# Supplementary material for: The RNA secondary structure of androgen receptor-FL and V7 transcripts reveals novel regulatory regions
Source: Nucleic Acids Res. 2024 Mar 30;52(11):6596–613. doi: 10.1093/nar/gkae220 (PMC11194067; doi:10.1093/nar/gkae220)
Supplement: gkae220_Supplemental_Files [file gkae220_supplemental_files.zip]

Archive with 12 entries (12 files):
- Combined_Supplementary_Revision.pdf
- Supplementary File S1.xlsx
- Supplementary File S10.xlsx
- Supplementary File S11.xlsx
- Supplementary File S12.zip
- Supplementary File S3.xlsx
- Supplementary File S4.xlsx
- Supplementary File S5.zip
- Supplementary File S6.xlsx
- Supplementary File S7.zip
- Supplementary File S8.xlsx
- Supplementary File S9.zip
