# Supplementary material for: The RNA secondary structure of androgen receptor-FL and V7 transcripts reveals novel regulatory regions
Source: Nucleic Acids Res. 2024 Mar 30;52(11):6596–613. doi: 10.1093/nar/gkae220 (PMC11194067; doi:10.1093/nar/gkae220)
Supplement: gkae220_Supplemental_Files [file gkae220_supplemental_files.zip › Supplementary File S1.xlsx]

## Sheet: FL V7 Structure Table
Structure	Isoform/Ensembl ID	Starting Coordinate	Ending Coordinate	Sequence	Structure	Refolded Structure	Length	AT Content	GC Content	Region	Proteins	A-fwd	G-fwd	C-fwd	T/U-fwd
1	FL/ENST00000374690.9	167	180	GCGACAGCCAACGC	((..........))	(((........)))	14	0.714286	0.285714	5'UTR		4	4	6	0
2	FL/ENST00000374690.9	186	222	GCAGCGCGGCGGCUUCGAAGCCGCCGCCCGGAGCUGC	((((((((((((((....))))))))).....)))))	((((((((((((((....))))))))).....)))))	37	0.810811	0.189189	5'UTR		4	15	15	3
3	FL/ENST00000374690.9	225	280	UUUCCUCUUCGGUGAAGUUUUUAAAAGCUGCUAAAGACUCGGAGGAAGCAAGGAAA	((((((((((..(((.......................)))...))))..))))))	.(((((((((..(((.(((((((........))))))))))...))))..))))).	56	0.410714	0.589286	5'UTR		18	14	9	15
4	FL/ENST00000374690.9	298	380	CGGCUGCCUUUGUCCUCCUCCUCUCCACCCCGCCUCCCCCCACCCUGCCUUCCCCCCCUCCCCCGUCUUCUCUCCCGCAGCUG	(.(((((.....................................................................))))).)	(((((((.....................................................................)))))))	83	0.722892	0.277108	5'UTR	PCBP1/2, DDX17, EEF1A2, XRCC6, DHX9, HNRNPM, ILF2/3, RNH1	3	10	50	20
5	FL/ENST00000374690.9	532	545	GGCUCUUAGGAGCC	(((((....)))))	(((((....)))))	14	0.642857	0.357143	5'UTR		2	5	4	3
6	FL/ENST00000374690.9	559	653	GCGGCUUCAGCACUGCAGCCACGACCCGCCUGGUUAGGCUGCACGCGGAGAGAACCCUCUGUUUUCCCCCACUCUCUCUCCACCUCCUCCUGCCU	(........((..(((((((..((((.....)))).))))))).))(((((((.....................))))))).............)	(.(((....((..(((((((..((((.....)))).))))))).))(((((((.....................)))))))..........))))	95	0.642105	0.357895	5'UTR		13	20	41	21
7	FL/ENST00000374690.9	752	842	UAAAAGAAAAAGAUAAUAACUCAGUUCUUAUUUGCACCUACUUCAGUGGACACUGAAUUUGGAAGGUGGAGGAUUUUGUUUUUUUCUUUUA	((((((((((((((((......(((((((.....(((((.(((((((....)))))....)).))))))))))))))))))))))))))))	((((((((((((((((......(((((((.....(((((.(((((((....)))))....)).))))))))))))))))))))))))))))	91	0.307692	0.692308	5'UTR		28	17	11	35
8	FL/ENST00000374690.9	926	944	GUCUUCUUCUGCACGAGAC	(((((.........)))))	(((((.........)))))	19	0.526316	0.473684	5'UTR		3	4	6	6
9	FL/ENST00000374690.9	1009	1028	GCAGGUGGGCAGCUAGCUGC	((((.(((....))).))))	((((.(((....))).))))	20	0.7	0.3	5'UTR		3	9	5	3
10	FL/ENST00000374690.9	1030	1040	GCGACUACCGC	(((.....)))	(((.....)))	11	0.727273	0.272727	5'UTR		2	3	5	1
11	FL/ENST00000374690.9	1049	1090	AGCCUGUUGAACUCUUCUGAGCAAGAGAAGGGGAGGCGGGGU	(.((((((...(((((((.......)))))))..)))))).)	..((((((...(((((((.......)))))))..))))))..	42	0.571429	0.428571	5'UTR-CDS Junction		10	17	7	8
12	FL/ENST00000374690.9	1101	1160	GGUGGAAGAUUCAGCCAAGCUCAAGGAUGGAAGUGCAGUUAGGGCUGGGAAGGGUCUACC	(((((.....((((((.((((((..........)).))))..)))))).......)))))	((((((...(((((((.((((((..........)).))))..))))))).....))))))	60	0.55	0.45	CDS		16	23	10	11
13	FL/ENST00000374690.9	1245	1282	GGCACCCAGAGGCCGCGAGCGCAGCACCUCCCGGCGCC	(((.((..((((..((.......)).))))..)).)))	(((.((..((((..((.......)).))))..)).)))	38	0.815789	0.184211	CDS		6	13	18	1
14	FL/ENST00000374690.9	1286	1369	UUGCUGCUGCUGCAGCAGCAGCAGCAGCAGCAGCAGCAGCAGCAGCAGCAGCAGCAGCAGCAGCAGCAGCAGCAGCAGCAAGAG	(((((((((((((.((.((.((.((.((.((.((.((.......)).)).)).)).)).)).)).)).))))))))))))...)	(((((((((((((.((.((.((.((.((.((.((.((.......)).)).)).)).)).)).)).)).)))))))))))))...	84	0.642857	0.357143	CDS		25	28	26	5
15	FL/ENST00000374690.9	1376	1400	CCCAGGCAGCAGCAGCAGCAGCAGG	(....((.((....)).)).....)	.((..((.((.......)).)).))	25	0.72	0.28	CDS		7	9	9	0
16	FL/ENST00000374690.9	1561	1662	GCCGCAGCAGCUGCCAGCACCUCCGGACGAGGAUGACUCAGCUGCCCCAUCCACGUUGUCCCUGCUGGGCCCCACUUUCCCCGGCUUAAGCAGCUGCUCCGC	((...(((((((((...........................................................................)))))))))..))	..((.(((((((((..........(((((((((((............)))))...))))))..((((((..........))))))....))))))))).)).	102	0.676471	0.323529	CDS		15	26	43	18
17	FL/ENST00000374690.9	2017	2120	CAGCGCAGGCAAGAGCACUGAAGAUACUGCUGAGUAUUCCCCUUUCAAGGGAGGUUACACCAAAGGGCUAGAAGGCGAGAGCCUAGGCUGCUCUGGCAGCGCUG	((((((..((.(((((.................................................((((................))))))))).)).))))))	((((((..((.(((((......((((((....)))))).((((....)))).(((...)))....((((...((((....)))).))))))))).)).))))))	104	0.567308	0.432692	CDS		27	33	26	18
18	FL/ENST00000374690.9	2359	2419	GGCGAGCCUGCAUGGCGCGGGUGCAGCGGGACCCGGUUCUGGGUCACCCUCAGCCGCCGCU	((((.................((.((.((((((((....)))))).)))))).....))))	((((.(((.....)))((((.((.((.((((((((....)))))).)))))).))))))))	61	0.754098	0.245902	CDS		6	24	22	9
19	FL/ENST00000374690.9	2420	2490	UCCUCAUCCUGGCACACUCUCUUCACAGCCGAAGAAGGCCAGUUGUAUGGACCGUGUGGUGGUGGUGGGGG	(((((((((((.(((((..(((((......))))).(((((......))).))))))).))).))))))))	.((((((((((.(((((..(((((......))))).(((((......))).))))))).))).))))))).	71	0.591549	0.408451	CDS		12	24	18	17
20	FL/ENST00000374690.9	2502	2527	GCGGCGGCGGCGGCGGCGGCGGCGGC	(..(..((.((....)).))..)..)	((.((.((.((....)).)).)).))	26	1	0	CDS		0	17	9	0
21	FL/ENST00000374690.9	3054	3148	AAGGAGAGGCUUCCAGCACCACCAGCCCCACUGAGGAGACAACCCAGAAGCUGACAGUGUCACACAUUGAAGGCUAUGAAUGUCAGCCCAUCUUU	(((((..((((........(..(((.....)))..).((((...((..((((..((((((...))))))..)))).))..))))))))..)))))	(((((..((((........(..(((.....)))..).((((...((..((((..((((((...))))))..)))).))..))))))))..)))))	95	0.526316	0.473684	CDS		29	22	28	16
22	FL/ENST00000374690.9	3260	3335	CAGCUUGUACACGUGGUCAAGUGGGCCAAGGCCUUGCCUGGCUUCCGCAACUUACACGUGGACGACCAGAUGGCUG	((((.(.(.((((((.....((((((((.(((...)))))))..))))......)))))).).)........))))	((((((((.((((((.....((((((((.(((...)))))))..))))......)))))).))).......)))))	76	0.592105	0.407895	CDS		15	23	22	16
23	FL/ENST00000374690.9	3349	3408	CUGGAUGGGGCUCAUGGUGUUUGCCAUGGGCUGGCGAUCCUUCACCAAUGUCAACUCCAG	(((((...((((((((((....)))))))))).......................)))))	(((((...((((((((((....))))))))))((.((....)).)).........)))))	60	0.566667	0.433333	CDS		10	18	16	16
24	FL/ENST00000374690.9	3497	3508	CUCUCUCAAGAG	((((....))))	((((....))))	12	0.5	0.5	CDS		3	2	4	3
25	FL/ENST00000374690.9	3566	3594	UUCAGCAUUAUUCCAGUGGAUGGGCUGAA	((((((.((((((....))))))))))))	.(((((.((((((....))))))))))).	29	0.448276	0.551724	CDS		7	8	5	9
26	FL/ENST00000374690.9	3605	3640	UUCUUUGAUGAACUUCGAAUGAACUACAUCAAGGAA	((((((((((...(((....)))...))))))))))	.(((((((((...(((....)))...))))))))).	36	0.333333	0.666667	CDS		13	6	6	11
27	FL/ENST00000374690.9	3709	3787	CAAGCUCCUGGACUCCGUGCAGCCUAUUGCGAGAGAGCUGCAUCAGUUCACUUUUGACCUGCUAAUCAAGUCACACAUG	(.......((((((..(((((((((........)).))))))).))))))....((((.((.....)).)))).....)	........((((((..(((((((((........)).))))))).))))))....((((.((.....)).))))......	79	0.506329	0.493671	CDS		19	17	23	20
28	FL/ENST00000374690.9	3788	3870	GUGAGCGUGGACUUUCCGGAAAUGAUGGCAGAGAUCAUCUCUGUGCAAGUGCCCAAGAUCCUUUCUGGGAAAGUCAAGCCCAU	(((.((...(((((((((((((.(((.(((((((...)))))))((....)).....))).))))).))))))))..)).)))	(((.((...(((((((((((((.(((.(((((((...)))))))((....)).....))).))))).))))))))..)).)))	83	0.506024	0.493976	CDS		21	23	19	20
29	FL/ENST00000374690.9	3883	3897	CCAGUGAAGCAUUGG	((((((...))))))	((((((...))))))	15	0.533333	0.466667	CDS		4	5	3	3
30	FL/ENST00000374690.9	3907	3989	UUCCCCACCCCAGCUCAUGCCCCCUUUCAGAUGUCUUCUGCCUGUUAUAACUCUGCACUACUCCUCUGCAGUGCCUUGGGGAA	(((((((.....................................................................)))))))	.((((((.....((....)).......((((.....))))..............(((((.(......).)))))..)))))).	83	0.542169	0.457831	3'UTR		13	14	31	25
31	FL/ENST00000374690.9	4133	4244	GUGGCUCCUAUCUGUGUUUUGAAUGGUGUUGUAUGCCUUUAAAUCUGUGAUGAUCCUCAUAUGGCCCAGUGUCAAGUUGUGCUUGUUUACAGCACUACUCUGUGCCAGCCAC	(((((......................................................................................................)))))	((((((.........(.((((((.(((((...))))))))))).)(((((......))))).(((.(((.((...((((((......))))))...)).))).)))))))))	112	0.455357	0.544643	3'UTR		20	26	25	41
32	FL/ENST00000374690.9	4297	4389	UGGGGAAAUCAAAACAAAAACAAGCAAACAAAAAAAAAAAGCAAAAACAAAACAAAAAAUAAGCCAAAAAACCUUGCUAGUGUUUUUUCCUCA	((((((((...((((....((.(((((..............................................))))).))))))))))))))	((((((((...((((....((.(((((..............................................))))).))))))))))))))	93	0.27957	0.72043	3'UTR	PABPC1, YBX1/3, CSDE1, HNRNPAB, HNRNPD, HNRNPR, SYNCRIP, GAPDH, RGM39, DHX9, HNRNPM, ILF2/3, RNH1	53	10	16	14
33	FL/ENST00000374690.9	4482	4524	GGUGAAAAUUGCAGGCCCAUGGGGAGUUACUGAUUUUUUCAUC	(............(((((....)).))..)((.......)).)	((((((((...(((((((....)).))..)))...))))))))	43	0.44186	0.55814	3'UTR		10	12	7	14
34	FL/ENST00000374690.9	4527	4541	CUCCCUCCACGGGAG	(((((.....)))))	(((((.....)))))	15	0.733333	0.266667	3'UTR		2	4	7	2
35	FL/ENST00000374690.9	4550	4583	UUCUGCCAAUGGCUAUUGCCAUUAGAGGGCAGAG	(((((((((((((....))))))....)))))))	.((((((((((((....))))))....)))))).	34	0.5	0.5	3'UTR		8	10	7	9
36	FL/ENST00000374690.9	4584	4615	UGACCCCAGAGCUGAGUUGGGCAGGGGGGUGG	(.(((((...(((......)))...))))).)	..(((((...(((......)))...)))))..	32	0.6875	0.3125	3'UTR		5	16	6	5
37	FL/ENST00000374690.9	4677	4769	UGGGGGCUAGACUGCUCAACUGUGGAGCAAUUCAUUAUACUGAAAAUGUGCUUGUUGUUGAAAAUUUGUCUGCAUGUUAAUGCCUCACCCCCA	((((((.................................................................................))))))	((((((..((((...(((((....(((((...((((........)))))))))...)))))......))))((((....))))....))))))	93	0.430108	0.569892	3'UTR		23	21	19	30
38	FL/ENST00000374690.9	4801	4831	CUUCAGAUUGACUUUCAAUAGUUUUUCUAAG	(((.(((..((((......))))..))))))	(((.(((..((((......))))..))))))	31	0.290323	0.709677	3'UTR		8	4	5	14
39	FL/ENST00000374690.9	4838	4850	GAACUGAAUGUUC	((((.....))))	((((.....))))	13	0.384615	0.615385	3'UTR		4	3	2	4
40	FL/ENST00000374690.9	4857	4869	GCCAAAACUUGGC	(((((...)))))	(((((...)))))	13	0.538462	0.461538	3'UTR		4	3	4	2
41	FL/ENST00000374690.9	5200	5272	GCCUGUUUGCUUCUUUUGGGCAUGUUCACAGAUUCUCUGUUAAGAGCCCCCACCACCAAGAAGGUUAGCAGGC	(((((((..((((((.((((...(((((((((...)))))...)))).)))).....))))))...)))))))	(((((((..((((((.((((...(((((((((...)))))...)))).)))).....))))))...)))))))	73	0.506849	0.493151	3'UTR		15	17	20	21
42	FL/ENST00000374690.9	5278	5308	GCUCUGACAUCUAUCUGUAGAUGCCAGUAGU	((((((.((((((....)))))).))).)))	((((((.((((((....)))))).))).)))	31	0.451613	0.548387	3'UTR		7	7	7	10
43	FL/ENST00000374690.9	5532	5559	GCACUAGAACCAGAAACCCUGCAAAUGC	(((.......(((.....)))....)))	..........(((.....))).......	28	0.5	0.5	3'UTR		11	5	9	3
44	FL/ENST00000374690.9	5634	5651	CUGAAUUAAAAUCUUCAG	(((((........)))))	(((((........)))))	18	0.277778	0.722222	3'UTR		7	2	3	6
45	FL/ENST00000374690.9	5653	5661	GGCAAAGCC	(((...)))	(((...)))	9	0.666667	0.333333	3'UTR		3	3	3	0
46	FL/ENST00000374690.9	5666	5686	GCCAGAUGGACACCAUCUGGU	(((((((((...)))))))))	(((((((((...)))))))))	21	0.571429	0.428571	3'UTR		5	6	6	4
47	FL/ENST00000374690.9	5721	5739	UGGGCUCUGACAUUGCCCA	(((((.........)))))	(((((.........)))))	19	0.578947	0.421053	3'UTR		3	5	6	5
48	FL/ENST00000374690.9	5760	5784	CUUUGUUGCUGCCUCUUAGUCAGAG	(((((..((((.....)))))))))	(((((..((((.....)))))))))	25	0.48	0.52	3'UTR		3	6	6	10
49	FL/ENST00000374690.9	5787	5824	AGGCCAAACCAUUGAGACUUUCUACAGAACCAUGGCUU	((..(.......(.(((...)))..).......)..))	.(((((.....((((((...))).))).....))))).	38	0.447368	0.552632	3'UTR		12	7	10	9
50	FL/ENST00000374690.9	5844	5869	GGUGUGGCUCCAAUACUUUGCCACCC	((.(((((...........)))))))	((.(((((...........)))))))	26	0.576923	0.423077	3'UTR		4	6	9	7
51	FL/ENST00000374690.9	5872	5930	GAACUCAGGGUGUGCCCUGGGACACUGGUUUUAUAUAGUCUUUUGGCACACCUGUGUUC	((((.((((.((((((..(((((..((......))..)))))..)))))))))).))))	((((.((((.((((((..(((((..((......))..)))))..)))))))))).))))	59	0.491525	0.508475	3'UTR		10	16	13	20
52	FL/ENST00000374690.9	6012	6097	CUCUUAAUCUCAUCUGUUGAACUCAAGAAAUCAAGGGCCAGUCAUCAAGCUGCCCAUUUUAAUUGAUUCACUCUGUUUGUUGAGAG	((((((((...<<<.((<(((.((((...<................................))))))))).......))))))))	((((((((.......((.(((.((((........((((.(((......))))))).......))))))))).......))))))))	86	0.395349	0.604651	3'UTR		23	15	19	29
53	FL/ENST00000374690.9	6752	6820	UGGCUCUGUUCUCCCAUGGAUGAAAGGAGGAGGAUUUUUUUUUUCUUUUGGCCAUUGAUGUUCUAGCCA	(((((..(..(..(.((((..((((((((((((....))))))))))))..)))).)..)..).)))))	(((((..(..(..(.((((..((((((((((((....))))))))))))..)))).)..)..).)))))	69	0.42029	0.57971	3'UTR		12	17	12	28
54	FL/ENST00000374690.9	6930	6939	GCUGGUGAGC	(((....)))	(((....)))	10	0.7	0.3	3'UTR		1	5	2	2
55	FL/ENST00000374690.9	6956	7023	CUCACUGGAAAAGUCACAAGGACCAUCUCCAAACAAGUUGGCAGUGCUCGAUGUGGACGAAGAGUGAG	(..(((.......(((((..((.(((..((((.....))))..))).))..)))))......)))..)	((((((.......(((((..((.(((..((((.....))))..))).))..)))))......))))))	68	0.5	0.5	3'UTR		22	19	15	12
56	FL/ENST00000374690.9	7040	7068	AGCACCAGGGAGAAGGCUCCGUCUGUGCU	(((((.(.((((....)))).)..)))))	(((((.(.((((....)))).)..)))))	29	0.62069	0.37931	3'UTR		6	10	8	5
57	FL/ENST00000374690.9	7080	7131	AGCUGCCAGGAUCACGAACUCUGUAGUCAAAGAAAAGAGUCGUGUGGCAGUU	((((((((....(((((.((((.............)))))))))))))))))	.(((((((....(((((.((((.............)))))))))))))))).	52	0.480769	0.519231	3'UTR		16	15	10	11
58	FL/ENST00000374690.9	7133	7191	CAGCUCUCGUUCAUUGGGCAGCUCGCCUAGGCCCAGCCUCUGAGCUGACAUGGGAGUUG	(.(((((.........(.(((((((...((((...)))).))))))).)...))))).)	((((((((((......(.(((((((...((((...)))).))))))).)))))))))))	59	0.610169	0.389831	3'UTR		9	18	18	14
59	FL/ENST00000374690.9	7223	7247	CCAUAGGCAAUAUUGUUGUUCUUGG	(((..((((((...))))))..)))	(((..((((((...))))))..)))	25	0.4	0.6	3'UTR		5	6	4	10
60	FL/ENST00000374690.9	7552	7613	GAUGCACAAAUGAGCUAACAUUGAGCUUCAAGUAGCUUCUAAGUGUUUGUUUCAUUAGGCAC	(.(((.(.(...(((.(((((((((((......)))))...)))))).).))...).)))))	..(((.(.(((((((.(((((((((((......)))))...)))))).).)))))).)))).	62	0.387097	0.612903	3'UTR		18	13	11	20
61	FL/ENST00000374690.9	7657	7705	GCAGGGCAUAAAGGCCCAGGCCACUUCCUCUGCCCCUUCCCAGCCCUGC	(((((((...((((..((((........))))..))))....)))))))	(((((((...((((..((((........))))..))))....)))))))	49	0.673469	0.326531	3'UTR		8	11	22	8
62	FL/ENST00000374690.9	7712	7742	GCUGCAUUUCAGGAGACUCUCUCCAGACAGC	((((....((...............))))))	((((....((.(((((...))))).))))))	31	0.548387	0.451613	3'UTR		7	7	10	7
63	FL/ENST00000374690.9	7790	7802	AGGCUGACUGUCU	(...........)	((((.....))))	13	0.538462	0.461538	3'UTR		2	4	3	4
64	FL/ENST00000374690.9	7811	7851	UCUUGUGCCAGUUGCCCAGGUGAGAGGGCACUGGGCCAAGG	(((((..(((((.((((........)))))))))..)))))	.((((..(((((.((((........)))))))))..)))).	41	0.634146	0.365854	3'UTR		7	16	10	8
65	FL/ENST00000374690.9	7855	7896	UGGUUUUCAUGUUUGACCCACUACAAGGGGUCAUGGGAAUCA	(((((((((....((((((........)))))))))))))))	(((((((((....((((((........)))))))))))))))	42	0.452381	0.547619	3'UTR		10	11	8	13
66	FL/ENST00000374690.9	7897	7912	GGAAUGCCAAAGCACC	((............))	....(((....)))..	16	0.5625	0.4375	3'UTR		6	4	5	1
67	FL/ENST00000374690.9	7989	8076	UGAUGCCUUUGUAGGCAGAUCUGUUCUCACCAUUAAUCUUUUUGAAAAUCUUUUAAAGCAGUUUUUAAAAAGAGAGAUGAAAGCAUCA	(..(((....(....((....))....)..((((..((((((((((((((((...)))..)))))))))))))..))))...)))..)	...(((((....))))).............((((..((((((((((((((((...)))..)))))))))))))..)))).........	88	0.318182	0.681818	3'UTR		29	15	13	31
68	FL/ENST00000374690.9	8439	8479	CUGAAGAUGUGAAACCCUUGCUGAUAAGGGAGCAUUUAAAG	((..((.(((....((((((....)))))).))).))..))	....((((((....((((((....)))))).))))))....	41	0.414634	0.585366	3'UTR		14	11	6	10
69	FL/ENST00000374690.9	8482	8497	CUAGAUUUUGCACUAG	((((........))))	((((........))))	16	0.375	0.625	3'UTR		4	3	3	6
70	FL/ENST00000374690.9	8508	8529	GGCAGAAAUCCUUAUUUCUGCC	(((((((((....)))))))))	(((((((((....)))))))))	22	0.454545	0.545455	3'UTR		5	4	6	7
71	FL/ENST00000374690.9	8554	8571	UCUGCAGUUGAAGGCAGA	((((..........))))	(((((........)))))	18	0.5	0.5	3'UTR		5	6	3	4
72	FL/ENST00000374690.9	8607	8626	AUGUUUCAAAAUUGAAAUAU	((((((((....))))))))	((((((((....))))))))	20	0.15	0.85	3'UTR		9	2	1	8
73	FL/ENST00000374690.9	8627	8658	AUAUAUAUAUAUAUAUAUAUAUAUAUAUAUAU	(((((((..(((((....)))))..)))))))	((((((((((((((....))))))))))))))	32	0	1	3'UTR		16	0	0	16
74	FL/ENST00000374690.9	8714	8736	GGUUCCAGAUCACACCUGAUGCC	(((..(.(.......).)..)))	(((..(((.......)))..)))	23	0.565217	0.434783	3'UTR		5	5	8	5
75	FL/ENST00000374690.9	8844	8871	CCCACAGGUCCUGUGAAGGAGCAGAGGG	(((.(.(.((((....)))).).).)))	(((.(.(.((((....)))).).).)))	28	0.642857	0.357143	3'UTR		7	11	7	3
76	FL/ENST00000374690.9	8880	8909	AGUAGAGGACAUGAUACAUUGUACUUUACU	(((((((.(((........))).)))))))	(((((((.(((........))).)))))))	30	0.333333	0.666667	3'UTR		10	6	4	10
77	FL/ENST00000374690.9	8911	8927	GUUCAAGACAGAUGAAU	((..(.......)..))	(((((.......)))))	17	0.352941	0.647059	3'UTR		7	4	2	4
78	FL/ENST00000374690.9	8969	9048	CACAGGGAAGGCCCAAACUUGGGGCCAAAAGCCUACCCAAGUGAUUGACCAGUGGCCCCCUAAUGGGACCUGAGCUGUUG	(.(((...(((((((.....((((((.....(.(((....)))...)......))))))....)))).)))...)))..)	.((((...(((((((.....(((((((....(.(((....)))...).....)))))))....)))).)))...))))..	80	0.575	0.425	3'UTR		21	23	23	13
79	FL/ENST00000374690.9	9084	9141	UGUGAGAGAAGGGCAGUUUCCUGCAUUGGAACCUGGAGCAAGCGCUCUAUCUUUCACA	((((((((((((((.((((.((.((........)).)).))))))))).)))))))))	((((((((((((((.((((.((.((........)).)).))))))))).)))))))))	58	0.5	0.5	3'UTR		14	16	13	15
80	FL/ENST00000374690.9	9228	9261	UUUGACAAAUGAAAAUGUGUUUUUCUCUGUUAAA	(((((((...(((((.....)))))..)))))))	.((((((...(((((.....)))))..)))))).	34	0.235294	0.764706	3'UTR		11	5	3	15
81	FL/ENST00000374690.9	9266	9293	GUCAGAGUACUAGAAGUUGUAUCUCUGU	(.((((((((........))).))))))	..((((((((........))).))))).	28	0.392857	0.607143	3'UTR		7	7	4	10
82	FL/ENST00000374690.9	9296	9314	GUGCAGGUCCAUUUCUGCC	(.(((((......))))))	..(((((......))))).	19	0.578947	0.421053	3'UTR		2	5	6	6
83	FL/ENST00000374690.9	9324	9354	GGUGUUUUUCUUUGAUUAAGAGAUUGACACU	((((((..(((((.....)))))..))))))	((((((..(((((.....)))))..))))))	31	0.322581	0.677419	3'UTR		7	7	3	14
84	FL/ENST00000374690.9	9359	9398	UUGCCUAGGACCUCCCAACUCAACCAUUUCUAGGUGAAGG	(.((((((((.................))))))))....)	((((((((((.................))))))))))...	40	0.5	0.5	3'UTR		10	8	12	10
85	FL/ENST00000374690.9	9416	9449	GUUACUCCUCUUCAGACAUUUCAGCUGAGAUAAC	((((....(((................)))))))	..........(((((.(......)))))).....	34	0.411765	0.588235	3'UTR		9	5	9	11
86	FL/ENST00000374690.9	9610	9710	UUCAGUAUAGCAAGGUGCUAGGUUUUUUCCUUUCCCCACCUGUCUCUUAGCCUGGGGAAUUAAAUGAGAAGCCUUAGAAUGGGUGGCCCUUGUGACCUGAA	(((((....((((((.((((((((((((...(((((((.(((.....)))..)))))))......)))))))))..........)))))))))...)))))	.((((....((((((.((((((((((((...(((((((.(((.....)))..)))))))......)))))))))..........)))))))))...)))).	101	0.465347	0.534653	3'UTR		22	25	22	32
87	FL/ENST00000374690.9	9826	9897	CUGUUUCUCUGGUGGUUCCCUCUCUGGCUGCUGCCUCACAGUAUGGGAACCUGUACUCUGCAGAGGUGACAG	(....((((....((.((((...(((((....)))....))...)))).))...........)))).....)	(((((((((((..(((((((...(((((....)))....))...))))))).........)))))).)))))	72	0.555556	0.444444	3'UTR		10	20	20	22
88	FL/ENST00000374690.9	9917	9970	ACAACCUUAGCCCUUGGUGCUAACUGUCCUACAGUGAAGUGCCUGGGGGGUUGU	((((((....((((.((((((.(((((...)))))..)))))).))))))))))	((((((....((((.((((((.(((((...)))))..)))))).))))))))))	54	0.537037	0.462963	3'UTR		10	16	13	15
89	FL/ENST00000374690.9	9989	10010	UGGAUGCUGACAGCAGCCACCA	(((..((((....))))..)))	(((..((((....))))..)))	22	0.590909	0.409091	3'UTR		6	6	7	3
1	V7/ENST00000504326.5	127	145	GUCUUCUUCUGCACGAGAC	(((((.........)))))	(((((.........)))))	19	0.526316	0.473684	5'UTR		3	4	6	6
2	V7/ENST00000504326.5	210	229	GCAGGUGGGCAGCUAGCUGC	((((.(((....))).))))	((((.(((....))).))))	20	0.7	0.3	5'UTR		3	9	5	3
3	V7/ENST00000504326.5	231	241	GCGACUACCGC	(((.....)))	(((.....)))	11	0.727273	0.272727	5'UTR		2	3	5	1
4	V7/ENST00000504326.5	250	291	AGCCUGUUGAACUCUUCUGAGCAAGAGAAGGGGAGGCGGGGU	(.((((((...(((((((.......)))))))..)))))).)	..((((((...(((((((.......)))))))..))))))..	42	0.571429	0.428571	5'UTR		10	17	7	8
5	V7/ENST00000504326.5	302	361	GGUGGAAGAUUCAGCCAAGCUCAAGGAUGGAAGUGCAGUUAGGGCUGGGAAGGGUCUACC	(((((.....((((((.((((((..........)).))))..)))))).......)))))	((((((...(((((((.((((((..........)).))))..))))))).....))))))	60	0.55	0.45	CDS		16	23	10	11
6	V7/ENST00000504326.5	447	482	GCACCCAGAGGCCGCGAGCGCAGCACCUCCCGGCGC	((.((..((((..((.......)).))))..)).))	((.((..((((..((.......)).))))..)).))	36	0.805556	0.194444	CDS		6	12	17	1
7	V7/ENST00000504326.5	486	571	UUUGCUGCUGCUGCAGCAGCAGCAGCAGCAGCAGCAGCAGCAGCAGCAGCAGCAGCAGCAGCAGCAGCAGCAGCAGCAGCAAGAGA	((((((((((((((.((.((.((.((.((.((.((.((.......)).)).)).)).)).)).)).)).))))))))))))...))	((((((((((((((.((.((.((.((.((.((.((.((.......)).)).)).)).)).)).)).)).))))))))))))))...	86	0.627907	0.372093	CDS		26	28	26	6
8	V7/ENST00000504326.5	577	601	CCCAGGCAGCAGCAGCAGCAGCAGG	(....((.((....)).)).....)	.((..((.((.......)).)).))	25	0.72	0.28	CDS		7	9	9	0
9	V7/ENST00000504326.5	762	863	GCCGCAGCAGCUGCCAGCACCUCCGGACGAGGAUGACUCAGCUGCCCCAUCCACGUUGUCCCUGCUGGGCCCCACUUUCCCCGGCUUAAGCAGCUGCUCCGC	((...(((((((((.................................................((((((..........))))))....)))))))))..))	..((.(((((((((..........(((((((((((............)))))...))))))..((((((..........))))))....))))))))).)).	102	0.676471	0.323529	CDS		15	26	43	18
10	V7/ENST00000504326.5	1218	1321	CAGCGCAGGCAAGAGCACUGAAGAUACUGCUGAGUAUUCCCCUUUCAAGGGAGGUUACACCAAAGGGCUAGAAGGCGAGAGCCUAGGCUGCUCUGGCAGCGCUG	((((((..((.(((((.................................................((((................))))))))).)).))))))	((((((..((.(((((......((((((....)))))).((((....)))).(((...)))....((((...((((....)))).))))))))).)).))))))	104	0.567308	0.432692	CDS		27	33	26	18
11	V7/ENST00000504326.5	1560	1620	GGCGAGCCUGCAUGGCGCGGGUGCAGCGGGACCCGGUUCUGGGUCACCCUCAGCCGCCGCU	((((..............((.((.((.((((((((....)))))).)))))).))..))))	((((.(((.....)))((((.((.((.((((((((....)))))).)))))).))))))))	61	0.754098	0.245902	CDS		6	24	22	9
12	V7/ENST00000504326.5	1621	1691	UCCUCAUCCUGGCACACUCUCUUCACAGCCGAAGAAGGCCAGUUGUAUGGACCGUGUGGUGGUGGUGGGGG	(((((((((((.(((((..(((((......))))).(((((......))).))))))).))).))))))))	.((((((((((.(((((..(((((......))))).(((((......))).))))))).))).))))))).	71	0.591549	0.408451	CDS		12	24	18	17
13	V7/ENST00000504326.5	1703	1728	GCGGCGGCGGCGGCGGCGGCGGCGGC	(..(..((.((....)).))..)..)	((.((.((.((....)).)).)).))	26	1	0	CDS		0	17	9	0
14	V7/ENST00000504326.5	2252	2323	CCAGACCCUGAAGAAAGGCUGACUUGCCUCAUUCAAAAUGAGGGCUCUAGAGGGCUCUAGUGGAUAGUCUGG	((((....((((...((((......))))..)))).....(((((((....)))))))..........))))	((((((((((((...((((......))))..)))).....(((((((....)))))))...))...))))))	72	0.513889	0.486111	CDS-3'UTR Junction		19	21	16	16
15	V7/ENST00000504326.5	2326	2359	AAACCUGGCGUCUGAGGCUUAGGAGCUUAGGUUU	(((((((((.(((((...))))).)).)))))))	(((((((((.(((((...))))).)).)))))))	34	0.5	0.5	3'UTR		7	11	6	10
16	V7/ENST00000504326.5	2898	2912	CUUCUCCAGGAGAAG	((((((...))))))	((((((...))))))	15	0.533333	0.466667	3'UTR		4	4	4	3
17	V7/ENST00000504326.5	2927	2948	CUCUCUUCAAACACACUGAGAG	(((((............)))))	(((((............)))))	22	0.454545	0.545455	3'UTR		7	3	7	5
18	V7/ENST00000504326.5	2950	2990	CUACAGUCCGACUUUCCCUCUUACAUCUAGCCUUACUGUAG	(((((((..(.((...............)).)..)))))))	(((((((..(.((...............)).)..)))))))	41	0.463415	0.536585	3'UTR		8	5	14	14
19	V7/ENST00000504326.5	3129	3200	UCUCUGCUCCAUAGCUUCCAUAUUGACACCAGUUUCUUUCUAGUGGAGAAGUGGAGUCUGUGAAGCCAGGGA	(((((.((.(((((.((((((.((..(((.((.......)).)))..)).)))))).))))).))..)))))	((((((((.(((((.((((((.((..(((.((.......)).)))..)).)))))).))))).)).))))))	72	0.472222	0.527778	3'UTR		16	18	16	22
20	V7/ENST00000504326.5	3212	3230	GAGAGUCAGAAGGACUCUC	(((((((.....)))))))	(((((((.....)))))))	19	0.526316	0.473684	3'UTR		6	6	4	3
21	V7/ENST00000504326.5	3234	3252	GACUUGCCUGGGGCCUGUC	(.(..(((...)))..).)	(((..(((...)))..)))	19	0.684211	0.315789	3'UTR		1	7	6	5
22	V7/ENST00000504326.5	3269	3286	GUCUGUCUAAACACACAC	((.(((......))).))	((.(((....))).))..	18	0.444444	0.555556	3'UTR		6	2	6	4
23	V7/ENST00000504326.5	3386	3437	CUUCUUUCUCUUUCCCCUGACUCAGCAACAUUCUGGAGAAAAGCCAAGGAAG	(.((((.....(((.((.((...........)).)).).)).....)))).)	(((((((..(((((.((.((...........)).)).).))))..)))))))	52	0.461538	0.538462	3'UTR		14	9	15	14
24	V7/ENST00000504326.5	3440	3469	CUUCAGGAGGGGAGUUUCCCCCUUCUCAGG	(((.((((((((......)))))))).)))	(((.((((((((......)))))))).)))	30	0.6	0.4	3'UTR		4	9	9	8
