# Supplementary material for: The RNA secondary structure of androgen receptor-FL and V7 transcripts reveals novel regulatory regions
Source: Nucleic Acids Res. 2024 Mar 30;52(11):6596–613. doi: 10.1093/nar/gkae220 (PMC11194067; doi:10.1093/nar/gkae220)
Supplement: gkae220_Supplemental_Files [file gkae220_supplemental_files.zip › Supplementary File S10.xlsx]

## Sheet: FL
AR FL DRACO Conformations														Trial 2 Merged F1-F3 DRACO Regions					Stoichiometries
sensitivity=	0.904762	PPV=	0.926829	for	ENST00000374690.9_558-710_c0.ct	ENST00000374690.9_558-710_c1.ct	ref_pairs=	84	predicted_pairs=	82	Small Diff			558	710	M6			Transcript	Start	End	extStart	extEnd	1	2	3	4	5	6
sensitivity=	0.375	PPV=	0.428571	for	ENST00000374690.9_606-746_c0.ct	ENST00000374690.9_606-746_c1.ct	ref_pairs=	64	predicted_pairs=	56	Big Diff			606	746	M6			ENST00000374690.9	558	710	558	710	0.44	0.56
sensitivity=	0.65625	PPV=	0.724138	for	ENST00000374690.9_606-746_c0.ct	ENST00000374690.9_606-746_c2.ct	ref_pairs=	64	predicted_pairs=	58	Med Diff			618	764	M6-7			ENST00000374690.9	606	746	606	746	0.446	0.259	0.295
sensitivity=	0.5	PPV=	0.482759	for	ENST00000374690.9_606-746_c1.ct	ENST00000374690.9_606-746_c2.ct	ref_pairs=	56	predicted_pairs=	58	Big Diff			636	770	M6-7			ENST00000374690.9	618	764	618	764	0.468	0.532
sensitivity=	0.6	PPV=	0.535714	for	ENST00000374690.9_618-764_c0.ct	ENST00000374690.9_618-764_c1.ct	ref_pairs=	50	predicted_pairs=	56	Med Diff			660	794	M7			ENST00000374690.9	636	770	636	770	0.206	0.229	0.191	0.374
sensitivity=	0.833333	PPV=	0.576923	for	ENST00000374690.9_636-770_c0.ct	ENST00000374690.9_636-770_c1.ct	ref_pairs=	36	predicted_pairs=	52	Med Diff			666	806	M7			ENST00000374690.9	660	794	660	794	0.27	0.218	0.263	0.249
sensitivity=	1	PPV=	0.692308	for	ENST00000374690.9_636-770_c0.ct	ENST00000374690.9_636-770_c2.ct	ref_pairs=	36	predicted_pairs=	52	Small Diff			678	812	M7			ENST00000374690.9	666	806	666	806	0.524	0.476
sensitivity=	0.884615	PPV=	0.884615	for	ENST00000374690.9_636-770_c1.ct	ENST00000374690.9_636-770_c2.ct	ref_pairs=	52	predicted_pairs=	52	Med Diff			690	866	M7			ENST00000374690.9	678	812	678	812	0.129	0.182	0.241	0.123	0.22	0.105
sensitivity=	0.777778	PPV=	0.583333	for	ENST00000374690.9_636-770_c0.ct	ENST00000374690.9_636-770_c3.ct	ref_pairs=	36	predicted_pairs=	48	Med Diff			714	848	M7			ENST00000374690.9	690	866	690	866	0.462	0.538
sensitivity=	0.423077	PPV=	0.458333	for	ENST00000374690.9_636-770_c1.ct	ENST00000374690.9_636-770_c3.ct	ref_pairs=	52	predicted_pairs=	48	Big Diff			894	1046	M8-10			ENST00000374690.9	714	848	714	848	0.22	0.217	0.563
sensitivity=	0.538462	PPV=	0.583333	for	ENST00000374690.9_636-770_c2.ct	ENST00000374690.9_636-770_c3.ct	ref_pairs=	52	predicted_pairs=	48	Big Diff			1242	1394	M13-15			ENST00000374690.9	894	1046	894	1046	0.436	0.564
sensitivity=	0.37037	PPV=	0.357143	for	ENST00000374690.9_660-794_c0.ct	ENST00000374690.9_660-794_c1.ct	ref_pairs=	54	predicted_pairs=	56	Big Diff			1266	1412	M13-15			ENST00000374690.9	1242	1394	1242	1394	0.404	0.355	0.241
sensitivity=	0.259259	PPV=	0.25	for	ENST00000374690.9_660-794_c0.ct	ENST00000374690.9_660-794_c2.ct	ref_pairs=	54	predicted_pairs=	56	Big Diff			1290	1430	M14-15			ENST00000374690.9	1266	1412	1266	1412	0.341	0.659
sensitivity=	0.892857	PPV=	0.892857	for	ENST00000374690.9_660-794_c1.ct	ENST00000374690.9_660-794_c2.ct	ref_pairs=	56	predicted_pairs=	56	Small Diff			1344	1502	M14-15			ENST00000374690.9	1290	1430	1290	1430	0.467	0.533
sensitivity=	0.925926	PPV=	0.925926	for	ENST00000374690.9_660-794_c0.ct	ENST00000374690.9_660-794_c3.ct	ref_pairs=	54	predicted_pairs=	54	Small Diff			1668	1832	None			ENST00000374690.9	1344	1502	1344	1502	0.439	0.561
sensitivity=	0.285714	PPV=	0.296296	for	ENST00000374690.9_660-794_c1.ct	ENST00000374690.9_660-794_c3.ct	ref_pairs=	56	predicted_pairs=	54	Big Diff			1842	2000	None			ENST00000374690.9	1668	1832	1668	1832	0.359	0.4	0.241
sensitivity=	0.321429	PPV=	0.333333	for	ENST00000374690.9_660-794_c2.ct	ENST00000374690.9_660-794_c3.ct	ref_pairs=	56	predicted_pairs=	54	Big Diff			1878	2030	M17			ENST00000374690.9	1842	2000	1842	2000	0.214	0.256	0.53
sensitivity=	0.9375	PPV=	0.9375	for	ENST00000374690.9_666-806_c0.ct	ENST00000374690.9_666-806_c1.ct	ref_pairs=	64	predicted_pairs=	64	Small Diff			1932	2072	M17			ENST00000374690.9	1878	2030	1878	2030	0.588	0.412
sensitivity=	0	PPV=	0	for	ENST00000374690.9_678-812_c0.ct	ENST00000374690.9_678-812_c1.ct	ref_pairs=	62	predicted_pairs=	58	Big Diff			1956	2102	M17			ENST00000374690.9	1932	2072	1932	2072	0.55	0.45
sensitivity=	0.903226	PPV=	0.965517	for	ENST00000374690.9_678-812_c0.ct	ENST00000374690.9_678-812_c2.ct	ref_pairs=	62	predicted_pairs=	58	Small Diff			2022	2156	M17			ENST00000374690.9	1956	2102	1956	2102	0.503	0.497
sensitivity=	0	PPV=	0	for	ENST00000374690.9_678-812_c1.ct	ENST00000374690.9_678-812_c2.ct	ref_pairs=	58	predicted_pairs=	58	Big Diff			2058	2204	M17			ENST00000374690.9	2022	2156	2022	2156	0.384	0.151	0.253	0.212
sensitivity=	0.806452	PPV=	0.892857	for	ENST00000374690.9_678-812_c0.ct	ENST00000374690.9_678-812_c3.ct	ref_pairs=	62	predicted_pairs=	56	Med Diff			2130	2276	None			ENST00000374690.9	2058	2204	2058	2204	0.467	0.533
sensitivity=	0	PPV=	0	for	ENST00000374690.9_678-812_c1.ct	ENST00000374690.9_678-812_c3.ct	ref_pairs=	58	predicted_pairs=	56	Big Diff			2160	2318	None			ENST00000374690.9	2130	2276	2130	2276	0.624	0.376
sensitivity=	0.758621	PPV=	0.785714	for	ENST00000374690.9_678-812_c2.ct	ENST00000374690.9_678-812_c3.ct	ref_pairs=	58	predicted_pairs=	56	Med Diff			4213	4443	M31-32			ENST00000374690.9	2160	2318	2160	2318	0.5	0.5
sensitivity=	0.903226	PPV=	0.875	for	ENST00000374690.9_678-812_c0.ct	ENST00000374690.9_678-812_c4.ct	ref_pairs=	62	predicted_pairs=	64	Small Diff			4327	4509	M32-33			ENST00000374690.9	4213	4443	4213	4443	0.769	0.231
sensitivity=	0.103448	PPV=	0.09375	for	ENST00000374690.9_678-812_c1.ct	ENST00000374690.9_678-812_c4.ct	ref_pairs=	58	predicted_pairs=	64	Big Diff			9014	9166	M78-79			ENST00000374690.9	4327	4509	4327	4509	0.511	0.489
sensitivity=	1	PPV=	0.90625	for	ENST00000374690.9_678-812_c2.ct	ENST00000374690.9_678-812_c4.ct	ref_pairs=	58	predicted_pairs=	64	Small Diff			9074	9226	M79			ENST00000374690.9	9014	9166	9014	9166	0.478	0.522
sensitivity=	0.785714	PPV=	0.6875	for	ENST00000374690.9_678-812_c3.ct	ENST00000374690.9_678-812_c4.ct	ref_pairs=	56	predicted_pairs=	64	Med Diff			9650	9790	M86			ENST00000374690.9	9074	9226	9074	9226	0.462	0.538
sensitivity=	0	PPV=	0	for	ENST00000374690.9_678-812_c0.ct	ENST00000374690.9_678-812_c5.ct	ref_pairs=	62	predicted_pairs=	58	Big Diff			9800	9970	M87-88			ENST00000374690.9	9650	9790	9650	9790	0.267	0.293	0.44
sensitivity=	0.758621	PPV=	0.758621	for	ENST00000374690.9_678-812_c1.ct	ENST00000374690.9_678-812_c5.ct	ref_pairs=	58	predicted_pairs=	58	Med Diff			9914	10048	M88-89			ENST00000374690.9	9800	9970	9800	9970	0.197	0.268	0.332	0.203
sensitivity=	0	PPV=	0	for	ENST00000374690.9_678-812_c2.ct	ENST00000374690.9_678-812_c5.ct	ref_pairs=	58	predicted_pairs=	58	Big Diff			9920	10066	M88-89			ENST00000374690.9	9914	10048	9914	10048	0.218	0.515	0.267
sensitivity=	0	PPV=	0	for	ENST00000374690.9_678-812_c3.ct	ENST00000374690.9_678-812_c5.ct	ref_pairs=	56	predicted_pairs=	58	Big Diff			9944	10084	M88-89			ENST00000374690.9	9920	10066	9920	10066	0.286	0.714
sensitivity=	0.09375	PPV=	0.103448	for	ENST00000374690.9_678-812_c4.ct	ENST00000374690.9_678-812_c5.ct	ref_pairs=	64	predicted_pairs=	58	Big Diff			9992	10138	M89			ENST00000374690.9	9944	10084	9944	10084	0.396	0.604
sensitivity=	0.686275	PPV=	0.729167	for	ENST00000374690.9_690-866_c0.ct	ENST00000374690.9_690-866_c1.ct	ref_pairs=	102	predicted_pairs=	96	Med Diff			10022	10156	None			ENST00000374690.9	9992	10138	9992	10138	0.52	0.48
sensitivity=	1	PPV=	1	for	ENST00000374690.9_714-848_c0.ct	ENST00000374690.9_714-848_c1.ct	ref_pairs=	70	predicted_pairs=	70	Same			10028	10168	None			ENST00000374690.9	10022	10156	10022	10156	0.151	0.156	0.324	0.369
sensitivity=	1	PPV=	1	for	ENST00000374690.9_714-848_c0.ct	ENST00000374690.9_714-848_c2.ct	ref_pairs=	70	predicted_pairs=	70	Same			10100	10234	None			ENST00000374690.9	10028	10168	10028	10168	0.498	0.502
sensitivity=	1	PPV=	1	for	ENST00000374690.9_714-848_c1.ct	ENST00000374690.9_714-848_c2.ct	ref_pairs=	70	predicted_pairs=	70	Same			10112	10246	None			ENST00000374690.9	10100	10234	10100	10234	0.415	0.234	0.352
sensitivity=	0.727273	PPV=	0.727273	for	ENST00000374690.9_894-1046_c0.ct	ENST00000374690.9_894-1046_c1.ct	ref_pairs=	88	predicted_pairs=	88	Med Diff			10136	10300	None			ENST00000374690.9	10112	10246	10112	10246	0.127	0.343	0.094	0.206	0.231
sensitivity=	1	PPV=	1	for	ENST00000374690.9_1242-1394_c0.ct	ENST00000374690.9_1242-1394_c1.ct	ref_pairs=	94	predicted_pairs=	94	Same			10250	10384	None			ENST00000374690.9	10136	10300	10136	10300	0.12	0.88
sensitivity=	1	PPV=	1	for	ENST00000374690.9_1242-1394_c0.ct	ENST00000374690.9_1242-1394_c2.ct	ref_pairs=	94	predicted_pairs=	94	Same			10364	10510	None			ENST00000374690.9	10250	10384	10250	10384	0.316	0.15	0.279	0.255
sensitivity=	1	PPV=	1	for	ENST00000374690.9_1242-1394_c1.ct	ENST00000374690.9_1242-1394_c2.ct	ref_pairs=	94	predicted_pairs=	94	Same			10406	10564	None			ENST00000374690.9	10364	10510	10364	10510	0.359	0.641
sensitivity=	0.195652	PPV=	0.191489	for	ENST00000374690.9_1266-1412_c0.ct	ENST00000374690.9_1266-1412_c1.ct	ref_pairs=	92	predicted_pairs=	94	Big Diff								ENST00000374690.9	10406	10564	10406	10564	0.447	0.553
sensitivity=	0.255814	PPV=	0.268293	for	ENST00000374690.9_1290-1430_c0.ct	ENST00000374690.9_1290-1430_c1.ct	ref_pairs=	86	predicted_pairs=	82	Big Diff
sensitivity=	0.729167	PPV=	0.7	for	ENST00000374690.9_1344-1502_c0.ct	ENST00000374690.9_1344-1502_c1.ct	ref_pairs=	96	predicted_pairs=	100	Med Diff
sensitivity=	1	PPV=	1	for	ENST00000374690.9_1668-1832_c0.ct	ENST00000374690.9_1668-1832_c1.ct	ref_pairs=	78	predicted_pairs=	78	Same
sensitivity=	0	PPV=	0	for	ENST00000374690.9_1668-1832_c0.ct	ENST00000374690.9_1668-1832_c2.ct	ref_pairs=	78	predicted_pairs=	90	Big Diff
sensitivity=	0	PPV=	0	for	ENST00000374690.9_1668-1832_c1.ct	ENST00000374690.9_1668-1832_c2.ct	ref_pairs=	78	predicted_pairs=	90	Big Diff
sensitivity=	0.404255	PPV=	0.365385	for	ENST00000374690.9_1842-2000_c0.ct	ENST00000374690.9_1842-2000_c1.ct	ref_pairs=	94	predicted_pairs=	104	Big Diff
sensitivity=	0.553191	PPV=	0.530612	for	ENST00000374690.9_1842-2000_c0.ct	ENST00000374690.9_1842-2000_c2.ct	ref_pairs=	94	predicted_pairs=	98	Big Diff
sensitivity=	0.788462	PPV=	0.836735	for	ENST00000374690.9_1842-2000_c1.ct	ENST00000374690.9_1842-2000_c2.ct	ref_pairs=	104	predicted_pairs=	98	Med Diff
sensitivity=	0.510638	PPV=	0.470588	for	ENST00000374690.9_1878-2030_c0.ct	ENST00000374690.9_1878-2030_c1.ct	ref_pairs=	94	predicted_pairs=	102	Big Diff
sensitivity=	0.755556	PPV=	0.755556	for	ENST00000374690.9_1932-2072_c0.ct	ENST00000374690.9_1932-2072_c1.ct	ref_pairs=	90	predicted_pairs=	90	Med Diff
sensitivity=	0.0909091	PPV=	0.0909091	for	ENST00000374690.9_1956-2102_c0.ct	ENST00000374690.9_1956-2102_c1.ct	ref_pairs=	88	predicted_pairs=	88	Big Diff
sensitivity=	0.195122	PPV=	0.195122	for	ENST00000374690.9_2022-2156_c0.ct	ENST00000374690.9_2022-2156_c1.ct	ref_pairs=	82	predicted_pairs=	82	Big Diff
sensitivity=	0.439024	PPV=	0.473684	for	ENST00000374690.9_2022-2156_c0.ct	ENST00000374690.9_2022-2156_c2.ct	ref_pairs=	82	predicted_pairs=	76	Big Diff
sensitivity=	0.097561	PPV=	0.105263	for	ENST00000374690.9_2022-2156_c1.ct	ENST00000374690.9_2022-2156_c2.ct	ref_pairs=	82	predicted_pairs=	76	Big Diff
sensitivity=	0.414634	PPV=	0.414634	for	ENST00000374690.9_2022-2156_c0.ct	ENST00000374690.9_2022-2156_c3.ct	ref_pairs=	82	predicted_pairs=	82	Big Diff
sensitivity=	0.243902	PPV=	0.243902	for	ENST00000374690.9_2022-2156_c1.ct	ENST00000374690.9_2022-2156_c3.ct	ref_pairs=	82	predicted_pairs=	82	Big Diff
sensitivity=	0.526316	PPV=	0.487805	for	ENST00000374690.9_2022-2156_c2.ct	ENST00000374690.9_2022-2156_c3.ct	ref_pairs=	76	predicted_pairs=	82	Big Diff
sensitivity=	0.948718	PPV=	0.880952	for	ENST00000374690.9_2058-2204_c0.ct	ENST00000374690.9_2058-2204_c1.ct	ref_pairs=	78	predicted_pairs=	84	Small Diff
sensitivity=	0.911765	PPV=	0.775	for	ENST00000374690.9_2130-2276_c0.ct	ENST00000374690.9_2130-2276_c1.ct	ref_pairs=	68	predicted_pairs=	80	Small Diff
sensitivity=	0.930233	PPV=	1	for	ENST00000374690.9_2160-2318_c0.ct	ENST00000374690.9_2160-2318_c1.ct	ref_pairs=	86	predicted_pairs=	80	Small Diff
sensitivity=	0.0952381	PPV=	0.097561	for	ENST00000374690.9_4213-4443_c0.ct	ENST00000374690.9_4213-4443_c1.ct	ref_pairs=	84	predicted_pairs=	82	Big Diff
sensitivity=	0.485714	PPV=	0.435897	for	ENST00000374690.9_4327-4509_c0.ct	ENST00000374690.9_4327-4509_c1.ct	ref_pairs=	70	predicted_pairs=	78	Big Diff
sensitivity=	0.869565	PPV=	0.851064	for	ENST00000374690.9_9014-9166_c0.ct	ENST00000374690.9_9014-9166_c1.ct	ref_pairs=	92	predicted_pairs=	94	Med Diff
sensitivity=	0.155556	PPV=	0.170732	for	ENST00000374690.9_9074-9226_c0.ct	ENST00000374690.9_9074-9226_c1.ct	ref_pairs=	90	predicted_pairs=	82	Big Diff
sensitivity=	0.25641	PPV=	0.243902	for	ENST00000374690.9_9650-9790_c0.ct	ENST00000374690.9_9650-9790_c1.ct	ref_pairs=	78	predicted_pairs=	82	Big Diff
sensitivity=	1	PPV=	1	for	ENST00000374690.9_9650-9790_c0.ct	ENST00000374690.9_9650-9790_c2.ct	ref_pairs=	78	predicted_pairs=	78	Same
sensitivity=	0.243902	PPV=	0.25641	for	ENST00000374690.9_9650-9790_c1.ct	ENST00000374690.9_9650-9790_c2.ct	ref_pairs=	82	predicted_pairs=	78	Big Diff
sensitivity=	1	PPV=	0.965517	for	ENST00000374690.9_9800-9970_c0.ct	ENST00000374690.9_9800-9970_c1.ct	ref_pairs=	112	predicted_pairs=	116	Small Diff
sensitivity=	1	PPV=	1	for	ENST00000374690.9_9800-9970_c0.ct	ENST00000374690.9_9800-9970_c2.ct	ref_pairs=	112	predicted_pairs=	112	Same
sensitivity=	0.965517	PPV=	1	for	ENST00000374690.9_9800-9970_c1.ct	ENST00000374690.9_9800-9970_c2.ct	ref_pairs=	116	predicted_pairs=	112	Small Diff
sensitivity=	0.964286	PPV=	0.964286	for	ENST00000374690.9_9800-9970_c0.ct	ENST00000374690.9_9800-9970_c3.ct	ref_pairs=	112	predicted_pairs=	112	Small Diff
sensitivity=	0.931034	PPV=	0.964286	for	ENST00000374690.9_9800-9970_c1.ct	ENST00000374690.9_9800-9970_c3.ct	ref_pairs=	116	predicted_pairs=	112	Small Diff
sensitivity=	0.964286	PPV=	0.964286	for	ENST00000374690.9_9800-9970_c2.ct	ENST00000374690.9_9800-9970_c3.ct	ref_pairs=	112	predicted_pairs=	112	Small Diff
sensitivity=	0.757576	PPV=	0.78125	for	ENST00000374690.9_9914-10048_c0.ct	ENST00000374690.9_9914-10048_c1.ct	ref_pairs=	66	predicted_pairs=	64	Med Diff
sensitivity=	0.939394	PPV=	1	for	ENST00000374690.9_9914-10048_c0.ct	ENST00000374690.9_9914-10048_c2.ct	ref_pairs=	66	predicted_pairs=	62	Small Diff
sensitivity=	0.78125	PPV=	0.806452	for	ENST00000374690.9_9914-10048_c1.ct	ENST00000374690.9_9914-10048_c2.ct	ref_pairs=	64	predicted_pairs=	62	Med Diff
sensitivity=	0.305556	PPV=	0.366667	for	ENST00000374690.9_9920-10066_c0.ct	ENST00000374690.9_9920-10066_c1.ct	ref_pairs=	72	predicted_pairs=	60	Big Diff
sensitivity=	0.833333	PPV=	0.78125	for	ENST00000374690.9_9944-10084_c0.ct	ENST00000374690.9_9944-10084_c1.ct	ref_pairs=	60	predicted_pairs=	64	Small Diff
sensitivity=	1	PPV=	0.909091	for	ENST00000374690.9_9992-10138_c0.ct	ENST00000374690.9_9992-10138_c1.ct	ref_pairs=	60	predicted_pairs=	66	Small Diff
sensitivity=	0.266667	PPV=	0.258065	for	ENST00000374690.9_10022-10156_c0.ct	ENST00000374690.9_10022-10156_c1.ct	ref_pairs=	60	predicted_pairs=	62	Big Diff
sensitivity=	0.133333	PPV=	0.16	for	ENST00000374690.9_10022-10156_c0.ct	ENST00000374690.9_10022-10156_c2.ct	ref_pairs=	60	predicted_pairs=	50	Big Diff
sensitivity=	0.290323	PPV=	0.36	for	ENST00000374690.9_10022-10156_c1.ct	ENST00000374690.9_10022-10156_c2.ct	ref_pairs=	62	predicted_pairs=	50	Big Diff
sensitivity=	0.266667	PPV=	0.307692	for	ENST00000374690.9_10022-10156_c0.ct	ENST00000374690.9_10022-10156_c3.ct	ref_pairs=	60	predicted_pairs=	52	Big Diff
sensitivity=	0.83871	PPV=	1	for	ENST00000374690.9_10022-10156_c1.ct	ENST00000374690.9_10022-10156_c3.ct	ref_pairs=	62	predicted_pairs=	52	Med Diff
sensitivity=	0.36	PPV=	0.346154	for	ENST00000374690.9_10022-10156_c2.ct	ENST00000374690.9_10022-10156_c3.ct	ref_pairs=	50	predicted_pairs=	52	Big Diff
sensitivity=	0	PPV=	0	for	ENST00000374690.9_10028-10168_c0.ct	ENST00000374690.9_10028-10168_c1.ct	ref_pairs=	72	predicted_pairs=	68	Big Diff
sensitivity=	0.4	PPV=	0.388889	for	ENST00000374690.9_10100-10234_c0.ct	ENST00000374690.9_10100-10234_c1.ct	ref_pairs=	70	predicted_pairs=	72	Big Diff
sensitivity=	0.4	PPV=	0.411765	for	ENST00000374690.9_10100-10234_c0.ct	ENST00000374690.9_10100-10234_c2.ct	ref_pairs=	70	predicted_pairs=	68	Big Diff
sensitivity=	0.444444	PPV=	0.470588	for	ENST00000374690.9_10100-10234_c1.ct	ENST00000374690.9_10100-10234_c2.ct	ref_pairs=	72	predicted_pairs=	68	Big Diff
sensitivity=	0.551724	PPV=	0.533333	for	ENST00000374690.9_10112-10246_c0.ct	ENST00000374690.9_10112-10246_c1.ct	ref_pairs=	58	predicted_pairs=	60	Big Diff
sensitivity=	0.37931	PPV=	0.366667	for	ENST00000374690.9_10112-10246_c0.ct	ENST00000374690.9_10112-10246_c2.ct	ref_pairs=	58	predicted_pairs=	60	Big Diff
sensitivity=	0.466667	PPV=	0.466667	for	ENST00000374690.9_10112-10246_c1.ct	ENST00000374690.9_10112-10246_c2.ct	ref_pairs=	60	predicted_pairs=	60	Big Diff
sensitivity=	0	PPV=	0	for	ENST00000374690.9_10112-10246_c0.ct	ENST00000374690.9_10112-10246_c3.ct	ref_pairs=	58	predicted_pairs=	72	Big Diff
sensitivity=	0	PPV=	0	for	ENST00000374690.9_10112-10246_c1.ct	ENST00000374690.9_10112-10246_c3.ct	ref_pairs=	60	predicted_pairs=	72	Big Diff
sensitivity=	0	PPV=	0	for	ENST00000374690.9_10112-10246_c2.ct	ENST00000374690.9_10112-10246_c3.ct	ref_pairs=	60	predicted_pairs=	72	Big Diff
sensitivity=	0.551724	PPV=	0.457143	for	ENST00000374690.9_10112-10246_c0.ct	ENST00000374690.9_10112-10246_c4.ct	ref_pairs=	58	predicted_pairs=	70	Big Diff
sensitivity=	0.6	PPV=	0.514286	for	ENST00000374690.9_10112-10246_c1.ct	ENST00000374690.9_10112-10246_c4.ct	ref_pairs=	60	predicted_pairs=	70	Big Diff
sensitivity=	0.466667	PPV=	0.4	for	ENST00000374690.9_10112-10246_c2.ct	ENST00000374690.9_10112-10246_c4.ct	ref_pairs=	60	predicted_pairs=	70	Big Diff
sensitivity=	0	PPV=	0	for	ENST00000374690.9_10112-10246_c3.ct	ENST00000374690.9_10112-10246_c4.ct	ref_pairs=	72	predicted_pairs=	70	Big Diff
sensitivity=	0.384615	PPV=	0.365854	for	ENST00000374690.9_10136-10300_c0.ct	ENST00000374690.9_10136-10300_c1.ct	ref_pairs=	78	predicted_pairs=	82	Big Diff
sensitivity=	0	PPV=	0	for	ENST00000374690.9_10250-10384_c0.ct	ENST00000374690.9_10250-10384_c1.ct	ref_pairs=	80	predicted_pairs=	78	Big Diff
sensitivity=	0.825	PPV=	0.785714	for	ENST00000374690.9_10250-10384_c0.ct	ENST00000374690.9_10250-10384_c2.ct	ref_pairs=	80	predicted_pairs=	84	Med Diff
sensitivity=	0	PPV=	0	for	ENST00000374690.9_10250-10384_c1.ct	ENST00000374690.9_10250-10384_c2.ct	ref_pairs=	78	predicted_pairs=	84	Big Diff
sensitivity=	0	PPV=	0	for	ENST00000374690.9_10250-10384_c0.ct	ENST00000374690.9_10250-10384_c3.ct	ref_pairs=	80	predicted_pairs=	80	Big Diff
sensitivity=	0.461538	PPV=	0.45	for	ENST00000374690.9_10250-10384_c1.ct	ENST00000374690.9_10250-10384_c3.ct	ref_pairs=	78	predicted_pairs=	80	Big Diff
sensitivity=	0	PPV=	0	for	ENST00000374690.9_10250-10384_c2.ct	ENST00000374690.9_10250-10384_c3.ct	ref_pairs=	84	predicted_pairs=	80	Big Diff
sensitivity=	0	PPV=	0	for	ENST00000374690.9_10364-10510_c0.ct	ENST00000374690.9_10364-10510_c1.ct	ref_pairs=	66	predicted_pairs=	78	Big Diff
sensitivity=	0	PPV=	0	for	ENST00000374690.9_10406-10564_c0.ct	ENST00000374690.9_10406-10564_c1.ct	ref_pairs=	74	predicted_pairs=	82	Big Diff

## Sheet: V7
V7 DRACO Conformations															Merged V1-V3 DRACO Regions				Stoichiometries
sensitivity=	1	PPV=	1	for	ENST00000504326.5_126-272_c0.ct	and	ENST00000504326.5_126-272_c1.ct	ref_pairs=	84	predicted_pairs=	84	Same			126	272	M1-4		Transcript	Start	End	extStart	extEnd	1	2	3	4	5
sensitivity=	0.928571	PPV=	0.928571	for	ENST00000504326.5_126-272_c0.ct	and	ENST00000504326.5_126-272_c2.ct	ref_pairs=	84	predicted_pairs=	84	Small Diff			150	308	M2-5		ENST00000504326.5	126	272	126	272	0.215	0.471	0.314
sensitivity=	0.928571	PPV=	0.928571	for	ENST00000504326.5_126-272_c1.ct	and	ENST00000504326.5_126-272_c2.ct	ref_pairs=	84	predicted_pairs=	84	Small Diff			186	344	M2-5		ENST00000504326.5	150	308	150	308	0.595	0.405
sensitivity=	1	PPV=	1	for	ENST00000504326.5_150-308_c0.ct	and	ENST00000504326.5_150-308_c1.ct	ref_pairs=	110	predicted_pairs=	110	Same			288	446	M4-5		ENST00000504326.5	186	344	186	344	0.491	0.509
sensitivity=	0.291667	PPV=	0.311111	for	ENST00000504326.5_186-344_c0.ct	and	ENST00000504326.5_186-344_c1.ct	ref_pairs=	96	predicted_pairs=	90	Big Diff			1860	2018	None		ENST00000504326.5	288	446	288	446	0.536	0.464
sensitivity=	1	PPV=	1	for	ENST00000504326.5_288-446_c0.ct	and	ENST00000504326.5_288-446_c1.ct	ref_pairs=	96	predicted_pairs=	96	Same			2070	2282	M14		ENST00000504326.5	1860	2018	1860	2018	0.311	0.689
sensitivity=	0.888889	PPV=	0.888889	for	ENST00000504326.5_1860-2018_c0.ct	and	ENST00000504326.5_1860-2018_c1.ct	ref_pairs=	90	predicted_pairs=	90	Small Diff			2232	2396	M14-15		ENST00000504326.5	2070	2282	2070	2282	0.508	0.492
sensitivity=	0.969231	PPV=	1	for	ENST00000504326.5_2070-2282_c0.ct	and	ENST00000504326.5_2070-2282_c1.ct	ref_pairs=	130	predicted_pairs=	126	Small Diff			2268	2420	M14-15		ENST00000504326.5	2232	2396	2232	2396	0.778	0.222
sensitivity=	0.927273	PPV=	0.894737	for	ENST00000504326.5_2232-2396_c0.ct	and	ENST00000504326.5_2232-2396_c1.ct	ref_pairs=	110	predicted_pairs=	114	Small Diff			2496	2630	M15		ENST00000504326.5	2268	2420	2268	2420	0.496	0.297	0.208
sensitivity=	1	PPV=	1	for	ENST00000504326.5_2268-2420_c0.ct	and	ENST00000504326.5_2268-2420_c1.ct	ref_pairs=	98	predicted_pairs=	98	Same			2814	2966	M16-17		ENST00000504326.5	2496	2630	2496	2630	0.492	0.508
sensitivity=	1	PPV=	1	for	ENST00000504326.5_2268-2420_c0.ct	and	ENST00000504326.5_2268-2420_c2.ct	ref_pairs=	98	predicted_pairs=	98	Same			2856	2996	M16-17		ENST00000504326.5	2814	2966	2814	2966	0.463	0.537
sensitivity=	1	PPV=	1	for	ENST00000504326.5_2268-2420_c1.ct	and	ENST00000504326.5_2268-2420_c2.ct	ref_pairs=	98	predicted_pairs=	98	Same			2868	3014	M16-18		ENST00000504326.5	2856	2996	2856	2996	0.505	0.495
sensitivity=	1	PPV=	1	for	ENST00000504326.5_2496-2630_c0.ct	and	ENST00000504326.5_2496-2630_c1.ct	ref_pairs=	88	predicted_pairs=	88	Same			2916	3098	M17-18		ENST00000504326.5	2868	3014	2868	3014	0.375	0.326	0.299
sensitivity=	0.138889	PPV=	0.131579	for	ENST00000504326.5_2814-2966_c0.ct	and	ENST00000504326.5_2814-2966_c1.ct	ref_pairs=	72	predicted_pairs=	76	Big Diff			3168	3314	M20-23		ENST00000504326.5	2916	3098	2916	3098	0.476	0.524
sensitivity=	0.428571	PPV=	0.555556	for	ENST00000504326.5_2856-2996_c0.ct	and	ENST00000504326.5_2856-2996_c1.ct	ref_pairs=	70	predicted_pairs=	54	Big Diff			3192	3338	M20-23		ENST00000504326.5	3168	3314	3168	3314	0.341	0.294	0.365
sensitivity=	0.857143	PPV=	0.810811	for	ENST00000504326.5_2868-3014_c0.ct	and	ENST00000504326.5_2868-3014_c1.ct	ref_pairs=	70	predicted_pairs=	74	Med Diff			3210	3350	M21-23		ENST00000504326.5	3192	3338	3192	3338	0.296	0.112	0.398	0.194
sensitivity=	0.742857	PPV=	0.764706	for	ENST00000504326.5_2868-3014_c0.ct	and	ENST00000504326.5_2868-3014_c2.ct	ref_pairs=	70	predicted_pairs=	68	Med Diff			3222	3362	M21-23		ENST00000504326.5	3210	3350	3210	3350	0.415	0.297	0.288
sensitivity=	0.567568	PPV=	0.617647	for	ENST00000504326.5_2868-3014_c1.ct	and	ENST00000504326.5_2868-3014_c2.ct	ref_pairs=	74	predicted_pairs=	68	Big Diff			3234	3392	M22-23		ENST00000504326.5	3222	3362	3222	3362	0.312	0.125	0.357	0.136	0.069
sensitivity=	0.375	PPV=	0.384615	for	ENST00000504326.5_2916-3098_c0.ct	and	ENST00000504326.5_2916-3098_c1.ct	ref_pairs=	80	predicted_pairs=	78	Big Diff			3270	3410	M23-24		ENST00000504326.5	3234	3392	3234	3392	0.358	0.167	0.476
sensitivity=	0.621622	PPV=	0.589744	for	ENST00000504326.5_3168-3314_c0.ct	and	ENST00000504326.5_3168-3314_c1.ct	ref_pairs=	74	predicted_pairs=	78	Big Diff			3306	3440	M24		ENST00000504326.5	3270	3410	3270	3410	0.675	0.325
sensitivity=	0.783784	PPV=	0.852941	for	ENST00000504326.5_3168-3314_c0.ct	and	ENST00000504326.5_3168-3314_c2.ct	ref_pairs=	74	predicted_pairs=	68	Med Diff							ENST00000504326.5	3306	3440	3306	3440	0.492	0.508
sensitivity=	0.512821	PPV=	0.588235	for	ENST00000504326.5_3168-3314_c1.ct	and	ENST00000504326.5_3168-3314_c2.ct	ref_pairs=	78	predicted_pairs=	68	Big Diff
sensitivity=	0	PPV=	0	for	ENST00000504326.5_3192-3338_c0.ct	and	ENST00000504326.5_3192-3338_c1.ct	ref_pairs=	60	predicted_pairs=	48	Big Diff
sensitivity=	0	PPV=	0	for	ENST00000504326.5_3192-3338_c0.ct	and	ENST00000504326.5_3192-3338_c2.ct	ref_pairs=	60	predicted_pairs=	50	Big Diff
sensitivity=	0.791667	PPV=	0.76	for	ENST00000504326.5_3192-3338_c1.ct	and	ENST00000504326.5_3192-3338_c2.ct	ref_pairs=	48	predicted_pairs=	50	Med Diff
sensitivity=	0.1	PPV=	0.115385	for	ENST00000504326.5_3192-3338_c0.ct	and	ENST00000504326.5_3192-3338_c3.ct	ref_pairs=	60	predicted_pairs=	52	Big Diff
sensitivity=	0.75	PPV=	0.692308	for	ENST00000504326.5_3192-3338_c1.ct	and	ENST00000504326.5_3192-3338_c3.ct	ref_pairs=	48	predicted_pairs=	52	Med Diff
sensitivity=	0.72	PPV=	0.692308	for	ENST00000504326.5_3192-3338_c2.ct	and	ENST00000504326.5_3192-3338_c3.ct	ref_pairs=	50	predicted_pairs=	52	Med Diff
sensitivity=	1	PPV=	1	for	ENST00000504326.5_3210-3350_c0.ct	and	ENST00000504326.5_3210-3350_c1.ct	ref_pairs=	38	predicted_pairs=	38	Same
sensitivity=	1	PPV=	1	for	ENST00000504326.5_3210-3350_c0.ct	and	ENST00000504326.5_3210-3350_c2.ct	ref_pairs=	38	predicted_pairs=	38	Same
sensitivity=	1	PPV=	1	for	ENST00000504326.5_3210-3350_c1.ct	and	ENST00000504326.5_3210-3350_c2.ct	ref_pairs=	38	predicted_pairs=	38	Same
sensitivity=	0.157895	PPV=	0.2	for	ENST00000504326.5_3222-3362_c0.ct	and	ENST00000504326.5_3222-3362_c1.ct	ref_pairs=	38	predicted_pairs=	30	Big Diff
sensitivity=	0.157895	PPV=	0.2	for	ENST00000504326.5_3222-3362_c0.ct	and	ENST00000504326.5_3222-3362_c2.ct	ref_pairs=	38	predicted_pairs=	30	Big Diff
sensitivity=	1	PPV=	1	for	ENST00000504326.5_3222-3362_c1.ct	and	ENST00000504326.5_3222-3362_c2.ct	ref_pairs=	30	predicted_pairs=	30	Same
sensitivity=	0.157895	PPV=	0.2	for	ENST00000504326.5_3222-3362_c0.ct	and	ENST00000504326.5_3222-3362_c3.ct	ref_pairs=	38	predicted_pairs=	30	Big Diff
sensitivity=	1	PPV=	1	for	ENST00000504326.5_3222-3362_c1.ct	and	ENST00000504326.5_3222-3362_c3.ct	ref_pairs=	30	predicted_pairs=	30	Same
sensitivity=	1	PPV=	1	for	ENST00000504326.5_3222-3362_c2.ct	and	ENST00000504326.5_3222-3362_c3.ct	ref_pairs=	30	predicted_pairs=	30	Same
sensitivity=	0.157895	PPV=	0.2	for	ENST00000504326.5_3222-3362_c0.ct	and	ENST00000504326.5_3222-3362_c4.ct	ref_pairs=	38	predicted_pairs=	30	Big Diff
sensitivity=	1	PPV=	1	for	ENST00000504326.5_3222-3362_c1.ct	and	ENST00000504326.5_3222-3362_c4.ct	ref_pairs=	30	predicted_pairs=	30	Same
sensitivity=	1	PPV=	1	for	ENST00000504326.5_3222-3362_c2.ct	and	ENST00000504326.5_3222-3362_c4.ct	ref_pairs=	30	predicted_pairs=	30	Same
sensitivity=	1	PPV=	1	for	ENST00000504326.5_3222-3362_c3.ct	and	ENST00000504326.5_3222-3362_c4.ct	ref_pairs=	30	predicted_pairs=	30	Same
sensitivity=	0	PPV=	0	for	ENST00000504326.5_3234-3392_c0.ct	and	ENST00000504326.5_3234-3392_c1.ct	ref_pairs=	24	predicted_pairs=	20	Big Diff
sensitivity=	0	PPV=	0	for	ENST00000504326.5_3234-3392_c0.ct	and	ENST00000504326.5_3234-3392_c2.ct	ref_pairs=	24	predicted_pairs=	26	Big Diff
sensitivity=	0	PPV=	0	for	ENST00000504326.5_3234-3392_c1.ct	and	ENST00000504326.5_3234-3392_c2.ct	ref_pairs=	20	predicted_pairs=	26	Big Diff
sensitivity=	Undetermined	PPV=	Undetermined	for	ENST00000504326.5_3270-3410_c0.ct	and	ENST00000504326.5_3270-3410_c1.ct	ref_pairs=	0	predicted_pairs=	6	Undetermined
sensitivity=	0.9375	PPV=	0.9375	for	ENST00000504326.5_3306-3440_c0.ct	and	ENST00000504326.5_3306-3440_c1.ct	ref_pairs=	32	predicted_pairs=	32	Small Diff
