# Supplementary material for: The RNA secondary structure of androgen receptor-FL and V7 transcripts reveals novel regulatory regions
Source: Nucleic Acids Res. 2024 Mar 30;52(11):6596–613. doi: 10.1093/nar/gkae220 (PMC11194067; doi:10.1093/nar/gkae220)
Supplement: gkae220_Supplemental_Files [file gkae220_supplemental_files.zip › Supplementary File S11.xlsx]

## Sheet: M1-4 qPCR Analysis
2022-07-19_AR_M1-4_Cons_RT				2022-07-19_AR_M1-4_Cons_RT
FireFly				Renilla
Sample Name	Alias	CT		Sample Name	Alias	CT			Replicate													VS Vector									VS M1-4
AR_M3-4	10-1	26.5359		AR_M3-4	10-1	27.9536			1	2	3	Average	Std. Dev.	ΔCt (FF-RL)									ΔCt (FF-RL)	Averages	ΔΔCt	2^-ΔΔCt	Avg 2^-ΔΔCt	STD DEV	2^-ΔΔCt T-test			ΔCt (FF-RL)	Averages	ΔΔCt	2^-ΔΔCt	Avg 2^-ΔΔCt	STD DEV	2^-ΔΔCt T-test
AR_M3-4	10-1	26.9835		AR_M3-4	10-1	28.1661	Firefly	AR_M3-4	26.5359	26.9835	26.5311	26.6835	0.259818	-1.35784								AR_M3-4	-1.35784	-1.5024	1.13385	0.455699	0.504996	0.0352779	0.0105559		AR_M3-4	-1.35784	-1.5024	0.470265	0.721832	0.799918	0.0558805	0.0572743
AR_M3-4	10-1	26.5311		AR_M3-4	10-1	28.0043		AR_M3-4	26.9697	26.9168	26.9715	26.9526	0.0310928	-1.59278									-1.59278		0.898912	0.536291						-1.59278		0.23533	0.84949
AR_M3-4	10-2	26.9697		AR_M3-4	10-2	28.4837		AR_M3-4	27.544	27.4439	27.5984	27.5288	0.0783593	-1.55656									-1.55656		0.935126	0.522997						-1.55656		0.271545	0.828432
AR_M3-4	10-2	26.9168		AR_M3-4	10-2	28.5225		AR_M2-4	26.2772	26.3416	26.3225	26.3138	0.033046	-1.65144								AR_M2-4	-1.65144	-1.74478	0.840251	0.558546	0.596561	0.0283424	0.0200137		AR_M2-4	-1.65144	-1.74478	0.17667	0.884743	0.944959	0.0448946	0.463777
AR_M3-4	10-2	26.9715		AR_M3-4	10-2	28.6301		AR_M2-4	26.3913	26.457	26.4606	26.4363	0.0390056	-1.76566									-1.76566		0.726033	0.604564						-1.76566		0.0624515	0.957635
AR_M3-4	10-3	27.544		AR_M3-4	10-3	29.2112		AR_M2-4	27.0163	26.9991	27.0648	27.0267	0.0340704	-1.81724									-1.81724		0.674446	0.626573						-1.81724		0.0108647	0.992497
AR_M3-4	10-3	27.4439		AR_M3-4	10-3	28.9905		AR M4	28.6191	28.607	28.7447	28.6569	0.0762813	-1.10731								AR M4	-1.10731	-1.28157	1.38438	0.383055	0.434044	0.0392739	0.00680396		AR M4	-1.10731	-1.28157	0.720796	0.606763	0.68753	0.0622102	0.016467
AR_M3-4	10-3	27.5984		AR_M3-4	10-3	29.0543		AR M4	27.5164	27.6043	27.6524	27.591	0.0689363	-1.3088									-1.3088		1.18289	0.440467						-1.3088		0.519312	0.697705
AR_M2-4	12-1	26.2772		AR_M2-4	12-1	27.9638		AR M4	28.6714	28.7157	28.5448	28.644	0.0886717	-1.42861									-1.42861		1.06308	0.47861						-1.42861		0.399495	0.758123
AR_M2-4	12-1	26.3416		AR_M2-4	12-1	28.0218		AR M1-3	27.3329	27.5194	27.4572	27.4365	0.094964	-1.41962								AR M1-3	-1.41962	-1.60546	1.07207	0.475636	0.543232	0.0478917	0.0147933		AR M1-3	-1.41962	-1.60546	0.408489	0.753412	0.860485	0.0758609	0.167004
AR_M2-4	12-1	26.3225		AR_M2-4	12-1	27.9101		AR M1-3	27.7414	27.768	27.8635	27.791	0.0641859	-1.70756									-1.70756		0.784128	0.580703						-1.70756		0.120547	0.919839
AR_M2-4	12-2	26.3913		AR_M2-4	12-2	28.1619		AR M1-3	28.4369	28.5238	28.3502	28.4369	0.0868235	-1.6892									-1.6892		0.802493	0.573358						-1.6892		0.138911	0.908204
AR_M2-4	12-2	26.457		AR_M2-4	12-2	28.211		AR M1-4	26.7782	26.8627	26.9841	26.875	0.103512	-1.91541								AR M1-4	-1.91541	-1.82811	0.576282	0.67069	0.634225	0.0594079	0.0319452		AR M1-4	-1.91541	-1.82811	-0.0872996	1.06238	1.00462	0.0941027	1
AR_M2-4	12-2	26.4606		AR_M2-4	12-2	28.233		AR M1-4	26.5246	26.4871	26.4564	26.4894	0.0341254	-1.63036									-1.63036		0.861334	0.550443						-1.63036		0.197753	0.871907
AR_M2-4	12-3	27.0163		AR_M2-4	12-3	28.8375		AR M1-4	26.867	26.916	26.9521	26.9117	0.0426745	-1.93856									-1.93856		0.553128	0.681541						-1.93856		-0.110453	1.07957
AR_M2-4	12-3	26.9991		AR_M2-4	12-3	28.8657		pmirGLO5i	27.5231	27.4915	27.5075	27.5074	0.0157657	-2.42904								pmirGLO5i	-2.42904	-2.49169	0.06265	0.957504	1.01127	0.153972	1
AR_M2-4	12-3	27.0648		AR_M2-4	12-3	28.8288		pmirGLO5i	26.9919	26.9772	26.9831	26.9841	0.00742821	-2.2664									-2.2664		0.22529	0.855423
AR M4	25-1	28.6191		AR M4	25-1	29.5118		pmirGLO5i	27.2791	27.2976	27.3453	27.3073	0.0341372	-2.77963									-2.77963		-0.28794	1.2209
AR M4	25-1	28.607		AR M4	25-1	29.8166
AR M4	25-1	28.7447		AR M4	25-1	29.9643
AR M4	25-2	27.5164		AR M4	25-2	28.9015
AR M4	25-2	27.6043		AR M4	25-2	28.9623
AR M4	25-2	27.6524		AR M4	25-2	28.8356
AR M4	25-3	28.6714		AR M4	25-3	30.0839
AR M4	25-3	28.7157		AR M4	25-3	30.112
AR M4	25-3	28.5448		AR M4	25-3	30.0218
AR M1-3	26-1	27.3329		AR M1-3	26-1	28.8197
AR M1-3	26-1	27.5194		AR M1-3	26-1	28.9715
AR M1-3	26-1	27.4572		AR M1-3	26-1	28.7771
AR M1-3	26-2	27.7414		AR M1-3	26-2	29.4253
AR M1-3	26-2	27.768		AR M1-3	26-2	29.5032			Replicate
AR M1-3	26-2	27.8635		AR M1-3	26-2	29.567			1	2	3
AR M1-3	26-3	28.4369		AR M1-3	26-3	30.2526	Renilla	AR_M3-4	27.9536	28.1661	28.0043	28.0413	0.110994										VS Vector								VS M1-4
AR M1-3	26-3	28.5238		AR M1-3	26-3	30.1464		AR_M3-4	28.4837	28.5225	28.6301	28.5454	0.0758398											Avg 2^-ΔΔCt	STD	Avg. RRR	STD	TE	STD			Avg 2^-ΔΔCt	STD	Avg. RRR	STD	TE	STD
AR M1-3	26-3	28.3502		AR M1-3	26-3	29.9794		AR_M3-4	29.2112	28.9905	29.0543	29.0853	0.113611										AR M3-4	0.504996	0.0352779	0.648096	0.127243	1.28337	0.208392		AR M3-4	0.799918	0.0558805	1.00629	0.19757	1.25799	0.208392
AR M1-4	27-1	26.7782		AR M1-4	27-1	28.8066		AR_M2-4	27.9638	28.0218	27.9101	27.9652	0.0558642										AR M2-4	0.596561	0.0283424	0.620006	0.0748437	1.0393	0.129727		AR M2-4	0.944959	0.0448946	0.962677	0.116209	1.01875	0.129727
AR M1-4	27-1	26.8627		AR M1-4	27-1	28.7588		AR_M2-4	28.1619	28.211	28.233	28.202	0.0364436										AR M4	0.434044	0.0392739	0.571985	0.127757	1.3178	0.24099		AR M4	0.68753	0.0622102	0.888115	0.198367	1.29175	0.24099
AR M1-4	27-1	26.9841		AR M1-4	27-1	28.8057		AR_M2-4	28.8375	28.8657	28.8288	28.844	0.0192743										AR M1-3	0.543232	0.0478917	0.865065	0.148095	1.59244	0.192561		AR M1-3	0.860485	0.0758609	1.34318	0.229945	1.56095	0.192561
AR M1-4	27-2	26.5246		AR M1-4	27-2	28.1181		AR M4	29.5118	29.8166	29.9643	29.7642	0.230778										AR M1-4	0.634225	0.0594079	0.644044	0.12254	1.01548	0.212075		AR M1-4	1.00462	0.0941027	1	0.190267	0.995403	0.212075
AR M1-4	27-2	26.4871		AR M1-4	27-2	28.1234		AR M4	28.9015	28.9623	28.8356	28.8998	0.0633655										pmirGLO5i	1.01127	0.153972	1	0.162881	0.988852	0.222962
AR M1-4	27-2	26.4564		AR M1-4	27-2	28.1177		AR M4	30.0839	30.112	30.0218	30.0726	0.0461327
AR M1-4	27-3	26.867		AR M1-4	27-3	28.8655		AR M1-3	28.8197	28.9715	28.7771	28.8561	0.102195																													Patterned bars are statistically significant using a two tailed student t-test with p value less than 0.05
AR M1-4	27-3	26.916		AR M1-4	27-3	28.8284		AR M1-3	29.4253	29.5032	29.567	29.4985	0.070953
AR M1-4	27-3	26.9521		AR M1-4	27-3	28.857		AR M1-3	30.2526	30.1464	29.9794	30.1261	0.137733																														mRNA (ddCT): Solid or striped blue bars. Determined via ddCT analysis comparing the FF to RL CT values followed by comparison of experimental to control.
pmirGLO5i	28-1	27.5231		pmirGLO5i	28-1	29.8852		AR M1-4	28.8066	28.7588	28.8057	28.7904	0.0273269																														RRR (Protein): The Relative Response Ratio is solid or striped orange bars. Determined via comparison of light produced by FF and RL (FF/RL).
pmirGLO5i	28-1	27.4915		pmirGLO5i	28-1	29.9473		AR M1-4	28.1181	28.1234	28.1177	28.1197	0.00320042																														Translational efficiency (TE): Solid or striped gray bars. Determined ny comparison of the amount protein made per mRNA (RRR/2^-ddCT)
pmirGLO5i	28-1	27.5075		pmirGLO5i	28-1	29.9767		AR M1-4	28.8655	28.8284	28.857	28.8503	0.0194431
pmirGLO5i	28-2	26.9919		pmirGLO5i	28-2	29.261		pmirGLO5i	29.8852	29.9473	29.9767	29.9364	0.0467099
pmirGLO5i	28-2	26.9772		pmirGLO5i	28-2	29.2299		pmirGLO5i	29.261	29.2299	29.2604	29.2505	0.0178022																														All data generated from transfection of constructs in HeLa cells.
pmirGLO5i	28-2	26.9831		pmirGLO5i	28-2	29.2604		pmirGLO5i	30.0378	30.0646	30.1584	30.087	0.0633243
pmirGLO5i	28-3	27.2791		pmirGLO5i	28-3	30.0378
pmirGLO5i	28-3	27.2976		pmirGLO5i	28-3	30.0646
pmirGLO5i	28-3	27.3453		pmirGLO5i	28-3	30.1584
																					VS Vector												VS M1-4
																					Translational Efficiency Graph Data												Translational Efficiency Graph Data
																						Avg RRR	Avg 2^-ΔΔCt	TE	prop error			TE T-test	Two tailed t-test with equal variance					Avg RRR	Avg 2^-ΔΔCt	TE	prop error			TE T-test	Two tailed t-test with equal variance
																					AR_M3-4	0.648096	0.504996	1.28337	0.208392		AR_M3-4 to Vec	0.0522478					AR_M3-4	1.00629	0.799918	1.25799	0.208392		AR_M3-4 to M1-4	0.0885663
																					AR_M2-4	0.620006	0.596561	1.0393	0.129727		AR_M2-4 to Vec	0.592716					AR_M2-4	0.962677	0.944959	1.01875	0.129727		AR_M2-4 to M1-4	0.82183
																					AR M4	0.571985	0.434044	1.3178	0.24099		AR_M4 to Vec	0.0531339					AR M4	0.888115	0.68753	1.29175	0.24099		AR M4 to M1-4	0.0838101
																					AR M1-3	0.865065	0.543232	1.59244	0.192561		AR_M41-3 to Vec	0.00165665					AR M1-3	1.34318	0.860485	1.56095	0.192561		AR M1-3 to M1-4	0.00315518
																					AR M1-4	0.644044	0.634225	1.01548	0.212075		AR_M1-4 toVec	0.817647					AR M1-4	1	1.00462	0.995403	0.212075		AR M1-4 to M1-4	1
																					pmirGLO5i	1	1.01127	0.988852	0.222962		Vec to Vec	1
																		VS Vector																			VS M1-4
																		Condition	Trial 1 RRR	Trial 2 RRR	Trial 3 RRR	Trial 4 RRR	Trial 5 RRR	Trial 6 RRR	Avg. RRR	Stdev.	TE 1	TE 2	TE 3	TE 4	TE 5	TE 6	Avg TE	RRR T-Test			Condition	Trial 1 RRR	Trial 2 RRR	Trial 3 RRR	Trial 4 RRR	Trial 5 RRR	Trial 6 RRR	Avg. RRR	Stdev.	TE 1	TE 2	TE 3	TE 4
																		AR_M3-4	0.527079	0.590818	0.674554	0.548204	0.638208	0.909713	0.648096	0.127243	1.04373	1.16995	1.33576	1.08556	1.26379	1.80143	1.28337	0.00344585			AR_M3-4	0.81839	0.917356	1.04737	0.851192	0.990939	1.4125	1.00629	0.19757	1.02309	1.14681	1.30935	1.0641
																		AR_M2-4	0.602672	0.675127	0.688177	0.611895	0.469174	0.672991	0.620006	0.0748437	1.01024	1.1317	1.15357	1.0257	0.786465	1.12812	1.0393	0.000791907			AR_M2-4	0.935763	1.04826	1.06853	0.950083	0.728482	1.04495	0.962677	0.116209	0.990269	1.10932	1.13076	1.00542
																		AR M4	0.498157	0.470907	0.557467	0.728106	0.757641	0.419632	0.571985	0.127757	1.14771	1.08493	1.28436	1.67749	1.74554	0.966795	1.3178	0.000945722			AR M4	0.773483	0.731172	0.865574	1.13052	1.17638	0.651558	0.888115	0.198367	1.12502	1.06348	1.25896	1.64432
																		AR M1-3	0.75607	0.78563	0.853306	0.702161	1.14861	0.944616	0.865065	0.148095	1.3918	1.44621	1.57079	1.29256	2.1144	1.73888	1.59244	0.200482			AR M1-3	1.17394	1.21984	1.32492	1.09024	1.78344	1.4667	1.34318	0.229945	1.36428	1.41762	1.53974	1.267
																		AR M1-4	0.497236	0.525261	0.758561	0.560385	0.703216	0.819603	0.644044	0.12254	0.784007	0.828194	1.19604	0.883575	1.10878	1.29229	1.01548	0.00293731			AR M1-4	0.772054	0.815568	1.17781	0.870104	1.09188	1.27259	1	0.190267	0.768505	0.811818	1.1724	0.866104
																		pmirGLO5i	0.890261	0.878372	0.78623	1.05323	1.13672	1.25519	1	0.162881	0.880336	0.86858	0.777465	1.04149	1.12404	1.2412	0.988852	1
[truncated: 4 more columns]
