# Supplementary material for: The RNA secondary structure of androgen receptor-FL and V7 transcripts reveals novel regulatory regions
Source: Nucleic Acids Res. 2024 Mar 30;52(11):6596–613. doi: 10.1093/nar/gkae220 (PMC11194067; doi:10.1093/nar/gkae220)
Supplement: gkae220_Supplemental_Files [file gkae220_supplemental_files.zip › Supplementary File S3.xlsx]

## Sheet: PCR for Sequencing
Initial PCR products used for FL and V7 Sequencing. This is the V7 sequencing data in the manuscript
Second set of FL PCR Products used for sequencing. This is the FL sequencing data in the manuscript

## Sheet: Bioanalyzer Data
Results from initial library prep used for FL and V7 Sequencing. This is the V7 sequencing data in the manuscript
Results from second library prep used for FL Sequencing. This is the FL sequencing data in the manuscript

## Sheet: In Vitro Transcription
PCR products amplified from Dual luciferase plasmids. The 6-7 Int and M32 products were used for T7 in vitro transcription.
										PCR products amplified from Ultramer DNA. Both products were used for T7 in vitro transcription.
T7 in vitro transcription products synthesized using the DNA from the gel above. The 6-7 Int and M32 products were used desthiobiotin labeling.										T7 in vitro transcription products synthesized using the DNA from the gel above. The M4 WT and M4 All Mut products were used desthiobiotin labeling. The SS Loop constructs were the incorrect size

## Sheet: Desthiobiotin Labeling Dot blot
2 min Exposure										5 min Exposure
																					First Dot Blot for pulldowns in HeLa cell lysate
Biotinylated Control	C									Biotinylated Control	C
AR M4 WT	1									AR M4 WT	1
AR M4 All Mut	2									AR M4 All Mut	2
AR M6-7 Int	3									AR M6-7 Int	3
AR M32	4									AR M32	4
Positive Control	5									Positive Control	5
Negative Control	6									Negative Control	6
7 min										10 min										First Dot Blot for pulldowns in 22Rv1 cell lysate
