# Supplementary material for: The RNA secondary structure of androgen receptor-FL and V7 transcripts reveals novel regulatory regions
Source: Nucleic Acids Res. 2024 Mar 30;52(11):6596–613. doi: 10.1093/nar/gkae220 (PMC11194067; doi:10.1093/nar/gkae220)
Supplement: gkae220_Supplemental_Files [file gkae220_supplemental_files.zip › Supplementary File S4.xlsx]

## Sheet: Z-score Comparison
FL Isoform												V7 Isoform
In Silico Zavg wig	RNA Framework informed Zavg wig	SuperFold informed Zavg wig	RNA Framework informed Rep 1	RNA Framework informed Rep 2	RNA Framework informed Rep 3		In Silico vs RNAFramework	In Silico vs SuperFold	RNA Framework vs Super Fold			In Silico Zavg wig	RNA Framework informed Zavg wig	SuperFold informed Zavg wig	RNA Framework informed Rep 1	RNA Framework informed Rep 2	RNA Framework informed Rep 3		In Silico vs RNAFramework	In Silico vs SuperFold	RNA Framework vs Super Fold
-1.37651	-1.37837	-1.39698	-1.34349	-1.33186	-1.37186		0.856974	0.822309	0.841552			0.12	0.11	0.02	0.02	0.24	0.31		0.755923	0.788652	0.79519
-1.37651	-1.37837	-1.39698	-1.34349	-1.33186	-1.37186							0.175	0.1	0.085	-0.05	0.145	0.175
-1.37651	-1.37837	-1.39698	-1.34349	-1.33186	-1.37186		Average Z-score Correlation	0.840278				0.173333	0.043333	0.16	0.01	0.176667	0.133333		Average Z-score Correlation	0.779922
0.46	-0.526207	0.56	0.51	-0.486102	-0.4735							0.13	0.065	0.1325	0.055	0.1725	0.1125
0.36	-1.04302	-1.07593	-0.64913	-0.5875	-0.612917							0.142	0.07	0.128	0.056	0.146	0.11
0.75	0.71	0.6	0.72	0.54	0.62							0.138333	0.091667	0.15	0.078333	0.118333	0.125
0.75	0.71	0.6	0.72	0.54	0.62		Rep 1 vs Rep 2	Rep 1 vs Rep 3	Rep 2 vs Rep 3			0.144286	0.112857	-0.218	0.081429	0.1	0.11		Rep 1 vs Rep 2	Rep 1 vs Rep 3	Rep 2 vs Rep 3
0.256667	0.233333	0.233333	-0.57359	0.096667	0.173333		0.874721	0.901784	0.876872			0.14125	0.14	-0.218	0.0875	0.0975	0.135		0.830564	0.843047	0.8275
0.1275	0.0825	0.1325	0.1875	-0.0675	0.0275							0.173333	0.043333	0.02	-0.24	0.06	0.175
0.048	0.012	0.082	0.114	-0.076	-0.016		Average Z-score Correlation	0.884459				0.125	-0.88	0.02	-0.24	0.06	0.136667		Average Z-score Correlation	0.833704
-0.743478	-0.6488	-0.688696	-0.5792	-0.115	-0.717391							0.024	0.018	-0.2	-0.24	0.006	0.0625
0.3075	0.3175	0.3025	0.32	-0.643158	0.33							-0.065	0.018	-0.3075	-0.24	0.006	0.0625
0.214	0.23	0.202	0.208	-1.946	0.262							-0.5	-0.115714	-0.3075	-0.17	-0.074286	-0.1
0.151429	0.145714	0.154286	0.168571	0.082143	0.150714		In Silico vs Rep 1	In Silico vs Rep 2	In Silico vs Rep 3			-0.5	-0.88	-0.3075	-0.17	-0.53	-0.74		In Silico vs Rep 1	In Silico vs Rep 2	In Silico vs Rep 3
0.133333	0.137333	0.132667	0.16	0.070667	0.138		0.844901	0.865695	0.85505			-0.5	-0.15125	-0.3075	-0.19875	-0.07625	-0.125714		0.81382	0.819951	0.820028
0.124375	0.129375	0.11875	0.1425	0.05625	0.12625							-0.5	-0.15125	-0.3075	-0.19875	-0.07625	-0.125714
0.122941	0.127647	0.118824	0.150588	0.068235	0.131176		Average Z-score Correlation	0.855215				-0.5	-0.15125	-0.3075	-0.19875	-0.07625	-0.125714		Average Z-score Correlation	0.817933
-0.507143	-0.492338	-0.492727	-0.471818	-0.48961	-0.491558							-0.5	-0.15125	-0.3075	-0.19875	-0.07625	-0.125714
-0.507143	-0.492338	-0.492727	-0.471818	-0.48961	-0.491558							-0.5	-0.15125	-0.3075	-0.19875	-0.07625	-0.125714
-0.507143	-0.492338	-0.492727	-0.471818	-0.48961	-0.491558							-0.5	-0.15125	-0.3075	-0.19875	-0.07625	-0.125714
0.515	0.18	0.265	0.37	0.305	0.315							-0.174	-0.158	-0.3075	-0.218	-0.075	-0.15
0.515	0.52	0.44	0.37	0.58	0.315							-0.316667	0.022143	-0.3075	-0.101667	-0.19	0.014615
-0.507143	-0.492338	-0.492727	-0.471818	-0.48961	-0.491558							-0.316667	-0.019091	-0.3075	-0.056364	-0.074286	-0.022
-0.507143	-0.492338	-0.492727	-0.471818	-0.48961	-0.491558							-0.316667	-0.005833	-0.218	-0.24	-0.53	-0.01
0.51	-1.13	0.396667	0.51	0.433333	0.546667							-0.316667	-0.005833	-0.218	-0.24	-0.07625	-0.01
-1.08167	0.2375	-1.04191	-1.05786	-1.07286	-1.09095							-0.316667	-0.005833	-0.218	-0.24	-0.16913	-0.01
-0.507143	-0.492338	-1.05833	-1.0175	-0.48961	-0.491558							-0.316667	-0.005833	-0.218	-0.24	-1.32389	-0.01
-0.536842	-0.522763	-1.08784	-1.04919	-0.519079	-0.523684							-0.316667	-0.005833	-0.218	-0.24	-1.32389	-0.01
-1.37651	-1.37837	-1.39698	-1.34349	-1.33186	-1.37186							-0.041875	-0.005833	0.077931	-0.19875	-0.07625	-0.01
-1.37651	-1.37837	-1.39698	-1.34349	-1.33186	-1.37186							-0.041875	-0.005833	-0.218	-0.19875	-0.07625	-0.01
-1.37651	-1.37837	-1.39698	-1.34349	-1.33186	-1.37186							-0.041875	-0.621905	-0.218	-0.24	-0.629474	-1.43
0.465	0.34	0.575	0.45	0.433333	0.455							-0.041875	-0.621905	-0.218	-0.24	-0.629474	-1.354
0.66	0.563333	-0.492727	0.613333	-0.48961	0.67							-0.041875	-0.069167	-0.3075	-0.24	-0.578846	-0.68
-0.509833	-0.526207	-0.489	-0.487069	-0.486102	-0.4735							0.075882	0.083235	-0.3075	0.065	0.109118	0.088529
-0.631667	-1.04302	-1.07593	-0.64913	-0.5875	-0.612917							0.078571	-0.621905	-0.3075	-1.52875	0.058571	-1.43
-0.008496	-0.35	-0.010177	-0.19	-0.014425	-0.26							-0.316667	-0.621905	-0.3075	-1.41889	0.058571	-1.354
-1.34956	-1.34304	-1.36174	-1.30935	-1.31152	-1.34457							-0.041875	-0.005833	-0.3075	-0.24	0.058571	-0.01
-1.3137	-1.30848	-1.325	-1.26891	-1.26152	-1.30065							-0.041875	-1.55763	-1.54852	-0.24	0.056	-0.01
-0.507143	-0.492338	-0.492727	-0.497901	-0.48961	-0.491558							-0.041875	-1.55763	-1.53289	-0.24	0.058571	-0.01
0.122941	0.127647	0.118824	0.150588	0.068235	0.131176							-1.00069	-0.200417	-1.53289	0.091429	0.058571	0.07
-0.011667	-0.35	-0.15	-0.19	-0.115	-0.013333							-1.00069	-0.200417	-0.243944	-1.59813	-1.5261	-1.54355
-1.24687	-1.23452	-1.24892	-1.20301	-1.19833	-1.22357							-1.08595	-0.005833	-0.225616	-0.19875	-0.426333	-0.01
-1.37651	-1.37837	-1.39698	-1.34349	-1.33186	-1.37186							-0.355327	-0.005833	-0.356238	-0.19875	-0.26087	-0.01
-1.37651	-1.37837	-1.39698	-1.34349	-1.33186	-1.37186							-0.041875	-0.005833	-0.218	-0.24	0.058571	-0.01
-0.688108	-0.599487	-0.62	-0.57359	-0.643158	-0.662703							-0.041875	-0.005833	-0.218	-0.24	0.056	-0.01
-0.743478	-0.6488	-0.688696	-0.5792	-0.115	-0.717391							-0.041875	-0.005833	-0.218	-0.24	0.058571	-0.01
0.048	0.012	0.082	0.114	-0.076	-0.016							-0.030588	-0.005833	-0.218	-0.24	-0.16913	-0.01
-1.37651	-1.37837	-1.39698	-1.34349	-1.33186	-1.37186							-1.28893	-0.005833	-0.218	-0.24	-1.32389	-0.01
-1.969	-1.871	-1.92	-1.934	-1.946	-1.958							-0.392874	-0.019091	-0.3075	-0.056364	-1.71037	-0.022
0.75	0.71	0.6	0.72	0.54	0.62							-0.041875	-0.069167	-0.3075	-0.24	-0.578846	-1.25222
0.75	0.71	0.6	0.72	0.54	0.62							-0.041875	-0.621905	-0.218	-0.24	-1.35546	-1.68036
0.51	-1.46578	0.396667	0.51	0.433333	0.546667							-0.041875	-0.621905	-1.59974	-0.24	-1.35546	-1.35
0.515	0.52	0.44	0.37	0.58	0.315							-0.041875	-0.15125	-0.3075	-0.19875	-0.07625	-0.125714
0.515	0.18	-0.492727	0.37	-0.48961	0.315							-0.041875	-0.15125	-0.3075	-0.19875	-0.07625	-0.125714
-0.507143	-0.492338	-0.492727	-0.471818	-0.48961	-0.491558							-0.5	-0.15125	-0.3075	-0.19875	-0.07625	-0.125714
-0.507143	-0.492338	-0.492727	-0.471818	-0.48961	-0.491558							-0.5	-0.15125	-0.3075	-0.19875	-0.07625	-0.125714
-1.24687	-1.23452	-1.24892	-1.20301	-1.19833	-1.22357							-0.5	-0.15125	-0.3075	-0.19875	-0.07625	-0.125714
-1.37651	-1.37837	-1.39698	-1.34349	-1.33186	-1.37186							-0.051818	-0.15125	-0.3075	-0.19875	-0.07625	-0.125714
-0.011667	-0.008333	0.03	0.3	-0.115	-0.013333							0.026923	-0.88	-0.3075	-0.17	-0.53	-0.74
0.672167	0.657833	0.633333	0.653667	0.638333	0.652333							-1.13667	-0.115714	-0.3075	-0.17	-0.074286	-0.1
0.667377	0.650656	0.63082	0.650984	0.638689	0.651639							-0.316667	0.018	-0.3075	-0.24	0.006	0.0625
-0.507143	-0.492338	-0.492727	-0.471818	-0.48961	-0.491558							-0.316667	0.018	-0.2	-0.24	0.006	0.0625
0.63	0.58	0.53	0.61	0.73	0.56							-0.316667	-0.15125	0.02	-0.24	-0.16913	0.136667
0.385	0.235	0.22	0.355	0.29	0.34							-0.316667	0.043333	0.02	-0.24	-0.19	0.175
0.153	0.103636	0.147	0.144545	0.122727	0.178							-0.316667	-0.005833	-1.19	-0.24	-0.075	-0.01
-1.22989	-1.2025	-1.22102	-1.19386	-1.20773	-1.21489							-0.316667	-0.019091	-0.0375	-0.056364	-0.07625	-0.022
-1.2558	-1.22196	-1.2615	-1.2246	-1.23559	-1.2448							-0.5	0.450896	0.42209	-0.19875	-0.07625	0.438806
-1.25394	-1.21762	-1.25263	-1.22242	-1.2296	-1.23752							-0.5	-0.15125	0.426029	-0.19875	-0.07625	-0.125714
-1.21198	-0.059286	-1.21465	-1.17822	-1.19802	-1.2097							-0.5	-0.15125	-0.3075	-0.19875	-0.07625	-0.125714
-1.37651	-1.37837	-1.39698	-1.34349	-1.33186	-1.37186							-0.5	-0.15125	-0.3075	-0.19875	-0.07625	-0.125714
-1.37651	-1.37837	-1.39698	-1.34349	-1.33186	-1.37186							-0.5	-0.15125	-0.3075	-0.19875	-0.07625	-0.125714
-1.38847	-1.37746	-1.39644	-1.33932	-1.34254	-1.36627							-0.5	-0.15125	-0.3075	-0.19875	-0.07625	-0.125714
-1.3137	-1.30848	-1.325	-1.26891	-0.115	-1.30065							-0.5	-0.88	-0.3075	-0.17	-0.53	-0.74
-1.38847	-1.37746	-1.39644	-1.33932	-1.34254	-1.36627							-0.065	-0.115714	-0.517315	-0.379474	-0.074286	-0.1
-1.22989	-1.2025	-1.22102	-1.19386	-1.20773	-1.21489							0.024	-0.88	-0.599307	-0.359895	-0.53	-0.74
-1.2558	-1.22196	-1.2615	-1.2246	-1.23559	-1.2448							0.125	-0.15125	-0.125595	-1.35273	-0.07625	-0.351622
-1.25394	-1.21762	-1.25263	-1.22242	-1.2296	-1.23752							0.173333	-0.121447	-0.125595	-1.35273	-0.977857	-0.216585
-1.21198	-1.1804	-1.21465	-1.17822	-1.19802	-1.2097							-0.384474	-0.121447	-0.125595	-0.576923	-1.35546	-1.2975
-1.08167	-1.03357	-1.04191	-1.05786	-1.07286	-1.09095							-1.16187	0.018	-0.937432	-0.24	0.185111	-0.310333
-1.08167	-1.03357	-1.04191	-1.05786	-1.07286	-1.09095							-1.16187	0.018	-0.3075	-0.24	0.18	-1.2975
-1.18797	-1.172	-1.21922	-1.14078	-1.15554	-1.16231							-0.144	-0.200417	0.087	0.091429	0.058571	0.07
-1.37651	-1.37837	-1.39698	-1.34349	-1.33186	-1.37186							-0.095	-1.33125	-0.0375	-0.24	0.058571	-0.01
-1.37651	-1.37837	-1.2615	-1.34349	-1.33186	-1.37186							-1.16187	0.018	-0.411613	-0.036	0.006	0.0625
-1.37651	-1.37837	-1.39698	-1.34349	-1.33186	-1.37186							-1.16187	0.1125	-0.954227	-0.0025	0.058571	0.136667
-1.37651	-1.37837	-1.39698	-1.34349	-1.33186	-1.37186							-1.0232	-0.621905	-0.509615	-1.74889	0.058571	-1.68036
0.486395	0.467093	0.468023	0.49186	0.472907	0.472209							-0.988209	-0.621905	-0.509615	-1.37518	0.058571	-1.35
0.153	0.103636	0.147	0.144545	0.122727	0.178							-1.21851	-0.621905	-0.225616	-1.46755	-1.35546	-1.42909
-0.54	-0.470909	-1.47654	-0.42	-0.558182	-0.445455							-0.767455	-1.25524	-0.869388	-1.24464	-1.3375	-1.60914
-1.48529	-1.46578	-1.49549	-1.44804	-1.47	-1.48274							-1.28893	-0.621905	-0.903505	-1.74889	-1.35546	-1.68036
-1.24687	-1.23452	-1.24892	-1.20301	-1.19833	-1.22357							-1.27085	-0.621905	-0.909684	-1.37518	-1.35546	-1.35
0.410659	0.392527	0.393516	0.414835	0.399011	0.397253							-1.21851	-0.621905	-0.890864	-1.46755	-1.35546	-1.42909
0.395761	0.375109	0.379239	0.399891	0.380217	0.382391							-1.32278	-1.28556	-0.890864	-1.27222	-1.32389	-1.43
-1.38847	-1.37746	-1.39644	-1.33932	-1.34254	-1.36627							-1.28893	-1.28556	-0.88022	-1.27222	-1.32389	-1.25222
-1.22989	-1.2025	-1.22102	-1.19386	-1.20773	-1.21489							-1.28893	-0.04	-0.767374	-0.016863	-0.16913	-0.200455
-1.3574	-1.22196	-1.35233	-1.32027	-1.33297	-1.34297							-0.368641	-1.78961	-1.68067	-0.3385	-1.71037	-0.34
-1.48529	-1.46578	-1.49549	-1.44804	-1.47	-1.48274							-1.21222	-1.78961	-1.68067	-1.74889	-0.390909	-0.434848
-1.48529	-1.46578	-1.49549	-1.44804	-1.47	-1.48274							-1.28893	-1.37807	-1.38442	-1.06022	-1.05089	-1.05247
-1.48529	-1.46578	-1.49549	-1.44804	-1.47	-1.48274							-1.26338	-0.460909	-1.47465	-1.57081	-1.55162	-1.53632
-0.54	-0.470909	-1.47654	-0.42	-0.558182	-0.445455							-1.28893	-1.78961	-1.68067	-1.74889	-1.71037	-1.68036
-1.3137	-1.30848	-1.325	-1.26891	-1.26152	-1.30065							-1.28893	-1.78961	-1.68067	-0.87918	-0.885781	-0.877966
-1.24687	-1.23452	-1.24892	-1.20301	-1.19833	-1.22357							-0.392874	-0.019091	-0.3075	0.256733	-1.43625	-0.022
-1.37651	-1.37837	-1.39698	-1.34349	-1.33186	-1.37186							-1.28893	-1.67152	-0.937432	-1.3338	-1.31122	-0.864754
-1.37651	-1.37837	-1.39698	-1.34349	-1.33186	-1.37186							-1.28893	-1.78961	-0.937432	-1.3338	-1.31122	-0.864754
-0.030385	-0.029103	-1.49549	-1.44804	-0.028974	-0.017692							-1.20649	-0.846786	-0.948356	-1.24464	-0.885781	-1.23646
-1.48529	-1.46578	-1.49549	-1.44804	-1.47	-1.48274							-0.6475	-0.745	-0.766364	-0.66	-0.627692	-0.698182
-0.5312	-0.450741	-0.4708	-0.401852	-0.497692	-0.4948							-1.32	-0.616739	-1.68067	-0.551471	-1.71037	-0.814242
-0.743478	-0.6488	-0.688696	-0.5792	-0.67625	-0.717391							-0.335	-1.2898	-1.29929	-1.31897	-1.27608	-1.28825
-0.688108	-0.599487	-0.62	-0.57359	-0.643158	-0.662703							-0.915	-1.42727	-1.43293	-1.4675	-1.4087	-1.40205
-1.37651	-1.37837	-1.39698	-1.34349	-1.33186	-1.37186							-1.24054	-1.57451	-1.56947	-1.61457	-1.55493	-1.55577
-1.37651	-1.37837	-1.39698	-1.34349	-1.33186	-1.37186							-0.094878	-1.51195	-1.49048	-1.52756	-1.46734	-1.47646
-1.24687	-1.23452	-1.24892	-1.20301	-1.19833	-1.22357							-0.191087	-0.04	-0.218	-0.016863	-0.16913	-0.200455
-1.3137	-1.30848	-1.325	-1.26891	-1.26152	-1.30065							-0.195128	-1.55707	-1.54852	-1.61014	-1.53827	-1.53987
-1.34956	-1.34304	-1.36174	-1.30935	-1.31152	-1.34457							-0.972542	-1.55763	-1.53289	-1.59813	-1.5261	-1.54355
-0.008496	-0.35	-0.010177	-0.19	-0.014425	-0.26							-1.26612	-1.55763	-1.53289	-1.59944	-1.5261	-1.60914
-0.631667	-1.04302	-1.07593	-0.64913	-0.5875	-0.612917							-1.20649	-1.25524	-0.243944	-1.24464	-1.23536	-1.23646
-0.509833	-0.526207	-0.489	-0.487069	-0.486102	-0.4735							-1.21851	-0.621905	-0.225616	-1.46755	-1.35546	-1.42909
-1.37651	-1.37837	-1.39698	-1.34349	-1.33186	-1.37186							-1.27085	-0.621905	-0.509615	-1.37518	-1.35546	-1.35
-1.37651	-1.37837	-1.39698	-1.34349	-1.33186	-1.37186							-1.28893	-0.621905	-0.509615	-1.74889	-1.35546	-1.68036
-1.37651	-1.37837	-1.39698	-1.34349	-1.33186	-1.37186							-1.28893	-0.594286	-0.500313	-0.600417	-0.578846	-0.660476
-1.37651	-1.37837	-1.39698	-1.34349	-1.33186	-1.37186							-1.28893	-1.06516	-0.926377	-1.06022	-1.05089	-1.05247
-1.37651	-1.37837	-1.39698	-1.34349	-1.33186	-1.37186							-1.26338	-1.59639	-1.59316	-1.57081	-1.55162	-1.53632
-1.38847	-1.37746	-1.39644	-1.33932	-1.34254	-1.36627							-1.28893	-1.78961	-0.915781	-1.74889	-1.71037	-1.68036
-0.421222	-0.413596	-0.405	-0.384045	-0.410449	-0.402889							-1.28893	-0.121447	-0.125595	-0.869365	-0.872121	-0.864754
-0.112333	-0.112333	-0.124417	-0.091333	-0.110917	-0.112333							-1.28893	-0.121447	-0.125595	-0.869365	-0.872121	-0.864754
-0.536842	-0.522763	-1.08784	-1.04919	-0.519079	-0.523684							-1.39242	-0.121447	-0.125595	-0.869365	-0.872121	-0.864754
-0.507143	-0.492338	-1.05833	-1.0175	-0.48961	-0.491558							-0.911579	-0.121447	-0.125595	-0.975714	-0.977857	-0.8925
-0.507143	-0.492338	-0.492727	-0.471818	-0.48961	-0.491558							-1.16187	-0.121447	-0.125595	-1.35273	-1.35546	-1.2975
-0.507143	-0.492338	-0.492727	-0.471818	-0.48961	-0.491558							-1.16187	-0.127	-0.129111	-1.35273	-1.35546	-1.2975
-0.507143	-0.492338	-0.492727	-0.471818	-0.48961	-0.491558							-1.16187	-0.158049	-0.146	-1.35273	-1.35546	-1.2975
-0.507143	-0.492338	-0.492727	-0.471818	-0.48961	-0.491558							-1.16187	-0.152024	-0.151333	-1.35273	-0.251642	-0.310333
-0.507143	-0.492338	-0.492727	-0.471818	-0.48961	-0.491558							-1.16187	-0.097755	-0.411613	-1.35273	-1.35546	-1.2975
-0.112613	-0.108829	-0.125045	-0.094685	-0.10982	-0.114955							-0.29525	-0.10215	-0.182929	-0.092308	-0.298519	-0.212755
-0.102963	-0.101389	-0.118056	-0.086481	-0.101111	-0.106481							-0.295125	-0.087593	-0.181111	-0.107757	-0.279878	-0.1767
-0.507143	-0.492338	-0.492727	-0.471818	-0.48961	-0.491558							-0.285	-0.05505	-0.16163	-0.034554	-0.280541	-0.153656
-0.507143	-0.492338	-0.492727	-0.471818	-0.48961	-0.491558							-0.055664	-0.064312	-0.1325	-0.084766	-0.052385	-0.078972
-0.507143	-0.492338	-0.492727	-0.471818	-0.48961	-0.491558							-0.384474	-0.121447	-0.125595	-0.576923	-1.35546	-1.2975
-0.136731	-0.133269	-0.149615	-0.124904	-0.137885	-0.140769							-0.38439	-0.121447	-0.125595	-0.506061	-0.977857	-0.216585
-0.224107	-0.215982	-0.235536	-0.203839	-0.217054	-0.224196							-0.538649	-0.121447	-0.125595	-0.707586	-0.872121	-0.351622
-0.507143	-0.492338	-0.492727	-0.471818	-0.48961	-0.491558							-0.145738	-0.121447	-0.125595	-0.183509	-0.872121	-0.864754
-0.507143	-0.492338	-0.492727	-0.471818	-0.48961	-0.491558							-0.156034	-0.121447	-0.125595	-0.389111	-0.872121	-0.195472
-0.232982	-0.225614	-0.245965	-0.212368	-0.228772	-0.230526							-1.16187	-0.532778	-0.411613	-1.35273	-1.35546	-1.2975
-0.576344	-0.562258	-0.575376	-0.54	-0.558387	-0.562043							-1.16187	-0.194222	-0.242222	-1.35273	-0.251642	-0.310333
-0.592366	-0.579892	-0.592258	-0.555699	-0.580538	-0.580753							-1.16187	-0.621905	-0.509615	-1.35273	-1.35546	-1.2975
-0.281667	-0.27175	-0.289417	-0.254167	-0.2785	-0.2775							-1.16187	-0.621905	-0.509615	-1.35273	-1.35546	-1.2975
-1.18797	-0.196044	-1.21922	-1.14078	-1.15554	-0.20022							-1.16187	-0.621905	-0.225616	-1.35273	-1.35546	-1.2975
-0.507143	-0.492338	-0.492727	-0.471818	-0.48961	-0.491558							-0.467753	-0.257714	-0.337624	-0.359895	-0.477386	-0.49069
-0.507143	-0.492338	-0.492727	-0.471818	-0.48961	-0.491558							-0.487528	-0.273333	-0.356238	-0.379474	-0.496705	-0.508161
-0.546321	-0.524571	-0.541415	-0.510566	-0.528857	-0.532952							-0.355327	-0.251864	-0.244746	-0.311081	-0.26087	-0.298304
-0.245714	-0.2375	-0.246703	-0.471818	-0.242065	-0.246522							-1.08595	-0.200417	-0.243944	-0.285	-0.426333	-0.42678
-0.257692	-0.249891	-0.257033	-0.231538	-0.252717	-0.256522							-1.00069	-1.55763	-1.53289	-1.59813	-1.5261	-1.54355
-0.528395	-0.528072	-0.519506	-0.497901	-0.525783	-0.525783							-0.972542	-1.55763	-1.53289	-1.59813	-1.5261	-1.54355
-0.507143	-0.492338	-0.492727	-0.471818	-0.48961	-0.491558							-1.04442	-1.55707	-1.54852	-1.61014	-1.53827	-1.53987
-0.507143	-0.492338	-0.492727	-0.471818	-0.48961	-0.491558							-0.951132	-1.51195	-1.49048	-1.52756	-1.46734	-1.47646
-0.507143	-0.492338	-0.492727	-0.471818	-0.48961	-0.491558							-1.24054	-1.57451	-1.56947	-1.61457	-1.55493	-1.55577
-0.426991	-0.429636	-0.454911	-0.424821	-0.432091	-0.417568							-1.33568	-1.42727	-1.43293	-1.4675	-1.4087	-1.40205
-0.54963	-0.55381	-0.571402	-0.542056	-0.555048	-0.534528							-0.808704	-1.2898	-1.29929	-1.31897	-1.27608	-1.28825
-0.574954	-0.586168	-0.601944	-0.567963	-0.592617	-0.571019							-1.32	-0.616739	-0.937432	-0.551471	-0.872121	-0.814242
-0.499825	-0.490531	-0.514211	-0.474474	-0.499204	-0.503982							-1.13667	-0.652712	-0.948356	-0.579783	-0.346607	-0.3714
-0.507143	-0.492338	-0.492727	-0.471818	-0.48961	-0.491558							-1.03474	-1.22426	-0.915781	-1.2253	-1.20621	-1.195
-0.507143	-0.492338	-0.492727	-0.471818	-0.48961	-0.491558							-1.04857	-1.78961	-1.68067	-1.22971	-1.21551	-1.19783
-0.507143	-0.492338	-0.492727	-0.471818	-0.48961	-0.491558							-1.0232	-1.78961	-1.68067	-1.3338	-1.31122	-1.33674
-0.507143	-0.492338	-0.492727	-0.471818	-0.48961	-0.491558							-1.23966	-1.67152	-1.59974	-1.3338	-1.31122	-1.33674
-0.507143	-0.492338	-0.492727	-0.471818	-0.48961	-0.491558							-1.23966	-0.460909	-1.47465	-0.474464	-0.6342	-0.483333
-0.507143	-0.492338	-1.05833	-1.0175	-0.48961	-0.491558							-0.679861	-1.37807	-1.38442	-0.643696	-0.79	-0.665106
-0.536842	-0.522763	-1.08784	-1.04919	-0.519079	-0.523684							-1.21222	-1.78961	-1.68067	-1.74889	-0.390909	-0.434848
-0.865086	-0.851724	-0.863276	-0.833879	-0.852241	-0.859914							-0.368641	-1.78961	-1.68067	-0.3385	-1.71037	-0.34
-1.08167	-1.03357	-1.04191	-1.05786	-1.07286	-1.09095							-0.733409	-1.59639	-1.59316	-1.57081	-1.55162	-1.53632
-1.08167	-1.03357	-1.04191	-1.05786	-1.07286	-1.09095							-1.32278	-1.78961	-0.915781	-1.74889	-1.71037	-1.68036
-1.18797	-1.172	-1.21922	-1.14078	-1.15554	-1.16231							-0.977083	-0.958356	-0.948356	-0.87918	-0.885781	-0.877966
-0.957568	-0.9375	-0.947973	-0.939189	-0.965556	-0.976944							-0.634167	-0.9504	-0.937432	-0.869365	-0.872121	-0.864754
-1.08512	-1.05849	-1.07674	-1.06186	-1.07812	-1.09706							-0.634167	-0.9504	-0.937432	-0.869365	-0.872121	-0.864754
-1.10276	-1.07701	-1.09172	-1.07575	-1.09546	-1.10953							-0.634167	-0.9504	-0.937432	-0.869365	-0.872121	-0.864754
-1.08102	-1.04708	-1.06857	-1.06449	-1.07957	-1.0883							-0.438947	-0.772174	-0.661222	-0.744574	-0.64	-0.629394
-1.0868	-1.05673	-1.0784	-1.0678	-1.09306	-1.10245							-0.634167	-0.933205	-0.921169	-0.853636	-0.852899	-0.85
-1.08279	-1.04302	-1.07593	-1.05791	-1.06988	-1.09024							-0.634167	-0.933205	-0.921169	-0.853636	-0.852899	-0.85
-0.966957	-0.946696	-0.96487	-0.933565	-0.945965	-0.961754							-0.392874	-0.588919	-0.599307	-0.596875	-0.510783	-0.48513
-1.02133	-1.00783	-1.019	-0.985417	-1.00275	-1.02033							-0.439877	-0.67549	-0.517315	-0.674653	-0.67495	-0.669495
-1.18797	-1.172	-1.21922	-1.14078	-1.15554	-1.16231							-0.445636	-0.901728	-0.890864	-0.816176	-0.822778	-0.814242
-1.08167	-1.03357	-1.04191	-1.05786	-1.07286	-1.09095							-0.492727	-0.901728	-0.890864	-0.816176	-0.822778	-0.814242
-1.08167	-1.03357	-1.04191	-1.05786	-1.07286	-1.09095							-0.551846	-0.901728	-0.890864	-0.816176	-0.822778	-0.814242
-1.21198	-1.1804	-1.21465	-1.17822	-1.19802	-1.2097							-0.634167	-0.901728	-0.890864	-0.816176	-0.822778	-0.814242
-1.25394	-1.21762	-1.25263	-1.22242	-1.2296	-1.23752							-0.634167	-0.901728	-0.890864	-0.816176	-0.822778	-0.814242
-1.2558	-1.22196	-1.2615	-1.2246	-1.23559	-1.2448							-0.634167	-0.75383	-0.779896	-0.64	-0.635747	-0.608675
-1.22989	-1.2025	-1.22102	-1.19386	-1.20773	-1.21489							-0.634167	-0.788542	-0.767374	-0.723704	-0.703103	-0.713544
-1.38847	-1.37746	-1.39644	-1.33932	-1.34254	-1.36627							-0.634167	-0.917011	-0.88022	-0.841892	-0.840385	-0.829722
-1.37651	-1.37837	-1.39698	-1.34349	-1.33186	-1.37186							-0.977083	-0.901728	-0.890864	-0.816176	-0.822778	-0.814242
-1.37651	-1.37837	-1.39698	-1.34349	-1.33186	-1.37186							-1.32278	-0.901728	-0.890864	-0.816176	-0.822778	-0.814242
-1.37651	-1.37837	-1.39698	-1.34349	-1.33186	-1.37186							-0.733409	-0.901728	-0.890864	-0.816176	-0.822778	-0.814242
-1.37651	-1.37837	-1.39698	-1.34349	-1.33186	-1.37186							-0.811618	-0.954681	-0.909684	-0.926989	-0.933617	-0.905851
-1.37651	-1.37837	-1.39698	-1.34349	-1.33186	-1.37186							-0.817576	-0.982979	-0.903505	-0.951935	-0.948387	-0.922151
-1.50021	-1.47423	-1.5068	-1.45124	-1.47196	-1.49124							-0.767455	-0.912941	-0.869388	-0.899753	-0.894524	-0.882317
-1.50021	-1.47423	-1.5068	-1.45124	-1.47196	-1.49124							-0.808704	-0.926744	-0.891591	-0.914756	-0.909294	-0.901928
-1.49119	-1.4703	-1.50317	-1.45129	-1.47446	-1.4899							-1.32	-0.901728	-0.890864	-0.816176	-0.822778	-0.814242
-1.48529	-1.46578	-1.49549	-1.44804	-1.47	-1.48274							-0.870952	-0.901728	-0.890864	-0.816176	-0.822778	-0.814242
-1.48529	-1.46578	-1.49549	-1.44804	-1.47	-1.48274							-0.988209	-0.901728	-0.890864	-0.816176	-0.822778	-0.814242
-1.48529	-1.46578	-1.49549	-1.44804	-1.47	-1.48274							-1.0232	-0.963474	-0.918416	-0.905301	-0.881047	-0.888375
-1.48529	-1.46578	-1.49549	-1.44804	-1.47	-1.48274							-1.04857	-0.967204	-0.954227	-0.918659	-0.88619	-0.899873
-1.48529	-1.46578	-1.49549	-1.44804	-1.47	-1.48274							-1.03474	-0.977447	-0.962941	-0.924756	-0.908605	-0.917531
-1.48529	-1.46578	-1.49549	-1.44804	-1.47	-1.48274							-1.13667	-0.979895	-0.991837	-0.922381	-0.912414	-0.920488
-1.41036	-1.38864	-1.40927	-1.36755	-1.39173	-1.40382							-1.32	-0.901728	-0.890864	-0.816176	-0.822778	-0.814242
-1.46789	-1.44865	-1.47481	-1.4299	-1.45413	-1.46471							-0.808704	-0.901728	-0.890864	-0.816176	-0.822778	-0.814242
-1.46481	-1.44942	-1.47654	-1.43029	-1.45394	-1.46365							-1.24054	-0.901728	-0.890864	-0.816176	-0.822778	-0.814242
-1.38553	-1.37096	-1.39877	-1.35307	-1.37456	-1.3857							-0.951132	-0.901728	-0.890864	-0.816176	-0.822778	-0.814242
-1.48529	-1.46578	-1.49549	-1.44804	-1.47	-1.48274							-1.04442	-0.901728	-0.890864	-0.816176	-0.822778	-0.814242
-1.48529	-1.46578	-1.49549	-1.44804	-1.47	-1.48274							-0.972542	-0.896707	-0.903837	-0.808986	-0.81726	-0.802647
-1.48529	-1.46578	-1.49549	-1.44804	-1.47	-1.48274							-1.00069	-0.915432	-0.922235	-0.833188	-0.839028	-0.825672
-1.48529	-1.46578	-1.49549	-1.44804	-1.47	-1.48274							-1.08595	-0.933205	-0.921169	-0.853636	-0.852899	-0.85
-1.48529	-1.46578	-1.49549	-1.44804	-1.47	-1.48274							-1.02481	-0.933205	-0.921169	-0.853636	-0.852899	-0.85
-1.48529	-1.46578	-1.49549	-1.44804	-1.47	-1.48274							-1.28292	-0.9504	-0.937432	-0.869365	-0.872121	-0.864754
-1.49119	-1.4703	-1.50317	-1.45129	-1.47446	-1.4899							-1.28893	-0.9504	-0.937432	-0.869365	-0.872121	-0.864754
-1.50021	-1.47423	-1.5068	-1.45124	-1.47196	-1.49124							-1.28893	-0.9504	-0.937432	-0.869365	-0.872121	-0.864754
-1.50021	-1.47423	-1.5068	-1.45124	-1.47196	-1.49124							-1.28893	-0.958356	-0.948356	-0.87918	-0.885781	-0.877966
-1.31041	-1.275	-1.30062	-1.25216	-1.26939	-1.28622							-1.28893	-1.78961	-0.915781	-1.74889	-1.71037	-1.68036
-1.3574	-1.3254	-1.35233	-1.32027	-1.33297	-1.34297							-1.26338	-1.59639	-1.59316	-1.57081	-1.55162	-1.53632
-1.34956	-1.34304	-1.36174	-1.30935	-1.31152	-1.34457							-1.28893	-1.06516	-0.926377	-1.06022	-1.05089	-1.05247
-1.3137	-1.30848	-1.325	-1.26891	-1.26152	-1.30065							-1.28893	-1.78961	-1.68067	-1.74889	-1.71037	-1.68036
-1.24687	-1.23452	-1.24892	-1.20301	-1.19833	-1.22357							-1.28893	-1.78961	-1.68067	-1.74889	-1.71037	-1.68036
-1.37651	-1.37837	-1.39698	-1.34349	-1.33186	-1.37186							-1.27085	-1.37807	-1.38442	-1.37518	-1.36421	-1.35
-1.37651	-1.37837	-1.39698	-1.34349	-1.33186	-1.37186							-1.21851	-1.47222	-1.47465	-1.46755	-1.45056	-1.42909
-1.37651	-1.37837	-1.39698	-1.34349	-1.33186	-1.37186							-1.20649	-1.25524	-1.26729	-1.24464	-1.23536	-1.23646
-1.37651	-1.37837	-1.39698	-1.34349	-1.33186	-1.37186							-1.26612	-1.67152	-1.59974	-1.59944	-1.61941	-1.60914
-1.37651	-1.37837	-1.39698	-1.34349	-1.33186	-1.37186							-1.28893	-1.78961	-1.68067	-1.74889	-1.71037	-1.68036
-1.09326	-1.08616	-1.1093	-1.08546	-1.08116	-1.09884							-1.28893	-1.78961	-1.68067	-1.74889	-1.71037	-1.68036
-1.15627	-1.02286	-1.20176	-1.13824	-1.145	-1.1614							-1.28893	-1.06516	-1.05094	-1.06022	-1.05089	-1.05247
-1.03196	-1.02286	-1.01125	-1.00089	-0.992857	-1.02214							-1.28153	-1.33253	-1.33482	-1.31299	-1.30563	-1.28919
-1.03196	-1.02286	-1.01125	-1.00089	-0.992857	-1.02214							-1.28893	-1.78961	-0.915781	-1.74889	-1.71037	-1.68036
-1.03196	-1.02286	-1.01125	-1.00089	-0.992857	-1.02214							-1.28893	-0.958356	-0.948356	-0.87918	-0.885781	-0.877966
-1.03196	-1.02286	-1.01125	-1.00089	-0.992857	-1.02214							-1.28893	-0.9504	-0.937432	-0.869365	-0.872121	-0.864754
-1.03196	-1.02286	-1.01125	-1.00089	-0.992857	-1.02214							-1.28893	-1.016	-1.04033	-1.01846	-1.02018	-1.02038
-1.03196	-1.02286	-1.01125	-1.00089	-0.992857	-1.02214							-1.26245	-1.31803	-1.30322	-1.30658	-1.29014	-1.31472
-1.03196	-1.02286	-1.01125	-1.00089	-0.992857	-1.02214							-1.23966	-1.35729	-1.32446	-1.3338	-1.31122	-1.33674
-1.03196	-1.02286	-1.01125	-1.00089	-0.992857	-1.02214							-1.23966	-1.35729	-1.32446	-1.3338	-1.31122	-1.33674
-1.03196	-1.02286	-1.01125	-1.00089	-0.992857	-1.02214							-1.23966	-1.13718	-1.32446	-1.16	-1.12714	-1.12072
-1.03196	-1.02286	-1.01125	-1.00089	-0.992857	-1.02214							-1.245	-1.22597	-1.23522	-1.23815	-1.21143	-1.21508
-1.18	-1.18681	-1.17806	-1.15722	-1.15389	-1.17306							-1.22619	-1.19343	-1.19393	-1.18203	-1.16529	-1.16427
-1.0509	-1.05179	-1.04761	-1.03254	-1.02149	-1.04776							-1.22663	-1.19409	-1.19373	-1.18162	-1.16075	-1.16492
-1.03196	-1.02286	-1.01125	-1.00089	-0.992857	-1.02214							-1.21222	-1.19879	-1.19518	-1.18279	-1.16298	-1.16731
-1.07766	-1.07891	-1.07297	-1.05187	-1.04625	-1.07266							-1.17682	-1.19562	-1.17659	-1.17582	-1.16246	-1.15879
-1.07766	-1.07891	-1.07297	-1.05187	-1.04625	-1.07266							-1.23966	-1.13718	-1.32446	-1.16	-1.12714	-1.12072
-1.032	-1.03398	-1.03565	-1.00635	-1.01795	-1.03795							-1.23966	-1.35729	-1.32446	-1.3338	-1.31122	-1.33674
-0.946064	-0.95	-0.943404	-0.935638	-0.926316	-0.947368							-1.23966	-1.35729	-1.32446	-1.3338	-1.31122	-1.33674
-0.946064	-0.95	-0.943404	-0.935638	-0.926316	-0.947368							-1.305	-1.2635	-1.27427	-1.27647	-1.24408	-1.24664
-0.946064	-0.95	-0.943404	-0.935638	-0.926316	-0.947368							-1.25	-1.23845	-1.274	-1.22971	-1.21551	-1.19783
-0.946064	-0.95	-0.943404	-0.935638	-0.926316	-0.947368							-1.23575	-1.22426	-1.27069	-1.2253	-1.20621	-1.195
-0.946064	-0.95	-0.943404	-0.935638	-0.926316	-0.947368							-1.30788	-1.27325	-1.2794	-1.29122	-1.26687	-1.26287
-0.946064	-0.95	-0.943404	-0.935638	-0.926316	-0.947368							-1.22904	-1.24714	-1.23951	-1.24548	-1.23036	-1.22464
-0.946064	-0.95	-0.943404	-0.935638	-0.926316	-0.947368							-1.28292	-1.25226	-1.24659	-1.25927	-1.25073	-1.23915
-0.824667	-0.830333	-0.833917	-0.820583	-0.818167	-0.831083							-1.33875	-1.2898	-1.29929	-1.31897	-1.27608	-1.28825
-0.821102	-0.834444	-0.831271	-0.819492	-0.815726	-0.829145							-1.33568	-1.42727	-1.43293	-1.4675	-1.4087	-1.40205
-0.813814	-0.827179	-0.822881	-0.810678	-0.810342	-0.822906							-1.57	-1.57451	-1.56947	-1.61457	-1.55493	-1.55577
-0.80028	-0.81037	-0.798972	-0.79028	-0.786111	-0.802315							-1.43355	-1.51195	-1.49048	-1.52756	-1.46734	-1.47646
-0.798131	-0.809074	-0.799252	-0.788131	-0.782593	-0.799907							-1.57616	-1.55707	-1.54852	-1.61014	-1.53827	-1.53987
-0.796636	-0.809722	-0.799346	-0.788318	-0.780093	-0.800741							-1.55907	-1.55763	-1.53289	-1.59813	-1.5261	-1.54355
-0.845905	-0.855943	-0.85019	-0.839905	-0.829623	-0.850943							-1.55907	-1.55763	-1.53289	-1.59813	-1.5261	-1.54355
-0.848286	-0.858868	-0.853143	-0.843905	-0.833019	-0.855943							-1.55907	-1.55763	-1.53289	-1.59813	-1.5261	-1.54355
-0.946064	-0.95	-0.943404	-0.935638	-0.926316	-0.947368							-1.55907	-1.55763	-1.53289	-1.59813	-1.5261	-1.54355
-0.946064	-0.95	-0.943404	-0.935638	-0.926316	-0.947368							-1.55907	-1.55763	-1.53289	-1.59813	-1.5261	-1.54355
-0.946064	-0.95	-0.943404	-0.935638	-0.926316	-0.947368							-1.4897	-1.49657	-1.50562	-1.54531	-1.50299	-1.4849
-0.946064	-0.95	-0.943404	-0.935638	-0.926316	-0.947368							-1.4649	-1.40264	-1.41559	-1.45792	-1.41148	-1.40732
-0.946064	-0.95	-0.943404	-0.935638	-0.926316	-0.947368							-1.41725	-1.41118	-1.42619	-1.45991	-1.40882	-1.40627
-0.946064	-0.95	-0.943404	-0.935638	-0.926316	-0.947368							-1.57928	-1.54276	-1.53713	-1.58163	-1.52034	-1.53965
-0.946064	-0.95	-0.943404	-0.935638	-0.926316	-0.947368							-1.57928	-1.54276	-1.53713	-1.58163	-1.52034	-1.53965
-1.07766	-1.07891	-1.07297	-1.05187	-1.04625	-1.07266							-1.56276	-1.52311	-1.52268	-1.5455	-1.4963	-1.50815
-1.07766	-1.07891	-1.07297	-1.05187	-1.04625	-1.07266							-1.56276	-1.52311	-1.52268	-1.5455	-1.4963	-1.50815
-1.03196	-1.02286	-1.01125	-1.00089	-0.992857	-1.02214							-1.56276	-1.52311	-1.52268	-1.5455	-1.4963	-1.50815
-1.01672	-1.01649	-0.995345	-0.992759	-0.985965	-1.01667							-1.56276	-1.52311	-1.52268	-1.5455	-1.4963	-1.50815
-0.912969	-0.900159	-0.887188	-0.88375	-0.869841	-0.900794							-1.56276	-1.52311	-1.52268	-1.5455	-1.4963	-1.50815
-1.03196	-1.02286	-1.01125	-1.00089	-0.992857	-1.02214							-1.49432	-1.42991	-1.4482	-1.44865	-1.42155	-1.4164
-1.03196	-1.02286	-1.01125	-1.00089	-0.992857	-1.02214							-1.48832	-1.42273	-1.44171	-1.44324	-1.41182	-1.41
-1.03196	-1.02286	-1.01125	-1.00089	-0.992857	-1.02214							-1.47947	-1.38053	-1.42304	-1.40009	-1.36737	-1.37044
-1.03196	-1.02286	-1.01125	-1.00089	-0.992857	-1.02214							-1.37992	-1.37748	-1.39767	-1.39931	-1.366	-1.36828
-1.03196	-1.02286	-1.01125	-1.00089	-0.992857	-1.02214							-1.39431	-1.40259	-1.41558	-1.41156	-1.37658	-1.39035
-0.69514	-0.706729	-0.693645	-0.68243	-0.680187	-0.694953							-1.4598	-1.42396	-1.42118	-1.44549	-1.39427	-1.40913
-0.519519	-0.529904	-0.517115	-0.504231	-0.497019	-0.517692							-1.42535	-1.38057	-1.39186	-1.41362	-1.35635	-1.38028
-1.03196	-1.02286	-1.01125	-1.00089	-0.992857	-1.02214							-1.56276	-1.52311	-1.52268	-1.5455	-1.4963	-1.50815
-1.03196	-1.02286	-1.01125	-1.00089	-0.992857	-1.02214							-1.56276	-1.52311	-1.52268	-1.5455	-1.4963	-1.50815
-1.03196	-1.02286	-1.01125	-1.00089	-0.992857	-1.02214							-1.56276	-1.52311	-1.52268	-1.5455	-1.4963	-1.50815
-1.03196	-1.02286	-1.01125	-1.00089	-0.992857	-1.02214							-1.56276	-1.52311	-1.52268	-1.5455	-1.4963	-1.50815
-1.03196	-1.02286	-1.01125	-1.00089	-0.992857	-1.02214							-1.56276	-1.52311	-1.52268	-1.5455	-1.4963	-1.50815
-1.03196	-1.02286	-1.01125	-1.00089	-0.992857	-1.02214							-1.57928	-1.54276	-1.53713	-1.58163	-1.52034	-1.53965
-1.15627	-1.02286	-1.20176	-1.13824	-1.145	-1.1614							-1.57928	-1.54276	-1.53713	-1.58163	-1.52034	-1.53965
-0.463824	-0.470784	-0.456863	-0.457255	-0.426832	-0.451485							-1.53372	-1.51056	-1.46147	-1.57558	-1.50798	-1.5208
-0.975102	-0.968163	-0.961224	-0.950816	-0.92625	-0.963125							-1.40118	-1.4149	-1.45448	-1.44644	-1.37779	-1.38932
-0.521944	-0.519028	-0.516667	-0.518056	-0.496389	-0.512917							-1.55907	-1.55763	-1.53289	-1.59813	-1.5261	-1.54355
-0.422353	-0.428235	-0.409118	-0.416176	-0.388713	-0.397426							-1.55907	-1.55763	-1.53289	-1.59813	-1.5261	-1.54355
-0.401776	-0.427664	-0.395234	-0.403551	-0.385943	-0.387075							-1.55907	-1.55763	-1.53289	-1.59813	-1.5261	-1.54355
-1.09326	-1.08616	-1.1093	-1.08546	-1.08116	-1.09884							-1.55907	-1.55763	-1.53289	-1.59813	-1.5261	-1.54355
-1.37651	-1.37837	-1.39698	-1.34349	-1.33186	-1.37186							-1.55907	-1.55763	-1.53289	-1.59813	-1.5261	-1.54355
-1.37651	-1.37837	-1.39698	-1.34349	-1.33186	-1.37186							-1.57616	-1.55707	-1.54852	-1.61014	-1.53827	-1.53987
-1.37651	-1.37837	-1.39698	-1.34349	-1.33186	-1.37186							-1.375	-1.35548	-1.43571	-1.40033	-1.34527	-1.34574
-1.37651	-1.37837	-1.39698	-1.34349	-1.33186	-1.37186							-1.57	-1.57451	-1.56947	-1.61457	-1.55493	-1.55577
-1.21516	-1.22742	-1.21258	-1.15355	-1.1871	-1.21452							-1.26696	-1.23835	-1.25559	-1.26617	-1.23252	-1.22496
-0.877778	-0.878222	-0.895111	-0.843333	-0.855556	-0.879333							-1.23154	-1.3291	-1.38184	-1.39186	-1.25212	-1.30843
-1.3137	-1.30848	-1.325	-1.26891	-1.26152	-1.30065							-1.28292	-0.9504	-1.24659	-0.869365	-0.872121	-0.864754
-1.34956	-1.34304	-1.36174	-1.30935	-1.31152	-1.34457							-1.22904	-0.933205	-1.23951	-0.853636	-0.852899	-0.85
-1.3574	-1.3254	-1.35233	-1.32027	-1.33297	-1.34297							-1.23575	-0.933205	-1.20737	-0.853636	-0.852899	-0.85
-1.21839	-1.20032	-1.20935	-1.13968	-1.17742	-1.21839							-1.08875	-1.0438	-1.18405	-1.07019	-1.086	-1.03
-1.08276	-1.11103	-1.01103	-1.0331	-1.0531	-1.09207							-1.09079	-1.06711	-1.16437	-1.11767	-1.083	-1.073
-0.637246	-0.592899	-0.572609	-0.601304	-0.573913	-0.592174							-1.04442	-0.901728	-1.08725	-0.816176	-0.822778	-0.814242
-1.08133	-1.10867	-1.01267	-1.04133	-1.058	-1.10333							-0.951132	-0.91963	-1.12735	-0.959444	-0.932264	-0.919623
-1.08133	-1.10867	-1.01267	-1.04133	-1.058	-1.10333							-1.12922	-1.12698	-1.12887	-1.1542	-1.11924	-1.10424
-1.08133	-1.10867	-1.01267	-1.04133	-1.058	-1.10333							-1.31514	-1.13718	-1.28457	-1.16	-1.12714	-1.12072
-1.08133	-1.10867	-1.01267	-1.04133	-1.058	-1.10333							-1.31514	-1.19562	-1.17659	-1.17582	-1.16246	-1.15879
-1.08133	-1.10867	-1.01267	-1.04133	-1.058	-1.10333							-1.31514	-1.12595	-1.1807	-1.18279	-1.16298	-1.05489
-0.648873	-0.671831	-0.636338	-0.632394	-0.634507	-0.66338							-1.31514	-0.981915	-1.19373	-1.18162	-1.16075	-0.913542
-0.668243	-0.700135	-0.654054	-0.650676	-0.655135	-0.679459							-1.31514	-1.19343	-1.19393	-1.18203	-1.25061	-1.16427
-0.783906	-0.827031	-0.776406	-0.774844	-0.780312	-0.805312							-1.0788	-1.09	-1.00648	-1.03342	-1.07154	-1.05732
-0.42375	-0.452788	-0.410192	-0.435769	-0.421346	-0.429327							-1.27765	-1.32483	-0.983014	-1.43552	-1.26291	-1.34328
-0.776563	-0.797656	-0.757188	-0.765156	-0.759219	-0.780156							-1.30404	-1.47926	-1.36656	-1.63294	-1.29604	-1.49407
-0.76	-0.764143	-0.721857	-0.728857	-0.724571	-0.756143							-1.26135	-1.41293	-1.07657	-1.51708	-1.32819	-1.45839
-0.762941	-0.769706	-0.7325	-0.738235	-0.726765	-0.764412							-1.47439	-1.30375	-1.01743	-1.33085	-1.33149	-1.332
-0.646667	-0.646795	-0.602821	-0.611282	-0.607949	-0.635769							-1.33333	-0.841628	-0.976571	-1.58615	-1.26273	-0.81
-0.764143	-0.758429	-0.706714	-0.719286	-0.708286	-0.750714							-1.34511	-0.841628	-1.36818	-1.58429	-1.27522	-0.81
-0.768028	-0.760986	-0.712817	-0.727324	-0.712394	-0.757042							-1.32708	-0.564026	-0.845692	-1.54724	-1.26	-0.524487
-0.773803	-0.771549	-0.723099	-0.732113	-0.721831	-0.765211							-1.32708	-0.815283	-1.22279	-1.50267	-1.23521	-0.8828
-0.446727	-0.447818	-0.409909	-0.432182	-0.415545	-0.436182							-1.32708	-0.841628	-1.36818	-1.50267	-1.23521	-0.81
-0.64	-0.638471	-0.586	-0.610353	-0.601294	-0.626118							-1.32708	-0.841628	-1.36818	-1.50267	-1.23521	-0.81
-0.644706	-0.644706	-0.593059	-0.618	-0.608235	-0.632706							-1.0476	-1.0236	-1.01573	-1.0656	-1.0286	-1.09
-0.558105	-0.563579	-0.512211	-0.532526	-0.526421	-0.547895							-1.32708	-0.841628	-1.36818	-1.50267	-1.23521	-0.81
-0.445575	-0.455398	-0.413363	-0.43354	-0.416814	-0.439558							-1.32708	-0.841628	-1.36818	-1.50267	-1.23521	-0.81
-0.623977	-0.631705	-0.581023	-0.601818	-0.590227	-0.612841							-1.32708	-0.841628	-1.36818	-1.50267	-1.23521	-0.81
-0.631818	-0.63625	-0.586818	-0.607159	-0.601591	-0.621705							-1.32708	-0.841628	-1.36818	-1.50267	-1.23521	-0.81
-0.744231	-0.754744	-0.697308	-0.725769	-0.718462	-0.740513							-1.32708	-0.7784	-1.36818	-0.948571	-0.902933	-0.925111
-0.480364	-0.489455	-0.443818	-0.473818	-0.462545	-0.478545							-1.32708	-0.549652	-0.571739	-0.581858	-0.56713	-0.553304
-0.486	-0.494	-0.448273	-0.480818	-0.466818	-0.484							-0.585083	-0.557917	-0.58725	-0.593917	-0.57375	-0.567667
-0.437	-0.444	-0.397667	-0.428917	-0.414	-0.430583							-0.936092	-0.816885	-1.34956	-1.50267	-1.23521	-0.813226
-0.44075	-0.449083	-0.400167	-0.433417	-0.418583	-0.435583							-0.902989	-0.917381	-0.896	-0.962892	-0.937024	-0.926265
-0.447333	-0.4525	-0.4035	-0.43825	-0.420167	-0.439083							-0.735849	-0.566076	-0.937931	-1.50267	-1.23521	-0.55037
-0.504766	-0.498224	-0.446822	-0.487664	-0.468972	-0.492897							-0.897568	-0.841628	-1.36818	-1.50267	-1.23521	-0.81
-0.851111	-0.834722	-0.768194	-0.818333	-0.802778	-0.838194							-0.714342	-0.841628	-1.36818	-0.603	-0.651948	-0.81
-0.864028	-0.844722	-0.776806	-0.827917	-0.810417	-0.845417							-0.928481	-0.79381	-0.804731	-0.845542	-0.8125	-0.803253
-0.875278	-0.855278	-0.7925	-0.838472	-0.821389	-0.855							-0.466952	-0.428148	-0.505929	-0.459174	-0.450833	-0.468571
-0.756341	-0.743659	-0.678171	-0.716829	-0.702317	-0.730976							-0.42425	-0.390667	-0.422917	-0.43725	-0.409333	-0.402417
-0.664	-0.665895	-0.607579	-0.634632	-0.621895	-0.648211							-0.658137	-0.841628	-0.620656	-1.50267	-1.23521	-0.81
-0.495917	-0.50075	-0.452417	-0.480917	-0.4625	-0.483167							-1.32708	-0.566076	-0.591429	-1.50267	-1.23521	-0.55037
-0.503917	-0.50825	-0.461833	-0.49075	-0.47025	-0.49375							-1.32708	-0.691667	-0.5455	-0.754024	-0.709405	-0.641163
-0.568879	-0.564299	-0.515047	-0.550093	-0.528131	-0.553925							-0.80806	-0.841628	-1.36818	-1.50267	-1.23521	-0.81
-0.638925	-0.633978	-0.569247	-0.610645	-0.591828	-0.617527							-1.32708	-0.841628	-1.36818	-1.50267	-1.23521	-0.81
-0.642688	-0.638387	-0.575806	-0.615269	-0.597419	-0.622903							-1.32708	-0.841628	-1.36818	-1.50267	-1.23521	-0.81
-0.654731	-0.652473	-0.587419	-0.623978	-0.60871	-0.63086							-1.32708	-0.841628	-1.36818	-1.50267	-1.23521	-0.81
-0.657527	-0.654301	-0.591828	-0.627097	-0.612366	-0.635484							-1.32708	-0.841628	-1.36818	-1.50267	-1.23521	-0.81
-0.454211	-0.478684	-0.435	-0.439868	-0.435526	-0.452237							-0.201092	-0.177815	-0.197899	-0.217731	-0.195966	-0.17958
-0.554925	-0.586716	-0.535224	-0.539254	-0.541045	-0.559104							-0.471977	-0.7784	-1.36818	-0.413692	-0.496951	-0.925111
-0.8146	-0.835	-0.765	-0.7832	-0.7916	-0.8188							-1.32708	-0.841628	-1.36818	-1.50267	-1.23521	-0.81
-0.701034	-0.714483	-0.657069	-0.673621	-0.673621	-0.697931							-1.32708	-0.841628	-1.36818	-1.50267	-1.23521	-0.81
-0.70798	-0.704848	-0.647576	-0.681919	-0.665758	-0.690707							-1.32708	-0.841628	-1.36818	-1.50267	-1.23521	-0.81
-0.72202	-0.720202	-0.663535	-0.693232	-0.677879	-0.703232							-1.32708	-0.841628	-1.36818	-1.54724	-1.26	-0.81
-0.737374	-0.734747	-0.677374	-0.705657	-0.68798	-0.715051							-1.34511	-0.768864	-1.26471	-1.58429	-1.27522	-0.672174
-0.744545	-0.742929	-0.683939	-0.710101	-0.696667	-0.719596							-1.33333	-0.841628	-1.36818	-1.58615	-1.26273	-0.81
-0.755657	-0.748687	-0.690808	-0.71899	-0.703434	-0.725758							-1.47439	-0.841628	-1.36818	-1.33085	-1.33149	-0.81
-0.6175	-0.6175	-0.57	-0.58975	-0.574917	-0.594167							-0.268723	-0.207629	-0.22866	-0.245773	-0.226701	-0.224062
-0.647456	-0.647018	-0.597632	-0.612895	-0.60614	-0.621053							-0.221978	-0.165	-0.325625	-0.203152	-0.17871	-0.183043
-0.650965	-0.650175	-0.602018	-0.617544	-0.611316	-0.623509							-1.35385	-0.841628	-1.36818	-1.865	-1.30135	-0.81
-0.70271	-0.690561	-0.642056	-0.665234	-0.652804	-0.669346							-0.420968	-0.841628	-0.976571	-1.58615	-0.626327	-0.81
-0.70271	-0.691776	-0.640841	-0.666542	-0.653364	-0.669626							-0.158816	-1.30375	-1.01743	-1.33085	-0.142083	-1.332
-0.708411	-0.693645	-0.643738	-0.669533	-0.65514	-0.673271							-1.0788	-1.41293	-1.07657	-1.03342	-1.07154	-1.45839
-0.712523	-0.696449	-0.643364	-0.670748	-0.655607	-0.67486							-1.31514	-1.47926	-1.36656	-1.18203	-1.25061	-1.49407
-0.710374	-0.69243	-0.640561	-0.667757	-0.653084	-0.674953							-1.31514	-1.32483	-0.983014	-1.18162	-1.16075	-1.34328
-0.627417	-0.618667	-0.572917	-0.594083	-0.582	-0.603167							-1.31514	-1.12595	-1.1807	-1.18279	-1.16298	-1.05489
-0.620672	-0.614118	-0.569412	-0.587563	-0.576807	-0.596639							-1.31514	-0.933205	-1.20737	-1.17582	-1.16246	-0.85
-0.616387	-0.607647	-0.563277	-0.580252	-0.571765	-0.589076							-1.31514	-0.933205	-1.23951	-1.3338	-1.31122	-0.85
-0.719412	-0.71604	-0.656275	-0.681881	-0.677921	-0.693267							-1.23575	-0.9504	-1.24659	-0.853636	-0.852899	-0.864754
-0.719806	-0.72098	-0.659417	-0.683627	-0.681765	-0.696569							-1.22904	-1.3291	-1.38184	-0.853636	-0.852899	-1.30843
-0.716346	-0.696827	-0.647596	-0.668846	-0.662404	-0.681923							-1.28292	-0.803	-0.884286	-0.580435	-0.872121	-0.792333
-0.722286	-0.69781	-0.649905	-0.671905	-0.667619	-0.686381							-0.816818	-0.774318	-0.648235	-0.862558	-0.817273	-0.840698
-0.727429	-0.704952	-0.65619	-0.680571	-0.674857	-0.695619							-0.784483	-0.694333	-1.56947	-0.766667	-0.721379	-0.737
-0.721215	-0.719065	-0.661776	-0.687757	-0.681682	-0.698785							-1.55907	-1.35548	-1.43571	-1.40033	-1.34527	-1.54355
-0.726075	-0.720748	-0.667383	-0.691402	-0.685327	-0.701963							-1.55907	-1.55707	-1.54852	-1.61014	-1.53827	-1.54355
-0.729252	-0.723178	-0.671308	-0.694299	-0.690841	-0.703178							-1.55907	-1.55763	-1.53289	-1.59813	-1.5261	-1.54355
-0.685776	-0.668362	-0.627414	-0.647328	-0.641466	-0.658879							-1.55907	-1.55763	-1.53289	-1.59813	-1.5261	-1.54355
-0.709909	-0.705455	-0.653727	-0.678091	-0.674909	-0.684909							-1.55907	-1.55763	-1.53289	-1.59813	-1.5261	-1.54355
-0.652667	-0.641333	-0.5955	-0.616417	-0.61675	-0.627667							-1.55907	-1.55763	-1.53289	-1.59813	-1.5261	-1.54355
-0.652583	-0.641917	-0.594667	-0.616083	-0.617417	-0.628833							-1.55907	-1.55763	-1.53289	-1.59813	-1.5261	-1.5208
-1.08133	-1.10867	-1.01267	-1.04133	-1.058	-1.10333							-1.55907	-1.55763	-1.53289	-1.59813	-1.5261	-1.53965
-1.08133	-1.10867	-1.01267	-1.04133	-1.058	-1.10333							-1.57928	-1.54276	-1.53713	-1.58163	-1.52034	-1.53965
-1.08133	-1.10867	-1.01267	-1.04133	-1.058	-1.10333							-1.32708	-0.566076	0.807083	-1.50267	-1.23521	-0.55037
-1.08133	-1.10867	-1.01267	-1.04133	-1.058	-1.10333							-1.31514	-1.32483	0.844167	-1.41742	-1.3371	-1.34328
-1.08133	-1.10867	-1.01267	-1.04133	-1.058	-1.10333							-1.31514	-1.47926	0.884667	-1.41967	-1.25061	-1.49407
-0.637246	-0.592899	-0.572609	-0.601304	-0.573913	-0.592174							-1.57	-1.57451	-1.56947	-1.61457	-1.55493	-1.55577
-1.08276	-1.11103	-1.01103	-1.0331	-1.0531	-1.09207							-0.6125	-0.685714	-1.53713	-0.705714	-0.59	-0.625
-0.824231	-0.817308	-0.757949	-0.789615	-0.782949	-0.805769							-0.6125	-0.685714	-1.52268	-0.705714	-0.59	-0.625
-0.7672	-0.7426	-0.6996	-0.7196	-0.7139	-0.7297							-0.6125	-0.685714	-1.52268	-0.705714	-0.59	-0.625
-0.663	-0.61475	-0.59125	-0.614375	-0.597125	-0.618125							-1.57	-1.57451	-1.56947	-1.61457	-1.55493	-1.55577
-0.730133	-0.680533	-0.66	-0.686533	-0.6608	-0.688267							-1.375	-1.35548	-1.43571	-1.40033	-1.34527	-1.34574
-0.634494	-0.599663	-0.577416	-0.607978	-0.587416	-0.604944							-1.57616	-1.55707	-1.54852	-1.61014	-1.53827	-1.53987
-0.703415	-0.671829	-0.653293	-0.680122	-0.655854	-0.675366							-1.55907	-1.55763	-1.53289	-1.59813	-1.5261	-1.54355
-0.703415	-0.671829	-0.653293	-0.680122	-0.655854	-0.675366							-0.6125	-0.685714	-1.52268	-0.705714	-0.59	-0.625
-0.681474	-0.648105	-0.630316	-0.651895	-0.627263	-0.648105							-0.6125	-0.685714	-1.52268	-0.705714	-0.59	-0.625
-0.842376	-0.809208	-0.77901	-0.805644	-0.801386	-0.815743							-0.6125	-0.685714	-0.135	-0.705714	-0.59	-0.625
-0.842376	-0.809208	-0.77901	-0.805644	-0.801386	-0.815743							-1.53372	-1.51056	-1.46147	-1.57558	-1.50798	-1.5208
-0.842376	-0.809208	-0.77901	-0.805644	-0.801386	-0.815743							-1.55907	-1.55763	-1.53289	-1.59813	-1.5261	-1.54355
-0.842376	-0.809208	-0.77901	-0.805644	-0.801386	-0.815743							-1.55907	-1.55763	-1.53289	-1.59813	-1.5261	-1.54355
-0.746018	-0.715133	-0.689735	-0.720531	-0.70823	-0.729469							-1.55907	-1.55763	-1.53289	-1.59813	-1.5261	-1.54355
-0.780459	-0.746697	-0.721193	-0.749174	-0.736697	-0.760092							-1.40118	-1.4149	-1.45448	-1.44644	-1.37779	-1.38932
-0.77844	-0.743303	-0.718991	-0.746147	-0.736055	-0.758257							-1.53372	-1.51056	-1.46147	-1.57558	-1.50798	-1.5208
-0.756121	-0.729138	-0.699914	-0.730517	-0.716638	-0.735259							-1.57928	-1.54276	-1.53713	-1.58163	-1.52034	-1.53965
-0.722333	-0.697417	-0.671167	-0.702083	-0.692417	-0.706417							-1.57928	-1.54276	-1.53713	-1.58163	-1.52034	-1.53965
-0.745575	-0.718142	-0.690088	-0.716018	-0.710265	-0.724867							-1.31514	-0.841628	-1.75463	-1.67112	-1.26	-1.60911
-0.842376	-0.809208	-0.77901	-0.805644	-0.801386	-0.815743							-3.95	-0.841628	-1.82947	-1.48634	-2.83292	-1.4128
-0.842376	-0.809208	-0.77901	-0.805644	-0.801386	-0.815743							-3.90478	-0.841628	-3.79	-1.58615	1.96	-0.81
-0.842376	-0.809208	-0.77901	-0.805644	-0.801386	-0.815743							-3.90478	-1.30375	-3.79	-1.61457	-1.55493	-1.55577
-0.842376	-0.809208	-0.77901	-0.805644	-0.801386	-0.815743							-1.59975	2.055	-1.43571	-1.40033	-1.34527	-1.34574
-0.729561	-0.695614	-0.670789	-0.695702	-0.693772	-0.709298							-1.59975	-1.5926	-1.82947	-1.48634	-1.99701	-1.4128
-0.703415	-0.671829	-0.653293	-0.680122	-0.655854	-0.675366							-1.48129	-1.75482	-1.75463	-1.67112	-1.95231	-1.60911
-0.703415	-0.671829	-0.653293	-0.680122	-0.655854	-0.675366							-1.59746	-3.94474	-1.56	-3.84809	-1.41951	-3.90474
-0.64625	-0.612333	-0.599083	-0.626333	-0.618583	-0.63275							-2.41875	-2.17528	-2.50692	-3.84809	-2.13918	-2.29114
-0.629333	-0.595667	-0.58525	-0.613417	-0.6015	-0.618417							-1.08875	2.055	-1.18405	-0.962892	1.96	-0.926265
-0.6125	-0.571833	-0.568667	-0.596167	-0.580833	-0.599417							-2.41875	-2.85806	-3.73375	-2.08389	-2.83292	-2.89194
-0.591	-0.5515	-0.55	-0.577333	-0.561833	-0.576667							-2.41875	-2.85806	-3.73375	-2.08389	-2.83292	-2.89194
-0.5675	-0.527583	-0.527417	-0.552667	-0.533583	-0.550667							-0.897568	-1.12595	-1.1807	-1.57558	-1.50798	-1.5208
-0.543417	-0.506583	-0.502417	-0.527583	-0.507833	-0.526							-1.32708	-0.7784	-3.79	-1.44644	-1.37779	-1.38932
-0.512583	-0.478	-0.476667	-0.497167	-0.479	-0.500417							-3.95	-3.926	-3.79	-1.59813	-1.5261	-1.54355
-0.492167	-0.45375	-0.450833	-0.477833	-0.45825	-0.476167							-3.64796	-1.12595	-1.49679	-3.89652	-1.16298	-4.014
-0.473667	-0.44075	-0.438833	-0.46275	-0.446833	-0.464083							-3.74116	-1.19562	-1.82947	-3.89652	-1.16246	-4.014
-0.464167	-0.4315	-0.427583	-0.453167	-0.438833	-0.456917							-3.95	-3.926	-2.06025	-3.89652	-3.854	-4.014
-0.45475	-0.426667	-0.419167	-0.44475	-0.43375	-0.4475							-1.12922	-1.12698	-1.12887	-1.1542	-1.11924	-1.10424
-0.441833	-0.414917	-0.408333	-0.43325	-0.421083	-0.43325							-1.88345	-2.4445	-2.51944	-2.236	-2.10929	-1.45189
-0.433565	-0.401391	-0.398087	-0.424435	-0.409565	-0.423913							-1.54158	-2.4445	-2.51944	-2.08389	-2.83292	-1.45189
-0.418333	-0.392456	-0.390351	-0.415965	-0.400965	-0.413333							-0.655455	-1.28333	-0.494444	-0.565882	-1.10833	-0.957222
-0.407807	-0.388673	-0.379298	-0.404123	-0.393805	-0.403009							-2.32273	-2.4445	-1.83515	-2.08389	-2.83292	-1.45189
-0.398158	-0.379558	-0.370614	-0.392807	-0.384867	-0.391416							-0.490513	-0.892439	-3.73375	-1.15	-1.08121	-0.59881
-0.382895	-0.36469	-0.357895	-0.378421	-0.371327	-0.375487							-3.90478	-2.32	-1.45448	-3.84809	-3.72267	-2.28128
-0.370175	-0.352832	-0.345614	-0.376018	-0.359823	-0.374196							-3.90478	-0.841628	-0.976571	-1.58615	-1.26273	-0.81
-0.348083	-0.32975	-0.32625	-0.352773	-0.337917	-0.348487							-2.41875	-1.30375	-1.01743	-1.33085	-1.33149	-1.332
-0.350085	-0.327627	-0.330169	-0.344746	-0.339576	-0.342542							-0.412941	-0.699091	-1.43125	-0.861	-0.68	-1.45839
-0.340254	-0.317288	-0.320085	-0.326387	-0.330763	-0.327899							-1.59746	-1.40239	-3.73375	-1.62147	-1.38819	-1.95714
-0.315417	-0.29325	-0.294417	-0.310833	-0.306333	-0.311917							-1.08875	2.055	-1.36818	-0.962892	1.96	-0.81
-0.307583	-0.286833	-0.284833	-0.29975	-0.296667	-0.303167							-1.54158	-0.566076	-0.29	-2.08389	-2.83292	-0.3225
-0.289316	-0.3	-0.295221	-0.309381	-0.309912	-0.322035							-1.07926	-0.917381	-0.135	-2.08389	-2.83292	-0.625
-0.287759	-0.294554	-0.293125	-0.306607	-0.3075	-0.319554							-2.32273	-3.94474	0.000135	-2.08389	-2.83292	-0.625
-0.313011	-0.323596	-0.321348	-0.319438	-0.32809	-0.342472							-1.48129	-1.75482	-1.75463	-1.67112	-1.95231	-1.60911
-0.377222	-0.358611	-0.367778	-0.355278	-0.366389	-0.369167							-1.59975	-1.5926	-3.79	-1.48634	-1.99701	-1.4128
-0.371528	-0.349583	-0.360556	-0.352639	-0.363056	-0.364306							-1.59975	2.055	-3.79	-1.40033	-1.34527	-1.34574
-0.288018	-0.253652	-0.253478	-0.266522	-0.270261	-0.266435							0.330893	0.188163	-1.49679	0.166939	0.176531	0.283667
-0.280086	-0.267672	-0.267414	-0.284052	-0.283793	-0.279052							-0.330541	-0.976296	-1.82947	-0.962593	-1	-0.339
-0.25525	-0.242833	-0.2455	-0.257917	-0.257833	-0.25825							-3.95	0.126837	-3.73375	0.142551	0.156735	-1.36833
-0.280948	-0.268966	-0.274741	-0.283362	-0.282845	-0.279224							-0.490513	-0.892439	-3.73375	-1.15	-1.08121	-0.59881
-0.340108	-0.318172	-0.325376	-0.322473	-0.321613	-0.322903							-2.32273	-2.4445	-1.83515	-2.08389	-2.83292	-2.89194
-0.366813	-0.343736	-0.342111	-0.342747	-0.343297	-0.340659							-1.07926	-2.4445	-1.30859	-2.08389	-2.83292	-2.89194
-0.2556	-2.302	-0.246447	-0.225333	-2.42133	-0.232105							-1.54158	-2.4445	-2.50692	-3.84809	-2.13918	-2.29114
-1.88437	-0.2272	-0.246447	-0.225333	-0.2312	-0.232105							-1.88345	-2.4445	-1.56	-2.236	-2.10929	-3.90474
-0.2556	-1.68857	-1.79583	-1.58643	-1.70857	-1.72769							-1.79872	-2.4445	-1.61841	-1.67469	-2.3145	-1.95714
-0.243363	-0.226991	-0.23	-0.238407	-0.23708	-0.237699							-0.065146	-0.1735	-0.070654	-0.1449	-0.1362	-0.233053
-0.222162	-0.203694	-0.211712	-0.217658	-0.217117	-0.216486							-0.745	-1.08981	-0.459559	-0.921429	-1.06192	-1.02471
-0.354018	-0.335893	-0.337321	-0.344107	-0.345625	-0.340625							0.04025	-0.01675	0.015333	0.004417	0.019083	-0.001333
-0.26325	-0.2335	-0.252927	-0.235125	-0.235375	-0.24							-1.59746	-2.4445	-1.61841	-1.62147	-1.38819	-1.95714
-0.211204	-0.227182	-0.243661	-0.237455	-0.244182	-0.238829							-2.41875	-2.4445	-1.56	-3.84809	-1.41951	-3.90474
-0.328025	-0.249367	-0.258375	-0.247975	-0.260633	-0.255375							-2.41875	-2.4445	-2.50692	-3.84809	-2.13918	-2.29114
-0.2556	-1.68857	-1.79583	-1.58643	-1.70857	-1.72769							-0.200877	-0.260351	-0.224912	-0.235439	-0.214912	-0.244123
-1.88437	-0.2272	-0.246447	-0.225333	-0.2312	-0.232105							-2.41875	-2.4445	-3.73375	-2.08389	-2.83292	-2.89194
-0.2556	-0.955122	-0.246447	-0.225333	-0.659153	-0.232105							-2.41875	-2.4445	-3.73375	-2.08389	-2.83292	-2.89194
-0.212604	-0.83604	-0.211939	-0.214167	-0.212708	-0.20866							-1.42742	-1.90596	-1.09147	-1.58476	-1.84923	-1.45301
-0.304216	-0.306383	-0.305644	-0.306471	-0.315294	-0.303267							-0.30025	-0.347917	-0.331583	-0.329167	-0.31075	-0.3485
-0.2871	-0.292283	-0.313069	-0.2897	-0.2961	-0.289192							-2.41875	-1.40239	-2.06025	-2.08389	-3.09208	-1.95714
-1.49161	-1.39056	-1.43942	-1.42659	-1.44477	-1.41348							-2.41875	-2.87969	-2.06025	-2.08389	-3.09208	-2.91438
-1.27537	-1.25902	-1.21022	-1.28451	-1.31211	-1.20769							-2.41875	-1.85973	-2.06025	-2.08389	-3.09208	-1.97806
-1.83286	-1.70875	-1.17276	-1.8171	-1.79967	-1.76552							-2.41875	-1.85552	-2.06025	-2.04108	-2.86323	-1.83174
-1.29783	-1.5315	-1.15295	-1.63048	-1.65072	-1.57895							-1.932	-2.85806	-1.2562	-1.97865	-2.83292	-2.89194
-1.27829	-1.1163	-1.06042	-1.10222	-1.2575	-1.07485							-2.44244	-2.85806	-2.09122	-2.11081	-2.8524	-2.89194
-0.709206	-0.76	-0.820328	-0.725263	-0.77614	-0.759123							-2.4619	-1.9597	-2.10571	-3.21419	-3.01733	-1.83406
-0.709206	-0.76	-0.820328	-0.725263	-0.77614	-0.759123							-2.4619	-2.35472	-2.10571	-3.02548	-2.81633	-2.66088
-0.541478	-0.544909	-0.58009	-0.546091	-0.575182	-0.563909							-1.83143	-2.87969	-1.24382	-2.08389	-3.09208	-2.91438
-0.709545	-0.720241	-0.7625	-0.704337	-0.747229	-0.733253							-2.41875	-2.87969	-2.06025	-2.08389	-3.09208	-2.91438
-0.781014	-0.834688	-0.875077	-0.804219	-0.865313	-0.836875							-0.627041	-2.87969	-1.68073	-2.08389	-3.09208	-2.91438
-0.774714	-0.834688	-0.875077	-0.804219	-0.865313	-0.836875							-2.56148	-2.85327	-2.43194	-2.39031	-2.82382	-2.07081
-0.774714	-0.834688	-0.875077	-0.804219	-0.865313	-0.836875							-2.56871	-2.96442	-2.44571	-2.48508	-2.93109	-2.08587
-0.774714	-0.834688	-0.875077	-0.804219	-0.865313	-0.836875							-2.66742	-3.07269	-2.5419	-2.57985	-3.042	-2.17413
-0.54514	-0.5638	-0.59396	-0.56	-0.603465	-0.5749							-1.07276	-1.26739	-1.94846	-1.26536	-1.04026	-1.21221
-0.552243	-0.5675	-0.595243	-0.5666	-0.607723	-0.5819							-2.4619	-2.80381	-2.10571	-3.02548	-2.81633	-2.80405
-0.789726	-0.848182	-0.884118	-0.817879	-0.874627	-0.845152							-2.4619	-2.95071	-2.10571	-3.21419	-3.01733	-2.94905
-0.789726	-0.848182	-0.884118	-0.817879	-0.874627	-0.845152							-2.56956	-2.1882	-1.20646	-2.13177	-2.8175	-1.96416
-0.805714	-0.856667	-0.887714	-0.834348	-0.892254	-0.857681							-2.41875	-2.19687	-2.06025	-2.04108	-2.86323	-2.34778
-0.804359	-0.854143	-0.881268	-0.831	-0.888472	-0.851429							-2.41875	-2.87969	-2.06025	-2.08389	-3.09208	-2.91438
-0.802532	-0.854085	-0.877917	-0.831127	-0.886301	-0.850141							-2.41875	-2.87969	-2.06025	-2.08389	-3.09208	-2.91438
-0.802532	-0.854085	-0.877917	-0.831127	-0.886301	-0.850141							-2.41875	-2.87969	-2.06025	-2.08389	-3.09208	-2.91438
-0.802532	-0.854085	-0.877917	-0.831127	-0.886301	-0.850141							-1.15811	-1.37458	-1.30859	-1.34776	-1.2221	-1.34264
-0.802532	-0.854085	-0.877917	-0.831127	-0.886301	-0.850141							-2.02023	-1.9597	-1.83515	-1.93573	-1.93987	-1.83406
-0.709655	-0.743827	-0.767262	-0.72122	-0.77	-0.751728							-2.41875	-2.85806	-3.73375	-2.08389	-2.83292	-2.89194
-0.710114	-0.743827	-0.767262	-0.72122	-0.77	-0.751728							-2.41875	-2.85806	-3.73375	-2.08389	-2.83292	-2.89194
-0.70427	-0.735854	-0.760471	-0.713494	-0.761687	-0.743537							-2.02589	-1.85552	-1.72435	-1.94	-1.65952	-1.83174
-0.70427	-0.735854	-0.760471	-0.713494	-0.761687	-0.743537							-2.41875	-2.17528	-2.50692	-3.84809	-2.13918	-2.29114
-0.70427	-0.735854	-0.760471	-0.713494	-0.761687	-0.743537							-2.41875	-3.94474	-1.56	-3.84809	-1.41951	-3.90474
-0.648218	-0.675	-0.703474	-0.664255	-0.704316	-0.683617							-1.59746	-1.40239	-1.61841	-1.62147	-1.38819	-1.95714
-0.642621	-0.673854	-0.695253	-0.659167	-0.697629	-0.678333							-1.48129	-1.75482	-1.75463	-1.67112	-1.95231	-1.60911
-0.590776	-0.622569	-0.636964	-0.611651	-0.646364	-0.625505							-1.59975	-1.5926	-1.82947	-1.48634	-1.99701	-1.4128
-0.67134	-0.699663	-0.731111	-0.685568	-0.729101	-0.703371							-3.90478	-1.40924	-1.49679	-1.33674	-1.37719	-1.39729
-0.68	-0.708652	-0.741889	-0.692955	-0.73573	-0.714045							-3.90478	-2.32	-3.79	-3.84809	-3.72267	-2.28128
-0.652404	-0.690312	-0.713711	-0.672737	-0.713333	-0.6925							-3.95	-3.92558	-3.79	-3.89591	-3.835	-3.98954
-0.70427	-0.735854	-0.760471	-0.713494	-0.761687	-0.743537							-3.95	-3.9375	-3.80174	-3.90733	-3.85138	-4.00568
-0.70427	-0.735854	-0.760471	-0.713494	-0.761687	-0.743537							-3.95	-3.926	-3.79	-3.89652	-3.854	-4.014
-0.70427	-0.735854	-0.760471	-0.713494	-0.761687	-0.743537							-3.95	-3.926	-3.79	-3.89652	-3.854	-4.014
-0.710114	-0.743827	-0.767262	-0.72122	-0.77	-0.751728							-3.95	-3.926	-3.79	-3.89652	-3.854	-4.014
-0.709655	-0.743827	-0.767262	-0.72122	-0.77	-0.751728							-3.95	-3.926	-3.79	-3.89652	-3.854	-4.014
-0.803061	-0.857253	-0.86663	-0.833667	-0.873043	-0.85022							-3.95	-3.926	-3.79	-3.89652	-3.854	-4.014
-0.840106	-0.891294	-0.913721	-0.881084	-0.924419	-0.886941							-3.95	-3.926	-3.79	-3.89652	-3.854	-4.014
-0.802532	-0.854085	-0.877917	-0.831127	-0.886301	-0.850141							-3.95	-3.926	-1.92376	-3.89652	-3.854	-4.014
-0.802532	-0.854085	-0.877917	-0.831127	-0.886301	-0.850141							-3.95	-3.926	-3.79	-3.89652	-3.854	-4.014
-0.802532	-0.854085	-0.877917	-0.831127	-0.886301	-0.850141							-3.95	-3.926	-3.79	-3.89652	-3.854	-4.014
-0.802532	-0.854085	-0.877917	-0.831127	-0.886301	-0.850141							-3.95	-3.926	-3.79	-3.89652	-3.854	-4.014
-0.804359	-0.854143	-0.881268	-0.831	-0.888472	-0.851429							-2.67526	-2.67184	-2.71348	-2.63377	-2.61237	-2.71096
-0.805714	-0.856667	-0.887714	-0.834348	-0.892254	-0.857681							-3.95	-3.926	-3.79	-3.89652	-3.854	-4.014
-0.789726	-0.848182	-0.884118	-0.817879	-0.874627	-0.845152							-3.95	-3.926	-3.79	-3.89652	-3.854	-4.014
-0.789726	-0.848182	-0.884118	-0.817879	-0.874627	-0.845152							-2.88972	-2.88294	-2.827	-2.85725	-2.83183	-2.9267
-0.774714	-0.834688	-0.875077	-0.804219	-0.865313	-0.836875							-3.95	-3.926	-3.79	-3.89652	-3.854	-4.014
-0.774714	-0.834688	-0.875077	-0.804219	-0.865313	-0.836875							-3.95	-3.926	-3.79	-3.89652	-3.854	-4.014
-0.774714	-0.834688	-0.875077	-0.804219	-0.865313	-0.836875							-2.94838	-2.98155	-2.90143	-2.95398	-2.87981	-2.98952
-0.781014	-0.834688	-0.875077	-0.804219	-0.865313	-0.836875							-3.95	-3.926	-3.79	-3.89652	-3.854	-4.014
-0.701316	-0.770704	-0.825263	-0.727324	-0.776761	-0.758028							-3.95	-3.926	-3.79	-3.89652	-3.854	-4.014
-0.675222	-0.711875	-0.778864	-0.691341	-0.737952	-0.710375							-2.89287	-2.92377	-2.85472	-2.89472	-2.84167	-2.9338
-0.709206	-0.76	-0.820328	-0.725263	-0.77614	-0.759123							-3.95	-3.926	-3.79	-3.89652	-3.854	-4.014
-0.709206	-0.76	-0.820328	-0.725263	-0.77614	-0.759123							-3.95	-3.926	-3.79	-3.89652	-3.854	-4.014
-0.735	-0.779589	-0.844933	-0.755417	-0.809867	-0.758205							-2.90809	-2.91086	-2.84551	-2.88467	-2.8801	-2.95191
-1.15903	-0.976512	-1.06042	-1.04513	-1.09654	-1.05468							-3.95	-3.926	-3.79	-3.89652	-3.854	-4.014
-1.37743	-0.78127	-1.15295	-1.16775	-1.24872	-1.10439							-3.95	-3.926	-3.79	-3.89652	-3.854	-4.014
-1.58706	-0.78127	-1.17276	-1.46389	-1.59882	-0.942917							-2.83843	-2.835	-2.82296	-2.80917	-2.80318	-2.87426
-1.28065	-1.47316	-1.15583	-1.16887	-1.19906	-0.786757							-3.95	-3.926	-3.79	-3.89652	-3.854	-4.014
-0.931053	-0.78127	-0.960549	-0.89975	-0.954615	-1.10439							-3.95	-3.926	-3.79	-3.89652	-3.854	-4.014
-0.931053	-0.78127	-0.960549	-0.89975	-0.954615	-0.942917							-2.795	-2.75627	-2.77231	-2.72709	-2.75944	-2.84215
-0.931053	-0.78127	-0.960549	-0.89975	-0.954615	-0.838689							-3.95	-3.926	-3.79	-3.89652	-3.854	-4.014
-0.951028	-0.964519	-0.983717	-0.937404	-0.982952	-0.946731							-3.95	-3.926	-3.79	-3.89652	-3.854	-4.014
-0.964206	-0.976538	-0.998407	-0.952692	-0.992857	-0.959327							-2.7612	-2.72118	-2.73685	-2.69318	-2.70639	-2.78676
-0.988868	-0.994356	-0.994955	-0.972039	-1.00823	-1							-3.95	-3.926	-3.79	-3.89652	-3.854	-4.014
-0.931053	-0.78127	-0.960549	-0.89975	-0.954615	-0.838689							-3.95	-3.926	-3.79	-3.89652	-3.854	-4.014
-0.931053	-0.78127	-0.960549	-0.89975	-0.954615	-0.942917							-2.66881	-2.66167	-2.6538	-2.63944	-2.61532	-2.70454
-0.931053	-0.78127	-0.960549	-0.89975	-0.954615	-1.10439							-3.86667	-3.80192	-3.6054	-3.78479	-3.69511	-3.88383
-1.28065	-1.2257	-1.15583	-1.16887	-1.19906	-1.10326							-3.82356	-3.76234	-3.74822	-3.74333	-3.64978	-3.84532
-1.06067	-1.03597	-1.0574	-1.02563	-1.07	-1.03504							-2.62009	-2.61148	-2.59459	-2.58565	-2.56761	-2.65093
-1.08208	-1.12326	-1.14849	-1.09363	-1.14725	-1.12966							-3.74116	-3.926	-3.74259	-3.89652	-3.854	-4.014
-1.05595	-1.15898	-1.17276	-1.11791	-1.1146	-1.16659							-3.64796	-3.926	-3.27485	-3.89652	-3.854	-4.014
-1.13348	-1.15297	-1.15246	-1.12752	-1.13219	-1.14865							-2.53917	-2.51583	-2.50667	-2.48935	-2.4862	-2.55907
-1.15467	-1.16757	-1.17061	-1.14566	-1.1524	-1.1627							-3.95	-3.926	-3.79	-3.89652	-3.854	-4.014
-1.32836	-1.27756	-1.32691	-1.25466	-1.26111	-1.28198							-3.95	-3.926	-3.79	-3.89652	-3.854	-4.014
-1.29783	-1.25284	-1.30512	-1.23544	-1.23797	-1.26261							-2.47944	-2.45898	-2.45333	-2.42917	-2.42806	-2.50046
-1.29783	-1.26067	-1.30512	-1.24209	-1.24907	-1.2709							-3.95	-3.926	-3.79	-3.89652	-3.854	-4.014
-1.29783	-1.26067	-1.30512	-1.24209	-1.24907	-1.2709							-3.95	-3.926	-3.79	-3.89652	-3.854	-4.014
-1.29783	-1.26067	-1.30512	-1.24209	-1.24907	-1.2709							-2.36398	-2.34605	-2.34315	-2.31009	-2.30624	-2.38565
-1.20286	-1.19009	-1.22367	-1.18664	-1.18544	-1.1889							-3.95	-3.926	-3.79	-3.89652	-3.854	-4.014
-1.18011	-1.195	-1.2025	-1.18111	-1.18406	-1.19095							-3.95	-3.926	-3.79	-3.89652	-3.854	-4.014
-1.18747	-1.19864	-1.21897	-1.19076	-1.18845	-1.19619							-2.29546	-2.27055	-2.2733	-2.24213	-2.24578	-2.31611
-1.23879	-1.22268	-1.25649	-1.21821	-1.22495	-1.22304							-3.95	-3.926	-3.79	-3.89652	-3.854	-4.014
-1.29783	-1.26067	-1.30512	-1.24209	-1.24907	-1.2709							-3.95	-3.926	-3.79	-3.89652	-3.854	-4.014
-1.29783	-1.26067	-1.30512	-1.24209	-1.24907	-1.2709							-2.18991	-2.16266	-2.15778	-2.13954	-2.12056	-2.21844
-1.29783	-1.26067	-1.30512	-1.24209	-1.24907	-1.2709							-3.95	-3.926	-3.79	-3.89652	-3.854	-4.014
-1.29783	-1.25284	-1.30512	-1.23544	-1.23797	-1.26261							-3.95	-3.926	-3.79	-3.89652	-3.854	-4.014
-1.32836	-1.27756	-1.32691	-1.25466	-1.26111	-1.28198							-2.10444	-2.08119	-2.07315	-2.05752	-2.03963	-2.13239
-1.38277	-1.32543	-1.25135	-1.28292	-1.37655	-1.33357							-3.95	-3.926	-3.79	-3.89652	-3.854	-4.014
-1.27829	-1.1163	-1.7244	-1.10222	-1.2575	-1.07485							-3.95	-3.926	-3.79	-3.89652	-3.854	-4.014
-1.29783	-1.5315	-1.74797	-1.63048	-1.65072	-1.57895							-1.97148	-1.9116	-1.92785	-1.89963	-1.87236	-1.96149
-1.83286	-1.70875	-1.78067	-1.8171	-1.79967	-1.76552							-3.95	-3.926	-3.79	-3.89652	-3.854	-4.014
-1.27537	-1.25902	-1.21022	-1.28451	-1.31211	-1.20769							-3.95	-3.926	-3.79	-3.89652	-3.854	-4.014
-1.57612	-1.58148	-1.589	-1.6115	-1.62605	-1.56568							-1.87639	-1.81991	-1.84278	-1.80776	-1.78514	-1.86635
-1.49161	-1.39056	-1.43942	-1.42659	-1.44477	-1.41348							-3.95	-3.926	-3.79	-3.89652	-3.854	-4.014
-1.39848	-1.35623	-1.45295	-1.34811	-1.37118	-1.36096							-3.95	-3.926	-3.79	-3.89652	-3.854	-4.014
-0.917447	-0.920625	-1.49188	-0.917708	-0.972444	-0.971489							-1.66916	-3.926	-1.35716	-3.89652	-3.854	-4.014
-0.875979	-0.83604	-1.75904	-0.83396	-0.818515	-0.831881							-3.95	-3.926	-3.79	-3.89652	-3.854	-4.014
-1.12625	-0.955122	-1.75904	-0.70375	-0.659153	-1.01725							-3.95	-3.926	-3.79	-3.89652	-3.854	-4.014
-1.35889	-1.33693	-1.40066	-1.3255	-1.34851	-1.32145							-3.95	-3.926	-3.79	-3.89652	-3.854	-4.014
-1.55216	-1.58059	-1.52712	-1.57542	-1.63283	-1.5216							-3.95	-3.926	-1.92376	-3.89652	-3.854	-4.014
-2.37	-2.302	-1.61952	-2.36933	-2.42133	-2.35333							-3.95	-3.926	-3.79	-3.89652	-3.854	-4.014
-1.68821	-1.63746	-1.6155	-1.65296	-1.68557	-1.63125							-3.95	-3.926	-3.79	-3.89652	-3.854	-4.014
-1.29682	-1.01109	-1.75904	-1.30475	-1.3275	-1.05956							-3.95	-3.926	-3.79	-3.89652	-3.854	-4.014
-1.41273	-1.47395	-1.57113	-1.37206	-1.44196	-1.48146							-3.95	-3.9375	-3.79	-3.90733	-3.85138	-4.00568
-1.67225	-1.50325	-1.69575	-1.51957	-1.54667	-1.52889							-3.95	-3.92558	-3.79	-3.89591	-3.835	-3.98954
-1.815	-1.73222	-1.7935	-1.732	-1.77413	-1.74079							-3.95	-2.32	-3.79	-1.77556	-3.72267	-2.28128
-1.62843	-1.5714	-1.62721	-1.59828	-1.63105	-1.572							-3.95	-2.685	-3.80174	-2.22178	-2.48439	-2.7365
-1.67014	-1.55663	-1.69221	-1.55533	-1.60571	-1.57719							-3.95	-1.43125	-1.04252	-1.40378	-1.09248	-1.47383
-1.64206	-1.61234	-1.69698	-1.62021	-1.62742	-1.63819							-1.15629	-1.392	-1.04452	-1.41941	-1.07785	-1.46873
-2.07214	-2.00158	-1.30593	-2.00341	-1.96935	-2.00311							-1.2224	-1.40114	-0.9899	-1.42	-1.06529	-1.47726
-2.07214	-2.00158	-1.3621	-2.00341	-1.96935	-2.00311							-1.30239	-1.25315	-1.07485	-1.23378	-1.22259	-1.27902
-1.59862	-1.51058	-1.59606	-1.5399	-1.57465	-1.53786							-3.90478	-0.875444	-1.20577	-3.84809	-1.16505	-0.92
-1.57303	-1.56264	-1.64363	-1.6001	-1.6012	-1.59274							-3.90478	-1.40924	-1.09083	-1.33674	-1.00713	-0.826737
-1.80806	-1.71304	-1.85	-1.74957	-1.75914	-1.77522							-1.59975	-1.5926	-1.18519	-1.48634	-1.09152	-1.4128
-1.81867	-1.73579	-1.82543	-1.7726	-1.76961	-1.79145							-1.48129	-1.75482	-1.12063	-1.67112	-1.02835	-1.60911
-1.81039	-1.73052	-1.81155	-1.76128	-1.7591	-1.78117							-1.81718	-1.40871	-1.42707	-1.51284	-1.35952	-1.65033
-1.79299	-1.71333	-1.78903	-1.74304	-1.74279	-1.76205							-2.41875	-3.94474	-1.72435	-3.84809	-1.65952	-3.90474
-1.7641	-1.6862	-1.75904	-1.71538	-1.716	-1.73342							-2.41875	-2.17528	-3.73375	-3.84809	-2.83292	-2.29114
-1.7641	-1.6862	-1.75904	-1.71538	-1.716	-1.73342							-3.92364	-3.41615	-3.73375	-3.44154	-2.83292	-3.71462
-1.7641	-1.6862	-1.75904	-1.71538	-1.716	-1.73342							-2.41875	-2.85806	-1.08848	-2.08389	-0.827465	-3.71462
-1.53273	-1.50241	-1.50608	-1.52983	-1.53667	-1.53164							-1.27844	-1.17073	-1.63013	-0.944026	-1.29897	-1.21633
-1.60692	-1.54087	-1.61952	-1.55489	-1.58587	-1.58451							-1.47602	-1.34277	-1.3012	-1.09378	-1.19771	-1.22138
-1.7641	-1.6862	-1.75904	-1.6722	-1.716	-1.73342							-2.61556	-2.75708	-2.219	-2.78913	-2.75818	-3.0187
-1.7641	-1.6862	-1.75904	-1.6722	-1.69321	-1.73342							-3.974	-3.04471	-3.0835	-3.09177	-3.515	-3.75062
-1.7641	-1.6862	-1.75904	-1.6722	-1.69321	-1.73342							-3.974	-3.04471	-3.0835	-3.09177	-3.515	-3.75062
-1.7641	-1.6862	-1.75904	-1.6722	-1.69321	-1.73342							-1.1175	-0.62	-0.801727	-0.594912	-0.661071	-0.624783
-1.63583	-1.46389	-1.49188	-1.48424	-1.50444	-1.51278							-4.02588	-3.04471	-3.18091	-3.09177	-3.56722	-3.78833
-1.71074	-1.61458	-1.73627	-1.62318	-1.64143	-1.65687							-4.02588	-3.04471	-3.18091	-3.09177	-3.56722	-3.78833
-1.7185	-1.62037	-1.74797	-1.63048	-1.65072	-1.66658							-0.662583	-0.63325	-0.687328	-0.603667	-0.60225	-0.646417
-1.664	-1.59357	-1.7244	-1.60023	-1.61207	-1.63129							-3.36714	-3.28107	-2.47323	-3.41444	-3.24692	-3.645
-1.642	-1.57512	-1.7064	-1.58345	-1.59138	-1.61118							-3.18929	-3.13107	-2.00026	-3.24222	-3.09115	-3.46039
-1.7641	-1.6862	-1.75904	-1.6722	-1.69321	-1.73342							-0.439744	-0.488403	-0.410342	-0.483	-0.393333	-0.493361
-1.7641	-1.6862	-1.75904	-1.6722	-1.69321	-1.73342							-4.02588	-0.463152	-3.18091	-0.421887	-3.56722	-3.78833
-1.7641	-1.6862	-1.75904	-1.6722	-1.69321	-1.73342							-4.02588	-0.406957	-3.18091	-0.379434	-3.56722	-3.78833
-1.7641	-1.6862	-1.75904	-1.6722	-1.716	-1.73342							-0.318718	-0.366723	-0.287863	-0.369417	-0.277009	-0.374874
-1.48716	-1.42918	-1.53088	-1.45382	-1.46782	-1.45582							-3.974	-3.04471	-3.0835	-3.09177	-3.515	-3.75062
-1.7641	-1.6862	-1.75904	-1.71538	-1.716	-1.73342							-3.974	-3.04471	-3.0835	-3.09177	-3.515	-3.75062
-1.7641	-1.6862	-1.75904	-1.71538	-1.716	-1.73342							-0.184274	-0.243866	-0.162906	-0.25125	-0.145385	-0.250168
-1.7641	-1.6862	-1.75904	-1.71538	-1.716	-1.73342							-0.445	-3.04471	-1.44767	-3.09177	-1.71043	-1.86391
-1.79299	-1.71333	-1.78903	-1.74304	-1.74279	-1.76205							-0.342708	-3.04471	-1.29733	-3.09177	-1.48609	-1.65783
-1.81039	-1.73052	-1.81155	-1.76128	-1.7591	-1.78117							-3.95	-0.123193	-3.79	-0.127667	-3.835	-0.125882
-1.81867	-1.73579	-1.82543	-1.7726	-1.76961	-1.79145							-2.41875	-2.85806	-1.08848	-2.08389	-0.827465	-3.71462
-1.80806	-1.71304	-1.85	-1.74957	-1.75914	-1.77522							-3.92364	-3.41615	-3.73375	-3.44154	-2.83292	-3.71462
-1.33837	-1.28181	-1.33524	-1.31	-1.31425	-1.31257							-2.41875	-2.17528	-3.73375	-3.84809	-2.83292	-2.29114
-2.07214	-2.00158	-1.3621	-2.00341	-1.96935	-2.00311							-2.41875	-3.94474	-1.72435	-3.84809	-1.65952	-3.90474
-2.07214	-2.00158	-1.30593	-2.00341	-1.96935	-2.00311							-1.54345	-1.40114	-0.9899	-0.133143	-1.16505	-0.254098
-1.19618	-1.20319	-1.1859	-1.20569	-1.23292	-1.23153							-1.48129	-1.75482	-1.12063	-1.67112	-1.02835	-1.60911
-1.19618	-1.20319	-1.1859	-1.20569	-1.23292	-1.23153							-1.59975	-1.5926	-1.18519	-1.48634	-1.09152	-1.4128
-1.19618	-1.20319	-1.1859	-1.20569	-1.23292	-1.23153							-3.49857	-3.02	-2.19214	-2.55	-2.42909	-3.039
-1.19618	-1.20319	-1.1859	-1.20569	-1.23292	-1.23153							-0.768929	-3.94474	-0.942424	-1.17	-1.00713	1.46
-1.19618	-1.20319	-1.47625	-1.20569	-1.23292	-1.23153							-1.30239	-1.25315	-1.07485	-1.23378	-1.22259	-1.27902
-1.19618	-1.20319	-1.45196	-1.20569	-1.23292	-1.23153							-1.48129	-0.464516	-0.961667	-1.67112	-0.426563	-1.60911
-1.19618	-1.20319	-1.38776	-1.20569	-1.23292	-1.23153							-1.59975	-0.304516	-0.785294	-1.48634	-0.315806	-1.4128
-1.22414	-1.24176	-1.28364	-1.23039	-1.2599	-1.24653							-3.90478	-1.40924	-1.09083	-1.33674	-1.00713	-0.826737
-1.18386	-1.22611	-1.27203	-1.21524	-1.23265	-1.22772							-3.90478	-3.02	-2.19214	-0.923699	-1.02835	-3.90474
-1.27215	-1.24866	-1.31171	-1.28348	-1.26339	-1.2685							-3.90478	-0.875444	-1.20577	-3.84809	-1.16505	-0.92
-1.22442	-1.15782	-1.13866	-1.21	-1.20281	-1.22192							-1.30239	-1.25315	-1.07485	-1.23378	-1.22259	-1.27902
-1.21063	-1.14375	-1.12	-1.19979	-1.18959	-1.20495							-1.2224	-1.40114	-0.9899	-1.42	-1.06529	-1.47726
-1.23	-1.18762	-1.13682	-1.25213	-1.21181	-1.23511							-3.90478	-3.94474	-3.73375	0.595	-3.74462	-3.71462
-1.29512	-1.17906	-1.13015	-1.27882	-1.26421	-1.25708							-3.49857	-3.41615	-3.73375	-3.84809	-0.827465	-3.71462
-1.18681	-1.15269	-1.11836	-1.19397	-1.21712	-1.20986							-3.90478	-4.0125	-1.08848	-3.44154	-0.827465	-3.71462
-1.17614	-1.14785	-1.11088	-1.18243	-1.2073	-1.2032							-1.30239	0.5845	0.60175	0.609167	0.599833	0.6035
-1.21222	-1.194	-1.25652	-1.212	-1.23247	-1.22032							-0.818889	-3.02	-2.19214	0.595	0.65	-1.27902
-1.20233	-1.18638	-1.24866	-1.19979	-1.22538	-1.21372							-3.90478	-3.926	-3.79	-3.89652	-3.854	-4.014
-1.20798	-1.19584	-1.25083	-1.20722	-1.22989	-1.21456							-3.90478	-3.926	-3.79	-3.89652	-3.854	-4.014
-1.10078	-1.13704	-1.18658	-1.11524	-1.12901	-1.1327							-3.92364	0.4	0.316667	0.0975	-2.75818	0.055
-1.08768	-1.09333	-1.16679	-1.06785	-1.1103	-1.1156							-3.99	-0.9795	-1.03321	0.595	0.756667	-3.90474
-1.03865	-1.08788	-1.15917	-1.06366	-1.06849	-1.07419							-3.90478	-1.25315	-1.2075	-3.84809	-1.00713	-1.27902
-1.03824	-1.08654	-1.09402	-1.09697	-1.06642	-1.07368							0.97	-1.09333	-1.2075	0.595	0.756667	1.46
-1.06776	-1.0781	-1.08829	-1.08702	-1.0916	-1.1034							-0.466174	1.28	-0.701562	0.595	0.85	-3.039
-1.13037	-1.09518	-1.13955	-1.12773	-1.11604	-1.12243							-0.787391	-0.875444	-0.368462	0.595	-1.16505	-0.92
-1.13449	-1.10409	-1.1069	-1.17458	-1.14721	-1.11878							-0.493377	-3.94474	-0.523393	-0.526712	-0.505735	-0.61875
-1.05478	-1.06827	-1.07	-1.10402	-1.0859	-1.08819							-1.15629	1.23	0.21	-1.41941	0.31	-0.789184
-1.11037	-1.03081	-1.0793	-1.13012	-1.13931	-1.06968							-3.90478	1.23	-1.63013	0.595	0.756667	1.46
-1.19618	-1.20319	-1.38776	-1.20569	-1.23292	-1.23153							0.752333	0.737167	0.754333	0.758417	0.757167	0.760917
-1.19618	-1.20319	-1.45196	-1.20569	-1.23292	-1.23153							-1.00368	-0.936716	-0.757975	-0.963065	-0.953016	-0.870244
-1.19618	-1.20319	-1.47625	-1.20569	-1.23292	-1.23153							-1.00368	-0.936716	-0.757975	0.23	-0.953016	-0.870244
-1.19618	-1.20319	-1.1859	-1.20569	-1.23292	-1.23153							-0.105957	-0.000536	-0.027429	0.56	-0.053889	-0.031429
-1.19618	-1.20319	-1.1859	-1.20569	-1.23292	-1.23153							-0.837662	-2.75708	-2.219	0.595	-2.75818	1.46
-1.19618	-1.20319	-1.1859	-1.20569	-1.23292	-1.23153							-1.02446	-0.738725	-0.67875	-3.86417	-0.953016	-0.748252
-1.19618	-1.20319	-1.1859	-1.20569	-1.23292	-1.23153							-2.61556	-0.76798	-0.689895	0.595	-0.648644	-0.781919
-1.36162	-1.27385	-1.3254	-1.31513	-1.35425	-1.32573							-1.47602	-0.751471	-0.689479	0.595	-0.579496	-0.76
-1.51845	-1.25897	-1.22509	-1.40932	-1.41517	-1.30758							-1.142	1.49	1.425	-0.792917	-0.79625	-0.7927
-1.66	-1.70552	-1.36067	-1.76214	-1.76714	-1.74071							0.0655	0.796667	-0.757975	-0.203333	-0.953016	-0.116875
-1.66714	-1.70057	-1.44417	-1.76788	-1.74647	-1.71735							-3.92364	-3.41615	-3.73375	0.445	-2.83292	0.545
-1.1504	-1.14742	-1.03882	-1.20088	-1.119	-1.13338							0.64	0.8	0.63	0.7	0.68	0.73
-1.03635	-1.11064	-0.984722	-1.07319	-1.02972	-1.10661							1.2	-3.94474	-1.72435	0.595	-1.65952	-3.75062
-1.02811	-1.02271	-0.914444	-1.06403	-1.02324	-1.02338							1.2	1.37	-1.04571	0.595	0.94	1.46
-1.04583	-1.04975	-0.970538	-1.07988	-1.03951	-1.04259							-1.48129	0.831417	0.84875	-1.67112	-0.760202	-1.60911
-1.60297	-1.69359	-1.551	-1.71205	-1.80694	-1.73526							0.565	0.065	0.58	-0.792917	-0.79625	-3.75062
-1.29903	-1.27887	-1.31043	-1.29452	-1.36034	-1.31967							0.742	0.61	0.75	-3.84809	0.95	0.516667
-1.67225	-1.50325	-0.684167	-1.51957	-1.54667	-1.52889							-1.81718	0.796667	1.425	-3.84809	-0.953016	-3.90474
-1.41273	-1.47395	-1.23327	-1.37206	-1.44196	-1.48146							-1.48129	1.49	1.425	0.595	-0.953016	0.7
-1.16872	-1.01109	-1.25419	-1.03413	-1.08651	-1.05956							-1.59975	-0.936716	1.425	-1.48634	-0.953016	-0.870244
-2.37	-2.302	-1.35897	-2.36933	-2.42133	-2.35333							-3.90478	-0.909481	1.425	-1.33674	-0.914459	-0.826737
-0.7075	-0.69875	-0.562131	-0.70375	-0.659153	-0.662456							-3.90478	0.825	0.76	-3.84809	-0.872471	-0.92
-0.7075	-0.69875	-0.562131	-0.70375	-0.659153	-0.662456							-1.2224	-0.386364	1.24667	-1.42	-3.515	0.85
-1.12625	-0.955122	-1.30341	-0.70375	-0.659153	-1.01725							-1.15629	1.23	-0.523393	-1.41941	-0.505735	-1.46873
-0.875979	-0.83604	-0.8825	-0.83396	-0.818515	-0.831881							-2.61556	0.825	0.76	-1.186	-2.75818	-3.0187
-0.917447	-0.920625	-1.23327	-0.917708	-0.972444	-0.971489							-3.974	0.825	0.76	-1.25667	-3.515	-3.75062
-0.923061	-0.913265	-1.2178	-0.915102	-0.971957	-0.958542							-3.90478	-1.20143	1.425	-1.17	-1.1825	1.46
-1.20148	-1.17475	-1.35897	-1.17541	-1.23667	-1.22333							-3.90478	0.065	1.425	-0.203333	0.09	-0.116875
-0.903534	-0.885862	-0.907797	-0.888534	-0.880261	-0.88431							-0.768929	-0.878889	-0.942424	-1.186	-0.793478	-0.251667
-0.872736	-0.859906	-0.883551	-0.860094	-0.859906	-0.858679							-1.81718	0.796667	1.425	1.1	-1.1825	0.771
-0.85934	-0.853925	-0.863364	-0.844811	-0.839151	-0.840283							0.855	-0.878889	0.9	-1.25667	-0.793478	-0.251667
-0.9128	-0.937703	-0.739857	-0.93875	-0.886667	-0.897671							0.565	0.065	0.58	-1.17	-1.1825	-1.18833
-0.894667	-0.841169	-0.752375	-0.870526	-0.834937	-0.820779							-3.90478	-1.16625	-0.942424	-1.17	-1.1825	-1.14571
-1.20148	-1.17475	-1.35897	-1.17541	-1.23667	-1.22333							-1.19	-1.16625	-0.942424	-1.17	-1.1825	-1.14571
-0.870556	-0.82386	-1.08966	-0.83125	-0.897736	-0.868182							-1.19	-1.16625	-0.942424	-1.17	-1.1825	-1.14571
-0.917447	-0.920625	-1.23327	-0.917708	-0.972444	-0.971489							1.2	1.37	-1.07485	0.595	0.94	-1.27902
-0.717576	-0.752167	-0.684167	-0.697059	-0.684853	-0.703226							1.2	-3.04471	0.17	-3.89652	-3.515	-3.75062
-1.12625	-0.955122	-1.30341	-0.70375	-0.659153	-1.01725							0.64	-3.04471	0.7	-3.89652	-3.515	-3.75062
-0.7075	-0.69875	-0.562131	-0.70375	-0.659153	-0.662456							-0.818889	-3.02	0.7	-0.83	-0.563182	-3.437
-0.7075	-0.69875	-0.562131	-0.70375	-0.659153	-0.662456							-1.19	-3.94474	-1.09083	-3.84809	-1.1825	-0.826737
-0.704615	-0.688039	-0.59661	-0.710588	-0.643148	-0.660769							-0.425	-0.304516	-0.785294	-3.84809	0.68	-3.90474
-0.730119	-0.678276	-0.666979	-0.685747	-0.676667	-0.688046							-3.49857	-0.464516	0.119091	-3.84809	-0.588243	-3.90474
-0.70131	-0.662273	-0.640619	-0.666591	-0.657841	-0.658876							-3.90478	-0.735088	0.196154	-1.19	0.545238	0.469
-0.693966	-0.6555	-0.603929	-0.674956	-0.657586	-0.646							-0.768929	-4.0125	-0.046017	-3.86417	-0.648644	-0.59115
-0.624118	-0.56881	-0.511364	-0.566548	-0.537126	-0.5375							-0.837662	-0.735088	-0.742889	0.595	-0.648644	-0.789184
-0.582824	-0.52869	-0.476705	-0.526071	-0.500115	-0.501548							-0.753137	1.23	-0.56916	0.595	-0.579496	-0.789184
-0.537176	-0.48881	-0.4375	-0.481905	-0.461379	-0.46369							-0.85141	-0.469747	-0.49	0.94	-0.5304	-0.443452
-0.496893	-0.470112	-0.428706	-0.430825	-0.429375	-0.428444							-0.216937	1.37	-1.03607	0.595	0.94	1.46
-0.496893	-0.470112	-0.428706	-0.430825	-0.429375	-0.428444							-3.974	-3.94474	0.67375	0.595	-3.515	-3.75062
-0.496893	-0.470112	-0.428706	-0.430825	-0.429375	-0.428444							-3.974	0.825	0.76	-0.880595	-3.515	-3.75062
-0.478083	-0.467083	-0.453833	-0.459167	-0.456833	-0.44975							-2.61556	0.825	0.76	-1.186	-2.75818	-3.0187
-0.45175	-0.4415	-0.427833	-0.434917	-0.42875	-0.423							-0.493377	-0.570441	-0.523393	-0.526712	-0.505735	-0.61875
-0.424083	-0.413583	-0.399417	-0.409	-0.400583	-0.396333							-2.41875	-0.936716	-1.2075	0.595	-0.494783	-3.90474
-0.394917	-0.38525	-0.371083	-0.382417	-0.372083	-0.369333							-1.48129	-1.75482	-1.2075	-1.67112	-1.02835	-1.60911
-0.496893	-0.470112	-0.428706	-0.430825	-0.429375	-0.428444							-1.59975	-1.5926	-1.2075	-1.48634	-1.09152	-1.4128
-0.496893	-0.470112	-0.428706	-0.430825	-0.429375	-0.428444							-3.90478	-1.40924	-1.2075	-1.33674	-1.00713	-0.826737
-0.496893	-0.470112	-0.428706	-0.430825	-0.429375	-0.428444							-3.90478	-0.875444	-1.20577	-3.84809	-1.16505	-0.92
-0.400973	-0.3005	-0.288583	-0.292167	-0.28775	-0.2765							1.32	1.28	-0.91875	0.595	-2.75818	1.46
-0.351121	-0.2895	-0.276583	-0.27925	-0.271083	-0.261667							1.2	1.48	1.87	0.595	-0.053889	-0.031429
-0.332586	-0.27575	-0.2635	-0.266	-0.25975	-0.249833							0.64	-0.498667	-3.79	0.7	-0.524062	-0.565
-0.338899	-0.4062	-0.408966	-0.3929	-0.380971	-0.377							-3.974	-0.443548	-3.0835	0.445	-0.524062	-0.439167
-2.37	-2.302	-0.566935	-2.36933	-2.42133	-2.35333							-2.61556	1.23	-2.219	-2.78913	-2.75818	1.46
-1.16872	-1.01109	-1.25419	-1.03413	-1.08651	-1.05956							-1.47602	1.23	-0.56916	0.595	-0.579496	-0.789184
-1.41273	-1.47395	-0.566935	-1.37206	-1.44196	-1.48146							-1.27844	-0.735088	-0.742889	0.595	-0.648644	-0.789184
-1.67225	-1.50325	-0.684167	-1.51957	-1.54667	-1.52889							-2.41875	-2.85806	-1.08848	-2.08389	-0.648644	-0.789184
-1.29903	-1.27887	-1.31043	-1.29452	-1.36034	-1.31967							-1.30239	-0.735088	-0.742889	-1.23378	-0.648644	-0.789184
-1.60297	-1.69359	-1.551	-1.71205	-1.80694	-1.73526							-0.541818	-0.631029	0.119091	0.595	-0.588243	-0.681719
-0.313922	-0.335816	-0.264779	-0.331313	-0.330521	-0.323895							-0.512319	-0.608615	0.7	-0.548769	-0.563182	-0.66
-0.327255	-0.368454	-0.276283	-0.348283	-0.358632	-0.352872							-0.105957	-3.04471	0.7	0.56	-0.053889	-0.826737
-1.66714	-1.70057	-1.44417	-1.76788	-1.74647	-1.71735							0.24	0.33	0.17	0.3	0.3	0.4
-1.66	-1.70552	-1.36067	-1.76214	-1.76714	-1.74071							-0.4564	-1.09333	-0.961667	-0.530937	-0.524062	-0.254098
-1.51845	-1.25897	-1.22509	-1.40932	-1.41517	-1.30758							-1.30239	-3.94474	-1.07485	0.694	0.706667	-3.90474
-1.36162	-0.514902	-0.488039	-0.4852	-0.500638	-1.32573							0.89	-3.94474	-2.19214	0.595	0.756667	-3.90474
-0.44802	-0.533279	-0.536129	-0.510333	-0.484167	-0.50322							-3.90478	-3.41615	-1.18519	-3.84809	-1.09152	-3.71462
-0.467216	-0.5465	-0.551311	-0.526897	-0.502931	-0.512712							-0.787391	-4.0125	-0.942424	0.595	-0.018205	-3.71462
-0.445534	-0.475769	-0.517204	-0.45703	-0.449307	-0.431165							-0.787391	1.28	-0.942424	0.595	0.85	0.39
-0.365283	-0.384299	-0.347652	-0.358667	-0.367255	-0.350192							-0.466174	-0.875444	-0.425126	0.595	0.94	-0.789184
-0.352871	-0.389815	-0.310928	-0.347228	-0.437473	-0.45043							0.97	-3.94474	0.59	0.595	0.756667	-0.789184
-0.390686	-0.416852	-0.318632	-0.394078	-0.484301	-0.491064							-0.93225	0.591667	-1.07179	0.597	0.5775	0.597667
-0.38	-0.402264	-0.370877	-0.383905	-0.46	-0.473895							-0.918	0.5905	-1.04571	0.595583	0.574	0.592417
-0.394563	-0.379079	-0.241644	-0.357465	-0.479365	-0.502031							-1.2224	-0.9795	-1.03321	0.595	0.756667	-0.59115
-0.412	-0.393947	-0.257945	-0.375211	-0.499524	-0.522031							-1.30239	-0.95975	0.196154	-0.898537	-0.911463	0.469
-0.393056	-0.317294	-0.348242	-0.30747	-0.297294	-0.271395							0.296667	-0.386364	0.8175	-1.186	0.303333	-0.251667
-0.457313	-0.405	-0.368478	-0.392533	-0.492174	-0.522687							-1.47923	-1.45615	-0.445333	-0.032857	-0.018205	-0.5525
-0.449818	-0.473611	-0.42525	-0.456636	-0.525816	-0.546804							-1.00368	-0.936716	-0.795714	-0.963065	-0.953016	-0.870244
-0.457027	-0.499167	-0.446917	-0.47972	-0.549082	-0.570103							-0.837662	-0.474444	-1.03607	0.595	0.65	-0.781919
-0.482072	-0.521574	-0.466417	-0.504112	-0.576837	-0.595155							-1.47923	-0.936716	-0.49	-0.032857	-0.018205	-0.5525
-0.49475	-0.497417	-0.484833	-0.495667	-0.476807	-0.450417							-0.787391	-0.878889	-0.757975	-0.812222	-0.793478	-0.870244
-0.511667	-0.514333	-0.504167	-0.513833	-0.496303	-0.468167							-1.00368	-0.936716	-0.757975	-0.963065	-0.953016	-0.870244
-0.530917	-0.532833	-0.518833	-0.534667	-0.514286	-0.489833							-1.02446	-0.936716	-0.942424	-0.963065	-0.953016	-0.885185
-0.552417	-0.557917	-0.546917	-0.555833	-0.536891	-0.516667							-0.787391	0.065	-0.772179	-0.963065	-0.953016	-0.885185
-0.582342	-0.5765	-0.56625	-0.569912	-0.565405	-0.535							-0.787391	-0.878889	-0.942424	-0.880595	-0.793478	-0.832211
-0.600631	-0.592667	-0.583	-0.59	-0.587027	-0.556638							-0.787391	-0.878889	-0.942424	-1.186	-0.793478	-0.251667
-0.622162	-0.615167	-0.608083	-0.612544	-0.613874	-0.581379							0.0655	0.065	-0.757975	-0.203333	0.09	-0.116875
-0.646396	-0.637917	-0.629917	-0.639474	-0.635495	-0.603017							-0.93225	-0.9795	-1.07179	-0.203333	-0.935854	-0.116875
-0.684455	-0.657917	-0.651667	-0.660877	-0.66625	-0.622586							-0.9735	-0.909481	-1.04571	-0.923699	-0.914459	-0.854651
-0.70973	-0.68025	-0.67475	-0.679565	-0.685133	-0.642414							-1.02446	-0.936716	-0.772179	-0.963065	-0.953016	-0.885185
-0.716303	-0.702	-0.694333	-0.698833	-0.688	-0.658917							-1.00368	-0.936716	-0.757975	-0.963065	-0.953016	-0.870244
-0.73437	-0.718583	-0.709583	-0.719417	-0.708917	-0.675167							-0.212222	-0.34125	-0.357143	-0.203333	-0.268889	-0.116875
-0.73625	-0.738167	-0.728667	-0.74025	-0.72625	-0.690083							0.0655	-0.936716	-0.757975	-0.203333	-0.953016	-0.116875
-0.738966	-0.761083	-0.747833	-0.765833	-0.739412	-0.712417							-1.142	-0.386364	-0.368462	-1.186	-0.406364	-0.251667
-0.759304	-0.785	-0.768417	-0.79225	-0.763866	-0.73425							-0.926377	-0.864138	-0.756262	-0.880595	-0.872471	-0.832211
-0.760522	-0.805333	-0.795083	-0.813333	-0.790588	-0.7565							-0.9735	-0.909481	-0.745169	-0.923699	-0.914459	-0.854651
-0.801416	-0.823417	-0.81425	-0.830917	-0.807647	-0.775083							-1.02446	-0.936716	-0.772179	-0.963065	-0.953016	-0.885185
-0.818839	-0.843167	-0.83025	-0.848167	-0.825462	-0.797667							-1.00368	-0.936716	-0.757975	-0.963065	-0.953016	-0.870244
-0.835536	-0.860333	-0.848083	-0.867333	-0.847815	-0.81425							-1.00368	-0.936716	-0.757975	-0.963065	-0.953016	-0.870244
-0.840177	-0.881417	-0.865167	-0.88625	-0.866471	-0.8305							-1.00368	-0.936716	-0.757975	-0.963065	-0.953016	-0.870244
-0.860885	-0.901167	-0.88375	-0.905667	-0.888067	-0.850833							-0.575231	-0.598111	-0.49	-0.032857	-0.018205	-0.5525
-0.879558	-0.91875	-0.9	-0.922667	-0.900756	-0.866333							0.296667	-0.386364	-0.368462	-1.186	0.303333	-0.251667
-0.894425	-0.934417	-0.913583	-0.936417	-0.917647	-0.883							-0.85141	-0.7743	-0.701562	-0.792917	-0.79625	-0.7927
-0.942833	-0.946667	-0.924667	-0.951	-0.939833	-0.89825							-0.753137	-0.751471	-0.689479	-0.758586	-0.760202	-0.76
-0.95425	-0.963583	-0.938333	-0.963667	-0.949667	-0.911167							-0.837662	-0.76798	-0.689895	-0.781895	-0.788211	-0.781919
-0.743178	-0.75066	-0.738785	-0.750849	-0.741604	-0.694486							-0.742647	-0.738725	-0.67875	-0.748283	-0.749192	-0.748252
-0.750345	-0.839892	-0.820412	-0.82587	-0.797391	-0.773684							-0.482308	-0.460385	-0.631563	-0.527778	-0.428	-0.53
-0.762299	-0.851613	-0.832062	-0.834674	-0.807065	-0.784105							-0.787391	-0.009362	-0.122317	-0.023125	-0.04732	0.003182
-1.06617	-1.10149	-1.05827	-1.0883	-1.06514	-1.03537							-0.105957	-0.000536	-0.027429	-0.075098	-0.053889	-0.031429
-0.745673	-0.758952	-0.784299	-0.727981	-0.737404	-0.708571							-1.00368	-0.936716	-0.757975	-0.963065	-0.953016	-0.870244
-1.02067	-1.02633	-1.0025	-1.02308	-1.01683	-0.968417							-1.00368	-0.936716	-0.757975	-0.963065	-0.953016	-0.870244
-1.03492	-1.03933	-0.815888	-1.03658	-1.03342	-0.983333							-1.00368	-0.936716	-0.757975	-0.963065	-0.953016	-0.870244
-2.61	-2.63933	-0.813962	-2.63867	-2.61733	-2.56667							-1.00368	-0.936716	-0.757975	-0.963065	-0.953016	-0.870244
-2.58375	-2.61813	-1.02748	-2.61531	-2.58312	-2.54406							-1.02446	-0.936716	-0.772179	-0.963065	-0.953016	-0.885185
-2.55059	-2.61242	-1.03378	-2.56824	-2.54412	-2.54576							-0.861967	-0.019083	-0.046017	-0.020167	-0.830597	-0.012583
-2.54429	-2.53389	-1.03227	-2.52611	-2.50472	-2.46111							-0.634286	-0.853143	-0.702375	-0.837121	-0.450508	-0.77907
-2.54056	-2.52892	-1.03067	-2.52676	-2.50216	-2.45432							-0.744471	-0.819583	-0.683457	-0.784429	-0.750133	-0.739551
-2.52622	-2.52026	-1.03	-2.51684	-2.49158	-2.44342							-0.787391	-0.878889	-0.942424	-0.812222	-0.793478	-0.978947
-2.52622	-2.50949	-1.03076	-2.50744	-2.48231	-2.43231							-0.787391	-0.878889	-0.942424	-0.812222	-0.793478	-0.978947
-2.52622	-2.50949	-2.34938	-2.50744	-2.48231	-2.43231							-0.787391	-0.878889	-0.942424	-0.812222	-0.793478	-0.978947
-2.52622	-2.50949	-2.35394	-2.50744	-2.48231	-2.43231							-0.787391	-0.878889	-0.942424	-0.812222	-0.793478	-0.978947
-2.52622	-2.50949	-2.26917	-2.50744	-2.48231	-2.43231							-0.216937	-0.231845	-0.320632	-0.242091	-0.252762	-0.240392
-2.52622	-2.50949	-2.26838	-2.50744	-2.48231	-2.43231							-1.47923	-0.469747	-0.942424	-0.470741	-0.5304	-0.443452
-2.52622	-2.50949	-2.26838	-2.50744	-2.48231	-2.43231							-1.47923	-0.469747	-0.701754	-0.470741	-0.5304	-0.45
-2.52622	-2.50949	-2.26838	-2.50744	-2.48231	-2.43231							-0.738163	-0.530345	-0.445143	-0.625094	-0.592982	-0.561053
-2.52622	-2.50949	-1.04569	-2.50744	-2.48231	-2.43231							-0.575231	-0.598111	-0.545897	-0.611163	-0.513625	-0.623544
-2.52622	-2.50949	-2.26838	-2.50744	-2.48231	-2.43231							-0.859286	-0.8088	-0.867143	-0.853	-0.842	-0.866585
-2.52622	-2.50949	-2.26838	-2.50744	-2.48231	-2.43231							-1.46	-1.45826	-1.3985	-1.43696	-1.4513	-1.46783
-1.0355	-1.03508	-1.02525	-1.0375	-1.03817	-0.981833							-1.45875	-1.4528	-1.39571	-1.4212	-1.4464	-1.4452
-1.49127	-1.10184	-2.21558	-1.42699	-1.25903	-1.11619							-1.4164	-1.42077	-1.34954	-1.38308	-1.39539	-1.40769
-1.53221	-1.11137	-2.15622	-1.46086	-1.28033	-1.13579							-1.35	-1.35222	-1.27174	-1.30889	-1.32259	-1.33444
-1.69433	-1.1267	-2.15622	-1.56746	-1.3496	-1.19654							-1.2963	-1.29036	-1.2075	-1.25	-1.26786	-1.27429
-1.0746	-1.04404	-1.05798	-1.06019	-1.06243	-1.01363							-1.2963	-1.29036	-1.2075	-1.25	-1.26786	-1.27429
-1.07172	-1.0413	-1.039	-1.05981	-1.0598	-1.01356							-1.2963	-1.29036	-1.2075	-1.25	-1.26786	-1.27429
-2.33146	-2.04364	-1.94076	-2.12539	-2.1775	-2.0902							-1.2963	-1.29036	-1.2075	-1.25	-1.26786	-1.27429
-2.33146	-1.99667	-1.89691	-2.08453	-2.1775	-2.04882							-1.2963	-1.29036	-1.2075	-1.25	-1.26786	-1.27429
-2.33146	-1.99667	-1.89691	-2.08453	-2.1775	-2.04882							-0.808507	-0.678919	-0.618228	-0.763714	-0.684189	-0.735775
-2.33146	-1.99667	-1.89691	-2.08453	-2.1775	-2.04882							-1.2963	-1.183	-1.03607	-1.19552	-1.05387	-1.23759
-2.33146	-1.99667	-1.89691	-2.08453	-2.1775	-2.04882							-0.958571	-0.972778	-0.795714	-0.967429	-0.989714	-0.965556
-2.33146	-1.99667	-1.89691	-2.08453	-2.1775	-2.04882							-0.468209	-0.495882	-0.445333	-0.419	-0.511515	-0.449851
-2.33146	-1.99667	-1.89691	-2.08453	-2.1775	-2.04882							-0.416216	-0.474444	-0.412154	-0.439583	-0.490429	-0.425694
-1.71054	-1.05088	-1.06385	-1.48096	-1.34554	-1.12							-0.449726	-0.520714	-0.510545	-0.465833	-0.517143	-0.466866
-1.55268	-1.17297	-1.13076	-1.51775	-1.55286	-1.44975							-0.90575	-0.9485	-1.03321	-0.887317	-0.90439	-1.00943
-1.62191	-1.1825	-1.14118	-1.55244	-1.5644	-1.464							-0.918	-0.95975	-1.04571	-0.898537	-0.911463	-1.02086
-1.81803	-1.1801	-1.10375	-1.64149	-1.73662	-1.52618							-0.93225	-0.9795	-1.07179	-0.919512	-0.935854	-1.04371
-1.07813	-1.07694	-0.985913	-1.11924	-1.26423	-1.23937							-0.466174	-0.425917	-0.425126	-0.423917	-0.43125	-0.421167
-1.54114	-1.64	-1.43736	-1.63197	-1.63026	-1.58316							-0.787391	-0.878889	-0.942424	-0.812222	-0.793478	-0.978947
-1.51887	-1.64	-1.41773	-1.60844	-1.63026	-1.58316							-0.787391	-0.878889	-0.942424	-0.812222	-0.793478	-0.978947
-1.51887	-1.64	-1.41773	-1.60844	-1.63026	-1.58316							-0.787391	-0.878889	-0.942424	-0.812222	-0.793478	-0.978947
-1.51887	-1.64	-1.41773	-1.60844	-1.63026	-1.58316							-0.787391	-0.878889	-0.942424	-0.812222	-0.793478	-0.978947
-1.51887	-1.64	-1.41773	-1.60844	-1.63026	-1.58316							-0.787391	-0.878889	-0.942424	-0.812222	-0.793478	-0.978947
-0.962544	-1.03255	-0.93605	-1.02856	-1.15709	-1.1665							-0.787391	-0.878889	-0.942424	-0.812222	-0.793478	-0.978947
-1.51887	-1.64	-1.41773	-1.60844	-1.63026	-1.58316							-0.534615	-0.735088	-0.742889	-0.668772	-0.648644	-0.789184
-1.51887	-1.64	-1.41773	-1.60844	-1.63026	-1.58316							-0.523788	-0.735088	-0.742889	-0.668772	-0.648644	-0.789184
-1.22347	-1.27969	-1.16613	-1.27	-1.30906	-1.27421							-0.523788	-0.735088	-0.742889	-0.668772	-0.648644	-0.789184
-1.20745	-1.26131	-1.1529	-1.254	-1.29206	-1.25792							-0.523788	-0.735088	-0.742889	-0.668772	-0.648644	-0.789184
-1.20745	-1.26131	-1.13306	-1.254	-1.29206	-1.25792							-0.523788	-0.735088	-0.742889	-0.668772	-0.648644	-0.789184
-1.20745	-1.26131	-1.13306	-1.254	-1.29206	-1.25792							-0.489912	-0.5375	-0.534352	-0.528519	-0.524312	-0.516455
-1.20745	-1.26131	-1.13306	-1.254	-1.29206	-1.25792							-0.526528	-0.701406	-0.660175	-0.642969	-0.635231	-0.694762
-1.18456	-1.2448	-1.09582	-1.254	-1.29206	-1.23505							-0.534789	-0.613043	-0.542063	-0.556522	-0.5825	-0.623284
-1.17433	-1.20578	-1.08432	-1.24228	-1.25394	-1.22194							-0.493377	-0.570441	-0.523393	-0.526712	-0.5264	-0.61875
-1.07582	-1.13131	-0.980336	-1.12713	-1.17173	-1.12279							-0.460247	-0.541667	-0.533158	-0.468734	-0.500128	-0.528714
-1.03487	-1.09936	-0.984034	-1.09473	-1.12701	-1.09057							-0.441644	-0.536957	-0.537037	-0.448592	-0.494783	-0.586441
-1.20745	-1.26131	-1.13306	-1.254	-1.29206	-1.25792							-0.448333	-0.546618	-0.549057	-0.458286	-0.505735	-0.601034
-1.20745	-1.26131	-1.13306	-1.254	-1.29206	-1.25792							-0.457397	-0.556471	-0.57	-0.468429	-0.493239	-0.543934
-1.20745	-1.26131	-1.13306	-1.254	-1.29206	-1.25792							-0.512319	-0.608615	-0.564259	-0.548769	-0.563182	-0.66
-1.20745	-1.26131	-1.1529	-1.254	-1.29206	-1.25792							-0.541818	-0.631029	-0.576316	-0.574247	-0.588243	-0.681719
-1.22347	-1.27969	-1.16613	-1.27	-1.30906	-1.27421							-0.509333	-0.508167	-0.497333	-0.49575	-0.508333	-0.543932
-1.23333	-1.30362	-1.23141	-1.26011	-1.32495	-1.18235							-0.548889	-0.541624	-0.533162	-0.559474	-0.546154	-0.59115
-1.1992	-1.29594	-1.12491	-1.26937	-1.3456	-1.23344							-0.523788	-0.735088	-0.742889	-0.668772	-0.648644	-0.789184
-1.27128	-1.36242	-1.14075	-1.33571	-1.44294	-1.29495							-0.523788	-0.735088	-0.742889	-0.668772	-0.648644	-0.789184
-1.28161	-1.36495	-1.1416	-1.34033	-1.44847	-1.29978							-0.523788	-0.735088	-0.742889	-0.668772	-0.648644	-0.789184
-1.51887	-1.64	-1.41773	-1.60844	-1.63026	-1.58316							-0.523788	-0.735088	-0.742889	-0.668772	-0.648644	-0.789184
-1.51887	-1.64	-1.41773	-1.60844	-1.63026	-1.58316							-0.534615	-0.735088	-0.742889	-0.668772	-0.648644	-0.789184
-1.33376	-1.42921	-1.22465	-1.38902	-1.50659	-1.36044							-0.57437	-0.574167	-0.56916	-0.565417	-0.579496	-0.577417
-1.51887	-1.64	-1.41773	-1.60844	-1.63026	-1.58316							-0.639224	-0.592101	-0.582034	-0.57916	-0.585042	-0.593529
-1.51887	-1.64	-1.41773	-1.60844	-1.63026	-1.58316							-0.704444	-0.711613	-0.701754	-0.660345	-0.690333	-0.671493
-1.51887	-1.64	-1.41773	-1.60844	-1.63026	-1.58316							-0.787391	-0.878889	-0.942424	-0.812222	-0.793478	-0.978947
-1.51887	-1.64	-1.41773	-1.60844	-1.63026	-1.58316							-0.787391	-0.878889	-0.942424	-0.812222	-0.793478	-0.978947
-1.54114	-1.64	-1.43736	-1.63197	-1.63026	-1.58316							-0.787391	-0.878889	-0.942424	-0.812222	-0.793478	-0.978947
-2.33146	-1.99667	-1.89691	-2.08453	-2.1775	-2.04882							-0.787391	-0.878889	-0.942424	-0.812222	-0.793478	-0.978947
-2.33146	-1.99667	-1.89691	-2.08453	-2.1775	-2.04882							-0.787391	-0.878889	-0.942424	-0.812222	-0.793478	-0.978947
-2.33146	-1.99667	-1.89691	-2.08453	-2.1775	-2.04882							-0.787391	-0.878889	-0.942424	-0.812222	-0.793478	-0.978947
-2.33146	-1.99667	-1.89691	-2.08453	-2.1775	-2.04882							-0.744471	-0.819583	-0.683457	-0.784429	-0.750133	-0.739551
-2.33146	-1.99667	-1.89691	-2.08453	-2.1775	-2.04882							-0.861967	-0.853143	-0.702375	-0.837121	-0.830597	-0.77907
-2.33146	-1.99667	-1.89691	-2.08453	-2.1775	-2.04882							-1.02446	-0.936716	-0.772179	-0.963065	-0.953016	-0.885185
-2.33146	-2.04364	-1.94076	-2.12539	-2.1775	-2.0902							-1.00368	-0.936716	-0.757975	-0.963065	-0.953016	-0.870244
-2.52622	-2.50949	-1.2143	-2.50744	-2.48231	-2.43231							-1.00368	-0.936716	-0.757975	-0.963065	-0.953016	-0.870244
-2.52622	-2.50949	-0.935	-2.50744	-2.48231	-2.43231							-1.00368	-0.936716	-0.757975	-0.963065	-0.953016	-0.870244
-2.52622	-2.50949	-2.15622	-2.50744	-2.48231	-2.43231							-1.00368	-0.936716	-0.757975	-0.963065	-0.953016	-0.870244
-2.52622	-2.50949	-2.15622	-2.50744	-2.48231	-2.43231							-1.00368	-0.936716	-0.757975	-0.963065	-0.953016	-0.870244
-2.52622	-2.50949	-2.21558	-2.50744	-2.48231	-2.43231							-0.929351	-0.859432	-0.731545	-0.875059	-0.873256	-0.832673
-2.52622	-2.50949	-1.23607	-2.50744	-2.48231	-2.43231							-0.942727	-0.871364	-0.742636	-0.889412	-0.884302	-0.842178
-2.52622	-2.50949	-2.26838	-2.50744	-2.48231	-2.43231							-0.742647	-0.738725	-0.67875	-0.748283	-0.749192	-0.748252
-2.52622	-2.50949	-2.26838	-2.50744	-2.48231	-2.43231							-0.837662	-0.76798	-0.689895	-0.781895	-0.788211	-0.781919
-2.52622	-2.50949	-1.0919	-2.50744	-2.48231	-2.43231							-0.753137	-0.751471	-0.689479	-0.758586	-0.760202	-0.76
-2.52622	-2.50949	-2.26838	-2.50744	-2.48231	-2.43231							-0.85141	-0.7743	-0.701562	-0.792917	-0.79625	-0.7927
-2.52622	-2.52026	-2.26838	-2.51684	-2.49158	-2.44342							-0.845937	-0.777288	-0.747417	-0.781111	-0.784188	-0.788547
-2.54056	-2.52892	-2.26838	-2.52676	-2.50216	-2.45432							-0.864301	-0.775812	-0.745798	-0.795133	-0.799469	-0.791111
-2.54429	-2.53389	-2.26917	-2.52611	-2.50472	-2.46111							-0.786552	-0.765339	-0.746695	-0.774561	-0.775175	-0.772101
-2.55059	-2.61242	-2.35394	-2.56824	-2.54412	-2.54576							-0.787586	-0.76906	-0.753162	-0.776667	-0.779649	-0.777542
-2.58375	-2.61813	-2.34938	-2.61531	-2.58312	-2.54406							-1.00368	-0.936716	-0.757975	-0.963065	-0.953016	-0.870244
-2.61	-2.63933	-0.753563	-2.63867	-2.61733	-2.56667							-1.00368	-0.936716	-0.757975	-0.963065	-0.953016	-0.870244
-1.87757	-1.20148	-1.3632	-1.29946	-1.70561	-1.33							-1.00368	-0.936716	-0.757975	-0.963065	-0.953016	-0.870244
-1.76649	-1.13492	-1.2854	-1.22236	-1.60927	-1.25588							-1.00368	-0.936716	-0.757975	-0.963065	-0.953016	-0.870244
-1.26587	-0.936765	-0.813962	-0.979206	-1.10359	-0.931774							-1.00368	-0.936716	-0.757975	-0.963065	-0.953016	-0.870244
-1.16855	-1.09631	-0.991064	-1.17483	-1.065	-1.21254							-1.02446	-0.936716	-0.772179	-0.963065	-0.953016	-0.885185
-1.302	-1.405	-1.35023	-1.328	-1.23239	-1.38558							-0.9735	-0.909481	-0.745169	-0.923699	-0.914459	-0.854651
-0.745673	-0.758952	-0.784299	-0.727981	-0.737404	-0.708571							-0.926377	-0.864138	-0.756262	-0.880595	-0.872471	-0.832211
-0.864773	-0.810943	-1.332	-0.707547	-0.794082	-0.677069							-0.853152	-0.781552	-0.740504	-0.784261	-0.789913	-0.794261
-0.762299	-0.851613	-0.832062	-0.834674	-0.807065	-0.784105							-0.842619	-0.799604	-0.722185	-0.823367	-0.811414	-0.778
-0.750345	-0.839892	-0.820412	-0.82587	-0.797391	-0.773684							-1.2963	-1.29036	-1.2075	-1.25	-1.26786	-1.27429
-0.743178	-0.75066	-0.738785	-0.750849	-0.741604	-0.694486							-1.2963	-1.29036	-1.2075	-1.25	-1.26786	-1.27429
-0.635625	-0.588442	-0.401011	-0.586667	-0.718361	-0.61058							-1.2963	-1.29036	-1.2075	-1.25	-1.26786	-1.27429
-0.969143	-0.881176	-1.2125	-1.34192	-0.634348	-0.734182							-1.2963	-1.29036	-1.2075	-1.25	-1.26786	-1.27429
-0.911212	-0.8398	-1.15412	-1.29	-0.565455	-0.689074							-1.2963	-1.29036	-1.2075	-1.25	-1.26786	-1.27429
-0.88825	-0.586066	-1.05206	-0.639818	-0.454844	-0.558103							-1.35	-1.35222	-1.27174	-1.30889	-1.32259	-1.33444
-1.29167	-0.821224	-1.06031	-0.960465	-1.42778	-0.794348							-1.4164	-1.42077	-1.34954	-1.38308	-1.39539	-1.40769
-1.13968	-0.7358	-0.9375	-0.796	-1.35962	-0.697447							-1.45875	-1.4528	-1.39571	-1.4212	-1.4464	-1.4452
-1	-0.648627	-0.784545	-0.699333	-1.21192	-0.624375							-1.46	-1.45826	-1.3985	-1.43696	-1.4513	-1.46783
-0.9025	-0.6038	-0.708837	-0.930909	-0.614516	-0.555							-0.575231	-0.598111	-0.57	-0.611163	-0.513625	-0.623544
-0.734583	-0.386885	-0.563261	-0.445667	-0.285854	-0.430714							-0.660986	-0.671075	-0.654022	-0.681429	-0.662857	-0.71241
-0.164643	-0.202706	-0.0975	-0.202118	-0.201125	-0.21878							-1.47923	-0.469747	-0.46527	-0.470741	-0.5304	-0.45
-0.076196	-0.197215	-0.078113	-0.160805	-0.218684	-0.141556							-1.47923	-0.469747	-0.46527	-0.470741	-0.5304	-0.443452
-0.174286	-0.117746	-0.3012	-0.138028	-0.227018	-0.074125							-1.1095	-0.469747	-0.46527	-0.470741	-0.5304	-0.443452
-0.096327	-0.054085	-0.212549	-0.071806	-0.158246	-0.019259							-0.87913	-0.469747	-0.46527	-0.470741	-0.5304	-0.443452
-0.013143	-1.26131	0.041583	-2.50744	0.010769	-1.25792							-0.563782	-0.562583	-0.553167	-0.565	-0.571391	-0.580333
-0.750345	-0.839892	-0.820412	-0.82587	-0.797391	-0.773684							-0.631515	-0.469747	-0.46527	-0.470741	-0.464	-0.443452
-0.762299	-0.851613	-0.832062	-0.834674	-0.807065	-0.784105							-0.68675	-0.469747	-0.46527	-0.470741	-0.472281	-0.443452
-0.864773	-0.810943	-1.332	-0.707547	-0.794082	-0.677069							-0.663659	-0.469747	-0.46527	-0.470741	-0.460345	-0.443452
-1.51887	-1.59571	-1.41773	-1.60844	-1.63026	-1.58316							-0.634286	-0.469747	-0.46527	-0.470741	-0.450508	-0.443452
-1.33376	-0.386885	-1.22465	-1.38902	-1.50659	-1.36044							-0.49839	-0.511833	-0.507	-0.505	-0.520855	-0.528417
-1.51887	-0.937703	-1.41773	-1.60844	-1.63026	-1.58316							-0.488298	-0.506102	-0.496833	-0.506923	-0.497	-0.531282
-1.28161	-0.648627	-0.693579	-1.60844	-1.29206	-0.624375							-0.641346	-0.469747	-0.46527	-0.470741	-0.477463	-0.443452
-1.27128	-0.949722	-0.941111	-1.50021	-1.70893	-0.873065							-0.586471	-0.469747	-0.46527	-0.470741	-0.458788	-0.443452
-0.027647	-0.927091	-0.506471	-0.772857	-1.63026	-1.58316							-0.435714	-0.454417	-0.4495	-0.448833	-0.455417	-0.47175
-1.23333	-0.371053	-0.344444	-0.574839	-1.26423	-1.23937							-0.429748	-0.44825	-0.442667	-0.442417	-0.454874	-0.46325
-1.81803	-0.350769	-0.329167	-0.682917	-1.73662	-1.52618							-0.421092	-0.442333	-0.4335	-0.4355	-0.446807	-0.455333
-1.27158	-0.386885	-0.932329	-0.445667	-0.285854	-0.430714							-0.451858	-0.435299	-0.424083	-0.457522	-0.439138	-0.446186
-0.383689	-0.6038	-0.708837	-1.48096	-1.34554	-1.12							-0.431429	-0.466126	-0.484615	-0.446549	-0.481273	-0.448348
-0.222353	-2.53389	-2.26917	-0.032946	-2.50472	-2.04882							-0.471923	-0.469747	-0.46527	-0.470741	-0.458788	-0.443452
-0.104583	-0.948936	-0.975918	-0.926582	-2.50216	-0.932963							-0.419804	-0.469747	-0.46527	-0.470741	-0.477463	-0.443452
-1.23	-0.937419	-0.017155	-2.08453	-2.49158	-2.04882							-0.256081	-0.395339	-0.378718	-0.394737	-0.353776	-0.413217
-1.23	-0.933978	-0.937245	-2.08453	-2.48231	-2.04882							-0.239857	-0.380089	-0.365	-0.387075	-0.364024	-0.391101
-2.33146	-0.891042	-0.902157	-2.08453	-2.48231	-2.04882							-0.230909	-0.368559	-0.350187	-0.37581	-0.352195	-0.381776
-1.00821	-0.869753	-0.875122	-2.08453	-2.48231	-2.04882							-0.4	-0.420319	-0.406154	-0.429432	-0.484471	-0.38875
-2.33146	-0.919333	-1.50886	-2.08453	-2.1775	-2.04882							-0.634286	-0.469747	-0.46527	-0.470741	-0.450508	-0.443452
-0.820364	-0.828652	-0.420435	-0.825	-2.48231	-0.838941							-0.43	-0.469747	-0.46527	-0.470741	-0.460345	-0.443452
-1.30429	-1.99667	-1.73313	-1.50021	-2.48231	-1.73259							-0.68675	-0.469747	-0.46527	-0.470741	-0.472281	-0.443452
-1.27712	-1.99667	-0.912308	-1.35333	-2.48231	-1.3607							-0.631515	-0.469747	-0.46527	-0.470741	-0.464	-0.443452
-1.21184	-1.99667	-0.335	-1.44453	-2.48231	-1.45365							-0.351714	-0.463293	-0.438889	-0.467349	-0.544658	-0.425341
-2.33146	-2.04364	-0.937245	-2.12539	-2.1775	-2.0902							-0.493333	-0.469747	-0.46527	-0.470741	-0.5304	-0.443452
-1.30429	-1.0413	-1.65385	-1.05981	-1.0598	-1.23833							-0.286727	-0.469747	-0.46527	-0.470741	-0.5304	-0.443452
-1.30429	-0.197215	-0.975918	-0.727763	-0.589821	-0.141556							-1.47923	-0.469747	-0.46527	-0.470741	-0.5304	-0.443452
-0.383689	-0.9684	-1.73313	-1.50021	-1.70893	-1.73259							-1.47923	-0.469747	-0.46527	-0.470741	-0.5304	-0.45
-1.22778	-0.9684	-1.73313	-1.50021	-1.70893	-1.73259							-0.230361	-0.360667	-0.363917	-0.361833	-0.313061	-0.379583
-1.30429	-0.894375	-0.904687	-1.50021	-1.02662	-1.03844							-0.470667	-0.472644	-0.484824	-0.47236	-0.545301	-0.481889
-1.27538	-1.53528	-1.65385	-1.435	-1.54838	-1.55667							-0.475889	-0.481954	-0.491647	-0.480562	-0.549518	-0.487444
-1.30429	-0.927091	-1.73313	-1.50021	-1.70893	-1.73259							-0.36875	-0.382167	-0.415326	-0.38075	-0.377333	-0.39575
-1.30429	-0.949722	-0.941111	-1.50021	-1.70893	-0.873065							-0.578437	-0.638298	-0.647292	-0.642708	-0.658	-0.634717
-0.418276	-0.592182	-0.784299	-0.563423	-0.464556	-0.586071							-1.47923	-1.4528	-0.592727	-1.4212	-1.4464	-1.4452
-1.30429	-0.937703	-0.932329	-1.50021	-1.70893	-0.870317							-1.47923	-1.42077	-0.633182	-1.38308	-1.39539	-1.40769
-1.30429	-0.937703	-0.932329	-1.50021	-1.70893	-0.870317							-0.334124	-0.356765	-0.369143	-0.358041	-0.334948	-0.347263
-1.24831	-1.22512	-1.29424	-1.21471	-1.25892	-0.720521							-0.3332	-0.415083	-0.413	-0.4225	-0.397542	-0.427083
-0.43	-0.717273	-0.567	-0.600909	-0.568333	-0.641818							-0.371905	-0.517089	-0.679	-0.520617	-0.568	-0.5365
-1.30103	-1.68074	-1.73313	-0.670323	-0.64375	-0.670323							-0.400769	-0.505517	-0.776897	-0.517833	-0.537647	-0.528475
-1.30103	-1.27707	-1.31235	-1.30384	-1.31	-1.28646							-0.68125	-0.496333	-0.52	-0.509355	-0.525714	-0.524262
-0.372353	-1.41273	-1.42976	-1.46342	-1.40846	-1.43547							-0.666765	-0.496333	-0.52	-0.509355	-0.649697	-0.524262
-1.27054	-1.55662	-0.2725	-1.59549	-1.593	-1.58286							-0.353731	-0.496333	-0.52	-0.509355	-0.297429	-0.524262
-0.085778	-1.48844	-0.338333	-1.5318	-1.51141	-1.525							-0.36013	-0.389455	-0.387339	-0.394182	-0.31314	-0.443592
-0.185208	-0.197215	-0.078113	-0.160805	-2.1775	-0.141556							-0.385526	-0.496333	-0.52	-0.509355	-0.525714	-0.524262
-0.228718	-1.53747	-1.53988	-1.59635	-1.59192	-1.58315							-0.338673	-0.413583	-0.407333	-0.403158	-0.344022	-0.417478
-0.991017	-0.938065	-1.52699	-1.5952	-1.57773	-1.58176							-0.421163	-0.504769	-0.52	-0.512836	-0.5275	-0.533939
-1.29806	-1.53513	-1.52699	-1.5952	-1.57773	-1.58176							-0.47825	-0.504769	-0.52	-0.512836	-0.684839	-0.533939
-1.24831	-1.22512	-1.29424	-1.21471	-1.25892	-1.21345							-0.411368	-0.423136	-0.415667	-0.431271	-0.4145	-0.438559
-1.21184	-0.919333	-1.50886	-1.44453	-1.44944	-1.45365							-0.443564	-0.392703	-0.392727	-0.402793	-0.387928	-0.452381
-1.27712	-0.919333	-1.41956	-1.35333	-1.56485	-1.3607							-0.526184	-0.499342	-0.524533	-0.519747	-0.583611	-0.535974
-1.30429	-0.919333	-1.73313	-1.50021	-1.70893	-1.73259							-0.393217	-0.398435	-0.396522	-0.415172	-0.393739	-0.417565
-1.30429	-0.745	-0.488462	-0.5256	-0.54	-0.615417							-0.685926	-0.504769	-0.52	-0.512836	-0.684839	-0.533939
-1.30429	-0.894375	-0.904687	-1.50021	-1.02662	-1.03844							-0.421163	-0.504769	-0.52	-0.512836	-0.5275	-0.533939
-1.27538	-1.53528	-1.65385	-1.435	-1.54838	-1.55667							-0.346535	-0.402393	-0.395299	-0.413077	-0.346436	-0.416154
-1.30429	-0.927091	-1.73313	-1.50021	-1.70893	-1.73259							-0.385526	-0.496333	-0.52	-0.509355	-0.525714	-0.524262
-1.30429	-0.398846	0.01	-1.50021	-1.70893	-0.870317							-0.266	-0.38549	-0.384216	-0.396408	-0.300595	-0.400294
-1.30429	-0.318276	-0.912308	-1.50021	-1.70893	-0.870317							-0.353731	-0.496333	-0.52	-0.509355	-0.297429	-0.524262
-1.38758	-0.512222	-0.42875	-1.71407	-1.76615	-0.870317							-0.666765	-0.496333	-0.52	-0.509355	-0.649697	-0.524262
-0.963684	-0.371053	-0.420435	-0.800588	-1.04692	-0.901429							-0.68125	-0.496333	-0.52	-0.509355	-0.525714	-0.524262
-1.23	-0.919333	-1.40375	-1.225	-1.33455	-1.402							-0.400769	-0.505517	-0.776897	-0.517833	-0.537647	-0.528475
-1.23	-0.026484	-1.40375	-1.225	-1.33455	-1.402							-0.247805	-0.332043	-0.334062	-0.321915	-0.278161	-0.320217
-1.23	-0.049362	-1.231	-1.225	-1.33455	-1.402							-0.289574	-0.277937	-0.246308	-0.269821	-0.17597	-0.34661
-1.23	-0.057474	-0.0857	-1.225	-1.33455	-1.402							-0.3412	-0.267188	-0.242414	-0.265357	-0.196429	-0.352407
-1.23	-0.056082	-0.017155	-1.225	-1.33455	-1.402							-0.270462	-0.330946	-0.290714	-0.349104	-0.243718	-0.351857
-0.33525	-0.055417	-0.032617	-0.02825	-0.085882	-0.062636							-0.24625	-0.258941	-0.267302	-0.254756	-0.2095	-0.316056
-0.330875	-0.066372	-0.049083	-0.032946	-0.083431	-0.059091							-0.28027	-0.284505	-0.270857	-0.272283	-0.237674	-0.3215
-0.328553	-0.919333	-1.40375	-1.225	-0.074898	-0.03466							-0.356083	-0.3535	-0.371848	-0.361667	-0.351833	-0.361333
-0.075398	-0.036429	-1.231	-1.225	-0.047544	-0.040642							-0.41134	-0.445341	-0.535667	-0.492439	-0.5225	-0.425
-0.410263	-0.350769	-0.329167	-0.682917	-0.698846	-0.738182							-0.452987	-0.398846	-0.410513	-0.457361	-0.484789	-0.432785
-0.407561	-0.371053	-0.344444	-0.574839	-0.573333	-0.59069							-0.524737	-0.400417	-0.428571	-0.4254	-0.546098	-0.368727
-0.56027	-0.512222	-0.506471	-0.772857	-0.83	-0.781538							-0.50641	-0.45175	-0.4245	-0.55625	-0.44025	-0.4485
-0.149836	-0.318276	-0.420435	-0.491628	-0.270192	-0.42							-0.50641	-0.45175	-0.4245	-0.55625	-0.44025	-0.4485
-0.173621	-0.398846	-0.42875	-0.567179	-0.350667	-0.560541							-0.50641	-0.45175	-0.4245	-0.55625	-0.44025	-0.4485
-1.23	-0.765172	-0.912308	-1.225	-1.33455	-1.402							-0.50641	-0.45175	-0.4245	-0.55625	-0.44025	-0.4485
-1.23	-0.113776	-0.0857	-1.225	-1.33455	-1.402							-0.473415	-0.419286	-0.4245	-0.55625	-0.44025	-0.420714
-1.23	-0.919333	-1.73313	-1.225	-1.33455	-1.402							-0.473415	-0.419286	-0.4245	-0.55625	-0.44025	-0.420714
-1.23	-0.919333	-1.41956	-1.225	-1.33455	-1.402							-0.29662	-0.233086	-0.23038	-0.228101	-0.193294	-0.290274
-1.23	-0.919333	-1.50886	-1.225	-1.33455	-1.402							-0.3548	-0.300588	-0.32	-0.55625	-0.44025	-0.338163
-0.506404	-0.122673	-0.181636	-0.203868	-0.313437	-0.228529							-0.283908	-0.280337	-0.270337	-0.55625	-0.44025	-0.29814
-0.523034	-0.138416	-0.197273	-0.216509	-0.329375	-0.243431							-0.2855	-0.283824	-0.283846	-0.31086	-0.255	-0.2971
-0.376449	-0.145273	-0.191667	-0.205385	-0.27982	-0.212735							-0.473415	-0.419286	-0.4245	-0.376047	-0.33	-0.420714
-1.08738	-1.68074	-1.73313	-0.857213	-1.76615	-0.862							-0.473415	-0.419286	-0.4245	-0.346667	-0.3484	-0.420714
-1.01638	-1.53513	-1.52699	-1.5952	-1.57773	-1.58176							-0.380862	-0.362131	-0.376393	-0.278875	-0.228876	-0.40459
-0.991017	-0.938065	-1.52699	-1.5952	-1.57773	-1.58176							-0.374915	-0.357903	-0.371129	-0.55625	-0.44025	-0.398548
-1.04744	-1.53747	-1.53988	-1.59635	-1.59192	-1.58315							-0.260341	-0.262813	-0.256392	-0.55625	-0.44025	-0.290957
-0.939434	-1.48844	-1.48655	-1.5318	-1.51141	-1.525							-0.382029	-0.364848	-0.372188	-0.411552	-0.377077	-0.382388
-1.27054	-1.55662	-1.56974	-1.59549	-1.593	-1.58286							-0.382029	-0.364848	-0.360615	-0.411552	-0.377077	-0.370882
-1.34916	-1.41273	-1.42976	-1.46342	-1.40846	-1.43547							-0.369286	-0.364848	-0.360615	-0.411552	-0.377077	-0.370882
-0.87537	-1.27707	-1.31235	-1.30384	-1.31	-1.28646							-0.369286	-0.364848	-0.360615	-0.411552	-0.377077	-0.370882
-1.30103	-0.937703	-0.932329	-0.670323	-0.64375	-0.670323							-0.369286	-0.364848	-0.360615	-0.411552	-0.377077	-0.370882
-1.14922	-0.949722	-0.941111	-0.7165	-0.67814	-0.698333							-0.215766	-0.216724	-0.214444	-0.225926	-0.21	-0.221491
-1.05158	-0.927091	-1.73313	-0.894	-1.23697	-1.21232							-0.287262	-0.27878	-0.269535	-0.302346	-0.338333	-0.265765
-1.0551	-0.989149	-1.73313	-1.50021	-1.27958	-1.22722							-0.337333	-0.319429	-0.347971	-0.393167	-0.326901	-0.302368
-1.0306	-0.989149	-1.73313	-1.50021	-1.70893	-1.32902							-0.31987	-0.318451	-0.347971	-0.388226	-0.326901	-0.303205
-1.25237	-1.62176	-1.68316	-1.45357	-1.64314	-1.32902							-0.307436	-0.308056	-0.337571	-0.374762	-0.326901	-0.292658
-1.25237	-1.50444	-1.50886	-1.44453	-1.44944	-0.512857							-0.307436	-0.308056	-0.323099	-0.374762	-0.326901	-0.292658
-0.710417	-1.35275	-1.41956	-1.35333	-0.971	-0.685745							-0.307436	-0.308056	-0.323099	-0.374762	-0.326901	-0.292658
-1.22778	-0.9684	-1.73313	-1.50021	-1.70893	-1.73259							-0.233714	-0.199099	-0.183805	-0.2315	-0.191518	-0.218829
-0.383689	-0.9684	-1.73313	-1.50021	-1.27958	-1.73259							-0.220566	-0.201532	-0.207593	-0.2302	-0.187321	-0.211622
-0.770909	-1.53528	-1.65385	-1.435	-1.54838	-1.55667							-0.24631	-0.253077	-0.276	-0.303043	-0.266623	-0.242738
-1.31806	-0.927091	-1.73313	-1.50021	-1.70893	-1.73259							-0.222826	-0.265062	-0.284	-0.264337	-0.290127	-0.26
-0.98375	-0.949722	-0.941111	-1.50021	-1.70893	-0.873065							-0.307436	-0.308056	-0.323099	-0.374762	-0.326901	-0.292658
-0.667083	-0.937703	-0.932329	-1.50021	-1.70893	-0.870317							-0.307436	-0.308056	-0.323099	-0.374762	-0.326901	-0.292658
-0.667083	-0.937703	-0.932329	-1.50021	-1.70893	-0.870317							-0.307436	-0.308056	-0.337571	-0.374762	-0.326901	-0.292658
-0.667083	-0.937703	-0.932329	-1.71407	-1.76615	-0.870317							-0.31987	-0.318451	-0.347971	-0.388226	-0.326901	-0.303205
-0.474737	-0.787912	-0.789759	-0.576883	-0.621507	-0.720521							-0.337333	-0.319429	-0.347971	-0.393167	-0.326901	-0.302368
-0.667083	-0.92026	-0.92	-0.857213	-1.23578	-0.862							-0.257011	-0.2695	-0.305584	-0.270741	-0.289494	-0.253882
-0.667083	-0.92026	-0.92	-0.857213	-1.76615	-0.862							-0.344267	-0.33662	-0.316901	-0.390484	-0.342	-0.342877
-0.418276	-0.592182	-0.662604	-0.563423	-0.464556	-0.586071							-0.309024	-0.325733	-0.386471	-0.405846	-0.324267	-0.31141
-0.472469	-0.612358	-0.693579	-0.599712	-0.517561	-0.619048							-0.221869	-0.2328	-0.258352	-0.256176	-0.220198	-0.253295
-0.477818	-0.869753	-0.875122	-0.815469	-1.80583	-0.819701							-0.369286	-0.364848	-0.360615	-0.411552	-0.377077	-0.370882
-0.527455	-0.869753	-0.875122	-0.815469	-0.985098	-0.819701							-0.369286	-0.364848	-0.360615	-0.411552	-0.377077	-0.370882
-0.569846	-0.869753	-0.875122	-0.815469	-0.790667	-0.819701							-0.369286	-0.364848	-0.360615	-0.411552	-0.377077	-0.370882
-0.667083	-0.869753	-0.875122	-0.815469	-0.829167	-0.819701							-0.382029	-0.364848	-0.360615	-0.411552	-0.377077	-0.370882
-0.667083	-0.869753	-0.875122	-0.815469	-1.34345	-0.819701							-0.382029	-0.364848	-0.372188	-0.411552	-0.377077	-0.382388
-0.667083	-0.725106	-0.75051	-0.659481	-0.471803	-0.664937							-0.208	-0.216422	-0.197222	-0.208559	-0.217037	-0.213364
-0.667083	-0.754842	-0.750891	-0.727763	-0.589821	-0.733038							-0.374915	-0.357903	-0.371129	-0.21125	-0.222967	-0.398548
-0.667083	-0.839213	-0.847128	-0.833571	-0.7176	-0.83863							-0.380862	-0.362131	-0.376393	-0.247447	-0.256162	-0.40459
-0.98375	-0.869753	-0.875122	-0.815469	-0.987778	-0.819701							-0.253333	-0.234356	-0.297711	-0.265684	-0.236176	-0.234554
-1.31806	-0.869753	-0.875122	-0.815469	-1.27389	-0.819701							-0.407241	-0.373729	-0.354655	-0.525882	-0.40619	-0.356061
-0.770909	-0.869753	-0.875122	-0.815469	-1.34345	-0.819701							-0.407241	-0.373729	-0.354655	-0.525882	-0.40619	-0.356061
-0.847206	-0.87299	-0.90449	-0.849271	-0.831667	-0.863125							-0.407241	-0.373729	-0.354655	-0.525882	-0.40619	-0.356061
-0.853333	-0.869091	-0.875842	-0.865158	-0.853099	-0.879158							-0.361061	-0.296	-0.249853	-0.525882	-0.40619	-0.318857
-0.820364	-0.828652	-0.8212	-0.825	-0.790667	-0.838941							-0.361061	-0.296	-0.249853	-0.272353	-0.347069	-0.318857
-0.87537	-0.88125	-0.90875	-0.855357	-0.829167	-0.868588							-0.346471	-0.276806	-0.232152	-0.333971	-0.257397	-0.300405
-1.30103	-0.869753	-0.875122	-0.815469	-1.34345	-0.819701							-0.346471	-0.276806	-0.232152	-0.333971	-0.257397	-0.300405
-0.88881	-0.869753	-0.875122	-0.815469	-0.979492	-0.819701							-0.346471	-0.276806	-0.232152	-0.333971	-0.257397	-0.300405
-1.00821	-0.869753	-0.875122	-0.815469	-1.22311	-0.819701							-0.265778	-0.222737	-0.209794	-0.274302	-0.211563	-0.22581
-1.0306	-0.891042	-0.902157	-0.888333	-0.921711	-0.894625							-0.243333	-0.197327	-0.171455	-0.247097	-0.190686	-0.20625
-1.0551	-0.933978	-0.937245	-0.903117	-0.9384	-0.898608							-0.213729	-0.187417	-0.1735	-0.202203	-0.188067	-0.193417
-1.05158	-0.937419	-0.94402	-0.921282	-0.935823	-0.931266							-0.206471	-0.181167	-0.165417	-0.196356	-0.17925	-0.186333
-1.14922	-0.948936	-0.975918	-0.926582	-0.959091	-0.932963							-0.194083	-0.172417	-0.1575	-0.180924	-0.172083	-0.178333
-1.30103	-0.869753	-0.875122	-0.815469	-1.34345	-0.819701							-0.185417	-0.16575	-0.14825	-0.171008	-0.16175	-0.169083
-0.87537	-0.869753	-0.875122	-0.815469	-0.829167	-0.819701							-0.236667	-0.172979	-0.16766	-0.154271	-0.2	-0.195269
-1.27054	-0.869753	-0.875122	-0.815469	-0.790667	-0.819701							-0.23625	-0.156667	-0.156559	-0.143263	-0.183889	-0.182717
-0.939434	-0.869753	-0.875122	-0.815469	-0.985098	-0.819701							-0.346471	-0.276806	-0.232152	-0.333971	-0.257397	-0.300405
-1.04744	-0.869753	-0.875122	-0.815469	-1.80583	-0.819701							-0.346471	-0.276806	-0.232152	-0.333971	-0.257397	-0.300405
-0.991017	-0.880617	-0.883882	-0.815538	-0.834242	-0.819701							-0.346471	-0.276806	-0.232152	-0.333971	-0.257397	-0.300405
-1.01638	-0.896456	-0.903929	-0.834603	-0.855846	-0.842273							-0.2448	-0.194744	-0.175946	-0.197123	-0.190769	-0.227273
-1.08738	-0.92026	-0.92	-0.857213	-1.76615	-0.862							-0.361061	-0.296	-0.249853	-0.525882	-0.40619	-0.318857
-1.04692	-0.92026	-0.92	-0.857213	-1.23578	-0.862							-0.361061	-0.296	-0.249853	-0.525882	-0.40619	-0.318857
-1.29415	-0.937703	-0.932329	-1.71407	-1.76615	-0.870317							-0.407241	-0.373729	-0.354655	-0.525882	-0.40619	-0.356061
-1.30429	-0.937703	-0.932329	-1.50021	-1.70893	-0.870317							-0.407241	-0.373729	-0.354655	-0.525882	-0.40619	-0.356061
-1.30429	-0.937703	-0.932329	-1.50021	-1.70893	-0.870317							-0.407241	-0.373729	-0.354655	-0.55625	-0.44025	-0.356061
-1.30429	-0.949722	-0.941111	-1.50021	-1.70893	-0.873065							-0.353684	-0.296102	-0.255254	-0.55625	-0.44025	-0.331385
-1.30429	-0.927091	-1.73313	-1.50021	-1.70893	-1.73259							-0.164194	-0.244407	-0.227586	-0.190161	-0.32566	-0.328036
-1.27538	-1.53528	-1.65385	-1.435	-1.54838	-1.55667							-0.50641	-0.45175	-0.4245	-0.55625	-0.44025	-0.4485
-1.30429	-0.894375	-0.904687	-1.50021	-1.02662	-1.03844							-0.50641	-0.45175	-0.4245	-0.55625	-0.44025	-0.4485
-1.30429	-0.9684	-1.73313	-1.50021	-1.27958	-1.73259							-0.50641	-0.45175	-0.4245	-0.55625	-0.44025	-0.4485
-1.30429	-0.9684	-1.73313	-1.50021	-1.70893	-1.73259							-0.50641	-0.45175	-0.4245	-0.55625	-0.44025	-0.4485
-1.27712	-1.35275	-1.41956	-1.35333	-1.56485	-1.3607							-0.524737	-0.400417	-0.428571	-0.4254	-0.546098	-0.368727
-1.21184	-1.50444	-1.50886	-1.44453	-1.44944	-1.45365							-0.28027	-0.284505	-0.161522	-0.272283	-0.237674	-0.3215
-1.24831	-1.22512	-1.29424	-1.21471	-1.25892	-1.21345							-0.24625	-0.258941	0.91	-0.254756	-0.2095	-0.316056
-1.29806	-1.62176	-1.68316	-1.45357	-1.64314	-1.63							-0.382029	-0.452	-0.030204	-0.411552	-0.13	-0.018163
-1.30429	-0.989149	-1.73313	-1.50021	-1.70893	-1.73259							0.3175	-0.21	-0.153421	-0.254756	0.043409	-0.302368
-1.30429	-0.989149	-1.73313	-1.50021	-1.27958	-1.73259							-0.247805	-0.332043	-0.334062	-0.321915	-0.278161	-0.320217
-1.30429	-1.05144	-1.05366	-1.50021	-1.02662	-1.03844							-0.400769	-0.505517	-0.776897	-0.517833	-0.537647	-0.528475
-1.31736	-1.2892	-1.37281	-1.25989	-1.30986	-1.27101							-0.68125	-0.496333	-0.52	-0.509355	-0.525714	-0.524262
-1.30429	-0.927091	-1.73313	-1.50021	-1.70893	-1.73259							-0.666765	-0.496333	-0.52	-0.509355	-0.649697	-0.524262
-1.30429	-0.949722	-0.941111	-1.50021	-1.70893	-0.873065							-0.353731	-0.496333	-0.52	-0.509355	-0.297429	-0.524262
-1.30429	-0.937703	-0.932329	-1.50021	-1.70893	-0.870317							-0.266	-0.38549	-0.384216	-0.396408	-0.300595	-0.400294
-1.30429	-1.00611	-1.01175	-1.50021	-1.70893	-1.01255							0.28	-0.419286	0.296875	-0.55625	0.232759	-0.420714
-1.26092	-1.28	-1.31483	-1.27957	-1.32045	-1.29178							-0.190667	-0.496333	0.178148	-0.509355	-0.525714	-0.106471
-1.25237	-1.28418	-1.34806	-1.28186	-1.37816	-1.32902							-0.151053	-0.244407	0.221111	-0.228101	0.086087	-0.0635
-1.25237	-1.28418	-1.34806	-1.28186	-1.37816	-1.32902							0.3175	0.252414	0.099091	-0.254756	-0.32566	-0.328036
-1.25237	-1.28418	-1.34806	-1.28186	-1.37816	-1.0913							0.91	0.25	-0.16766	-0.525882	-0.44025	-0.4485
-1.26606	-1.21025	-1.24224	-1.20042	-1.2468	-1.19917							-0.421163	-0.504769	-0.156559	-0.512836	-0.5275	-0.533939
-1.23583	-1.16372	-1.20802	-1.15989	-1.22302	-1.16443							-0.685926	-0.504769	-0.475	-0.512836	-0.684839	-0.533939
-1.23458	-1.16306	-1.21059	-1.1625	-1.21233	-1.16522							-0.50641	-0.21	-0.082222	-0.55625	-0.375	0.61
-1.22778	-1.16376	-1.20788	-1.165	-1.19426	-1.16812							-0.805957	-0.384478	0.424583	-0.333971	0.421667	0.91
-1.185	-1.16735	-1.1923	-1.16218	-1.18489	-1.16701							-0.353731	-0.496333	-0.175946	-0.509355	0.94	0.91
-1.25237	-1.28418	-1.34806	-1.28186	-1.37816	-1.0913							-0.524737	-0.496333	-0.207143	-0.4254	0.94	-0.524262
-1.25237	-1.28418	-1.34806	-1.28186	-1.37816	-1.32902							-0.452987	-0.496333	-0.207143	-0.457361	0.94	-0.524262
-1.25237	-1.28418	-1.34806	-1.28186	-1.37816	-1.32902							-0.41134	-0.505517	-0.4245	-0.492439	0.94	-0.528475
-1.30807	-1.237	-1.27735	-1.24867	-1.28667	-1.24808							0.91	0.185	-0.334062	-0.321915	0.94	-0.320217
-1.2668	-1.24525	-1.27458	-1.21344	-1.25232	-1.22722							0.3175	-0.21	1.81	-0.254756	0.94	0.85
-1.26362	-1.24427	-1.27129	-1.21345	-1.23697	-1.21232							-0.50641	0.592308	-0.442	-0.349104	-0.256162	-0.40459
-1.31485	-1.25513	-1.28026	-1.26957	-1.28351	-1.26026							0.91	-0.258941	-0.031923	-0.265357	0.94	-0.316056
-1.24325	-1.20223	-1.26361	-1.23294	-1.25118	-1.23435							0.91	-0.284505	-0.467	-0.269821	0.94	-0.3215
-1.29415	-1.21023	-1.2706	-1.24412	-1.27305	-1.23823							0.91	0.537	-0.467	0.545083	0.94	0.537417
-1.355	-1.27707	-1.31235	-1.30384	-1.31	-1.28646							0.91	0.549333	0.55725	-0.333971	0.94	0.547917
-1.34916	-1.41273	-1.42976	-1.46342	-1.40846	-1.43547							-0.400769	-0.45175	-0.4245	-0.55625	0.94	-0.4485
-1.58714	-1.55662	-1.56974	-1.59549	-1.593	-1.58286							-0.247805	-0.194744	-0.4245	-0.55625	-0.278161	-0.4485
-1.44344	-1.48844	-1.48655	-1.5318	-1.51141	-1.525							-0.382029	-0.452	-0.207143	-0.55625	-0.13	-0.4485
-1.58479	-1.53747	-1.53988	-1.59635	-1.59192	-1.58315							-0.353684	-0.258941	-0.4245	-0.346667	-0.44025	-0.420714
-1.5692	-1.53513	-1.52699	-1.5952	-1.57773	-1.58176							-0.407241	-0.400417	-0.4245	-0.376047	-0.44025	-0.420714
-1.5692	-1.53513	-1.52699	-1.5952	-1.57773	-1.58176							-0.50641	-0.45175	-0.175946	-0.247447	-0.256162	-0.40459
-1.5692	-1.53513	-1.52699	-1.5952	-1.57773	-1.58176							-0.50641	-0.45175	-0.270337	-0.55625	-0.44025	-0.29814
-1.5692	-1.53513	-1.52699	-1.5952	-1.57773	-1.58176							-0.164194	-0.244407	-0.23038	-0.228101	-0.44025	-0.290274
-1.5692	-1.53513	-1.52699	-1.5952	-1.57773	-1.58176							-0.382029	-0.296102	-0.4245	-0.55625	-0.13	-0.420714
-1.49485	-1.47717	-1.49923	-1.54958	-1.5479	-1.52884							-0.407241	-0.419286	-0.4245	-0.55625	-0.44025	-0.420714
-1.46794	-1.38918	-1.40288	-1.44537	-1.47806	-1.43262							-0.407241	-0.45175	-0.4245	-0.55625	-0.44025	-0.4485
-1.4205	-1.4	-1.41517	-1.45657	-1.4684	-1.44262							0.169	-0.496333	-0.175946	0.425	-0.377077	-0.370882
-1.58361	-1.5269	-1.53532	-1.59047	-1.578	-1.57412							-0.50641	-0.496333	-0.4245	0.6	-0.44025	-0.4485
-1.58361	-1.5269	-1.52063	-1.59047	-1.578	-1.57412							-0.206471	1.45	-0.354655	-0.196356	-0.220198	-0.533939
-1.55897	-1.508	-1.51526	-1.58091	-1.56112	-1.56816							-0.50641	-0.45175	-0.4245	-0.202203	-0.44025	-0.4485
-1.55897	-1.508	-1.51526	-1.58091	-1.56112	-1.56816							-0.164194	-0.244407	-0.227586	-0.247097	-0.32566	-0.328036
-1.55897	-1.508	-1.51526	-1.58091	-1.56112	-1.56816							-0.265778	-0.325733	-0.207143	-0.274302	-0.289494	-0.31141
-1.55897	-1.508	-1.51526	-1.58091	-1.56112	-1.56816							-0.346471	-0.33662	-0.249853	-0.333971	-0.326901	-0.342877
-1.55897	-1.508	-1.51526	-1.58091	-1.56112	-1.56816							-0.346471	-0.332043	-0.232152	-0.333971	-0.257397	-0.320217
-1.48474	-1.42027	-1.45063	-1.4675	-1.45382	-1.44505							-0.346471	-0.21	-0.16766	-0.333971	-0.375	-0.302368
-1.47789	-1.415	-1.44243	-1.45972	-1.44818	-1.43734							-0.48	-0.452	-0.442	-0.424	-0.502	-0.58
-1.46747	-1.37439	-1.4	-1.41848	-1.43315	-1.39938							-0.358333	-0.23	-0.207143	-0.231429	-0.375	-0.334286
-1.3759	-1.37113	-1.41165	-1.4169	-1.40226	-1.3993							-0.358333	-0.23	-0.207143	-0.231429	-0.375	-0.334286
-1.38897	-1.39143	-1.43223	-1.42911	-1.40452	-1.41902							-0.358333	-0.296	-0.207143	-0.525882	-0.375	-0.334286
-1.4498	-1.40851	-1.41646	-1.47293	-1.4519	-1.46204							-0.358333	-0.296	-0.207143	-0.525882	-0.375	-0.334286
-1.41505	-1.36667	-1.38876	-1.41448	-1.40711	-1.41204							-0.005455	-0.194744	-0.175946	-0.197123	-0.190769	-0.178
-1.55897	-1.508	-1.51526	-1.58091	-1.56112	-1.56816							-0.358333	-0.276806	-0.207143	-0.333971	-0.375	-0.334286
-1.55897	-1.508	-1.51526	-1.58091	-1.56112	-1.56816							-0.358333	-0.276806	-0.082222	-0.333971	-0.375	-0.334286
-1.55897	-1.508	-1.51526	-1.58091	-1.56112	-1.56816							-0.358333	-0.276806	-0.507889	-0.333971	-0.375	-0.334286
-1.55897	-1.508	-1.51526	-1.58091	-1.56112	-1.56816							-1.79143	-0.156667	-0.156559	-0.143263	-1.8821	-0.182717
-1.55897	-1.508	-1.51526	-1.58091	-1.56112	-1.56816							-0.358333	-0.172979	-0.16766	-0.154271	-0.375	-0.334286
-1.58361	-1.5269	-1.52063	-1.59047	-1.578	-1.57412							-0.346471	-0.276806	-0.232152	-0.333971	-0.257397	-0.334286
-1.58361	-1.5269	-1.53532	-1.59047	-1.578	-1.57412							-0.361061	-0.296	-0.249853	-0.272353	-0.347069	-0.334286
-1.53465	-1.49956	-1.44709	-1.5731	-1.57282	-1.54333							-0.361061	-0.296	-0.249853	-0.525882	-0.40619	-0.334286
-1.39255	-1.40255	-1.45391	-1.44545	-1.4325	-1.4355							-0.407241	-0.373729	-0.354655	-0.525882	-0.40619	-0.356061
-1.5692	-1.53513	-1.52699	-1.5952	-1.57773	-1.58176							-0.407241	-0.373729	-0.354655	-0.525882	-0.40619	-0.334286
-1.5692	-1.53513	-1.52699	-1.5952	-1.57773	-1.58176							-0.407241	-0.373729	-0.354655	-0.525882	-0.40619	-0.334286
-1.5692	-1.53513	-1.52699	-1.5952	-1.57773	-1.58176							-0.358333	-0.305	-0.459	-0.57	-0.375	-0.334286
-1.5692	-1.53513	-1.52699	-1.5952	-1.57773	-1.58176							-0.374915	-0.357903	-0.371129	-0.21125	-0.222967	-0.398548
-1.5692	-1.53513	-1.52699	-1.5952	-1.57773	-1.58176							-0.208	-0.216422	-0.197222	-0.208559	-0.217037	-0.213364
-1.58479	-1.53747	-1.53988	-1.59635	-1.59192	-1.58315							-0.04375	-0.008333	-0.08	-0.044545	-0.054167	-0.185556
-1.36457	-1.32957	-1.42429	-1.34585	-1.39233	-1.38055							-0.382029	-0.364848	-0.360615	-0.411552	-0.377077	-0.370882
-1.58714	-1.55662	-1.56974	-1.59549	-1.593	-1.58286							-0.369286	-0.364848	-0.360615	-0.411552	-0.377077	-0.370882
-1.26723	-1.23322	-1.25525	-1.26426	-1.29282	-1.23539							-0.369286	-0.364848	-0.360615	-0.411552	-0.377077	-0.370882
-1.23479	-1.31067	-1.3936	-1.29239	-1.24127	-1.3565							-0.369286	-0.364848	-0.360615	-0.411552	-0.377077	-0.370882
-1.29415	-0.937703	-0.932329	-1.71407	-1.76615	-0.870317							-0.221869	-0.2328	-0.258352	-0.256176	-0.220198	-0.253295
-1.24325	-0.92026	-0.92	-0.857213	-1.23578	-0.862							-0.928772	-0.575062	-0.08	-0.568701	-0.256	-0.846491
-1.26362	-1.19704	-1.13983	-0.857213	-1.76615	-0.862							-0.928772	-0.069286	-0.207143	-0.095	-0.375	-0.846491
-1.07875	-1.19061	-1.17268	-1.14286	-1.1076	-1.07529							-0.928772	0.0075	-0.507889	-0.567183	-0.843443	-0.06
-1.08865	-1.10307	-1.15762	-1.16291	-1.11632	-1.11598							-0.942	0.0075	-0.512727	-0.572464	-0.269512	-0.185556
-1.04744	-1.08533	-1.08128	-0.815469	-1.80583	-0.819701							-0.883871	0.0075	-0.563211	-0.568701	-1.8821	-0.923333
-0.939434	-1.11614	-1.11342	-1.0486	-0.985098	-1.00692							-0.860758	-0.913333	-0.207143	-0.564815	-0.32566	-0.328036
-1.12784	-1.11832	-1.13226	-1.14754	-1.14333	-1.1189							-0.213729	-1.93118	-0.082222	-1.98529	-0.188067	-0.334286
-1.27029	-1.28418	-1.32118	-1.33344	-1.37816	-1.0913							-0.369286	-0.389459	-0.197222	-0.491449	-0.190686	-0.370882
-1.27029	-1.16735	-1.1923	-1.33344	-1.18489	-1.16701							-0.369286	-0.568919	-0.082222	-0.871212	-0.211563	-0.370882
-1.27029	-1.07864	-1.1225	-1.33344	-1.19426	-1.16812							-0.382029	0.0075	-0.1125	-0.567183	-0.257397	-0.370882
-1.27029	-0.984898	-1.01214	-1.33344	-1.21233	-1.16522							-0.04375	0.0075	-0.958	-1.03929	-0.839437	-0.185556
-1.27029	-1.16372	-1.20802	-1.33344	-1.22302	-1.16443							-0.163571	0.0075	-0.082222	-1.03929	-1.07308	-0.06
-1.072	-1.08293	-0.958378	-1.01271	-1.07441	-0.9756							-0.361061	-0.869024	-0.082222	-0.466667	-0.375	-0.58
-1.25588	-1.34367	-0.916883	-1.27847	-1.23181	-1.38076							-0.361061	0.98	-0.082222	-0.466667	-0.375	-0.334286
-1.27491	-1.49071	-1.37161	-1.31833	-1.25481	-1.60343							-0.358333	0.5	-0.082222	-1.03929	-0.375	-0.334286
-1.24595	-1.4331	-1.0048	-1.32871	-1.27494	-1.43409							-0.04375	0.755	-0.082222	-0.231429	-0.054167	1.86
-1.48049	-1.33319	-0.959467	-1.408	-1.39333	-1.37089							0.7	-0.23	-0.082222	0.63	-0.217037	-0.05
-1.30333	-0.834884	-0.9192	-1.30773	-1.22571	-1.55038							-0.361061	-0.23	-0.082222	-0.742105	-0.222967	-0.05
-1.31298	-0.834884	-1.37161	-1.32109	-1.23409	-1.54607							-0.346471	-0.23	-0.082222	-0.953636	-0.375	-0.05
-1.2925	-0.54974	-0.862187	-1.30362	-1.21644	-1.51655							0.43	-0.23	-0.082222	0.137778	-0.375	-0.05
-1.2925	-0.761321	-1.23268	-1.28229	-1.18587	-1.46333							0.169	-0.23	-0.082222	0.137778	-0.375	-0.05
-1.2925	-0.834884	-1.37161	-1.28229	-1.18587	-1.46333							-0.358333	-1.48792	-0.082222	-0.333971	-0.375	0.61
-1.2925	-0.834884	-1.37161	-1.28229	-1.18587	-1.46333							-0.28027	-0.256567	-0.082222	-0.333971	-0.375	1.86
-1.0492	-1.02871	-1.0068	-1.04431	-1.02245	-1.02099							-0.524737	-1.69905	-0.082222	-0.333971	-0.375	-0.334286
-1.2925	-0.834884	-1.37161	-1.28229	-1.18587	-1.46333							-0.746406	-1.69905	-0.031923	-0.197123	-0.13	-0.334286
-1.2925	-0.834884	-1.37161	-1.28229	-1.18587	-1.46333							0.59	0.56	-0.082222	0.63	-0.375	0.61
-1.2925	-0.834884	-1.37161	-1.28229	-1.18587	-1.46333							-0.746406	-0.869024	-0.082222	-0.953636	-0.375	-0.334286
-1.2925	-0.834884	-1.37161	-1.28229	-1.18587	-1.46333							-0.746406	-0.869024	-0.082222	-0.953636	-0.375	-0.334286
-1.2925	-0.77451	-1.37161	-0.913108	-0.847973	-0.903276							-0.407241	0.98	-0.082222	0.89	0.72	-0.334286
-1.2925	-0.555739	-0.564522	-0.583894	-0.567391	-0.569391							-0.525333	0.5	-0.082222	0.89	0.72	-0.334286
-0.584583	-0.571333	-0.579083	-0.597833	-0.579083	-0.572917							-0.164194	0.755	-0.467	0.89	-0.375	-0.334286
-0.917586	-0.826721	-1.33512	-1.28229	-1.18587	-1.46333							-0.50641	-0.305	-0.4245	-0.525882	-0.188067	-0.334286
-0.886667	-0.941071	-0.861778	-0.962588	-0.834835	-0.929524							-0.50641	-0.23	-0.023704	-0.272353	-0.32566	-0.328036
-0.734906	-0.565443	-1.00453	-1.28229	-1.18587	-1.46333							-0.407241	-0.913333	-0.4245	-0.333971	-0.44025	-0.923333
-0.876486	-0.834884	-1.37161	-1.28229	-1.18587	-1.46333							-0.353684	-0.452	-0.4245	-0.154271	-0.44025	-0.923333
-0.691316	-0.834884	-1.37161	-0.676538	-0.605658	-0.568333							-0.353731	-0.21	-0.23038	-0.143263	-0.376	-0.05
-0.906076	-0.824167	-0.778065	-0.847882	-0.839405	-0.809762							0.813083	-0.434	-0.270337	-0.333971	-0.375	-0.05
-0.462857	-0.442202	-0.519455	-0.476389	-0.457963	-0.436147							0.43	-0.33662	0.1025	-0.953636	0.23	-0.654815
-0.419833	-0.411167	-0.412833	-0.438583	-0.422333	-0.413083							-0.525333	-0.869024	0.91	-0.333971	0.94	-0.654815
-0.646569	-0.834884	-0.614915	-1.28229	-1.18587	-1.46333							0.91	-0.244407	-0.227586	-0.197123	0.94	-0.213364
-1.2925	-0.565443	-0.579259	-1.28229	-1.18587	-1.46333							0.91	-0.45175	-0.082222	-0.21125	0.94	-0.334286
-1.2925	-0.719518	-0.53	-0.738471	-0.843377	-0.721687							0.91	1.45	-0.460333	-0.525882	0.94	1.57
-0.778358	-0.834884	-1.37161	-1.28229	-1.18587	-1.46333							0.91	-0.434	0.13	-0.231429	0.94	-0.334286
-1.2925	-0.834884	-1.37161	-1.28229	-1.18587	-1.46333							1.78	-0.434	-0.082222	-0.231429	-0.375	1.36
-1.2925	-0.834884	-1.37161	-1.28229	-1.18587	-1.46333							1.26	-0.024	-0.082222	-0.424	0.72	0.61
-1.2925	-0.834884	-1.37161	-1.28229	-1.18587	-1.46333							0.63	-0.024	-0.082222	-0.272353	0.72	0.575
-1.2925	-0.834884	-1.37161	-1.28229	-1.18587	-1.46333							0.91	-0.276806	-0.082222	-0.333971	0.94	1.57
-0.203025	-0.191849	-0.21175	-0.215042	-0.198571	-0.198319							1.54	-1.69905	-0.082222	-0.154271	0.94	1.57
-0.460116	-0.77451	-1.37161	-0.526296	-0.43375	-0.393281							-0.5375	-1.69905	-0.082222	-0.486897	0.94	1.57
-1.2925	-0.834884	-1.37161	-1.28229	-1.18587	-1.46333							-0.319314	-0.321524	-0.082222	-0.50093	0.94	-0.038
-1.2925	-0.834884	-1.37161	-1.28229	-1.18587	-1.46333							-0.323097	-0.333684	-0.082222	-0.327238	0.94	0.91
-1.2925	-0.834884	-1.37161	-1.28229	-1.18587	-1.46333							-0.805957	-0.384478	-0.082222	-0.953636	0.94	0.91
-1.2925	-0.834884	-1.37161	-1.30362	-1.21644	-1.51655							-1.40808	-1.06774	-0.539302	-0.601485	-0.375	0.61
-1.31298	-0.766818	-1.26937	-1.32109	-1.23409	-1.54607							-1.04194	-1.03323	-0.082222	-0.6188	-0.375	-0.654815
-1.30333	-0.834884	-1.37161	-1.30773	-1.22571	-1.55038							-0.525682	-0.396429	-0.082222	-0.524524	-0.375	-0.654815
-1.48049	-0.834884	-1.37161	-1.408	-1.39333	-1.37089							-0.5375	-0.398261	-0.082222	-0.466667	-0.375	1.57
-0.268723	-0.220103	-0.180625	-0.182727	-0.260105	-0.222165							1.54	-0.23	-0.082222	0.9	-0.375	1.57
-0.224835	-0.175109	-0.220923	-0.136489	-0.221556	-0.19							0.91	-0.23	-0.082222	0.63	-0.375	1.57
-1.31615	-0.834884	-1.37161	-1.38722	-1.30471	-1.87333							-0.41134	0.755	-0.082222	0.89	-0.375	-0.334286
-0.4	-0.834884	-0.9192	-0.753191	-0.375636	-1.55038							-0.746406	-0.396429	-0.082222	0.89	0.72	-0.334286
-0.158816	-1.33319	-0.959467	-0.264478	-1.39333	-1.37089							-0.746406	-1.03323	-0.082222	0.89	0.72	-0.334286
-1.072	-1.4331	-1.0048	-1.01271	-1.07441	-0.9756							-0.746406	-0.869024	-0.510364	-0.953636	-0.945897	-0.654815
-1.27029	-1.49071	-1.37161	-1.33344	-1.22302	-1.16443							-0.746406	-0.869024	-0.082222	-0.953636	-0.375	-0.654815
-1.27029	-1.34367	-0.916883	-1.33344	-1.21233	-1.16522							-0.746406	-0.869024	-0.082222	-0.953636	-0.375	-0.654815
-1.27029	-1.07864	-1.1225	-1.33344	-1.19426	-1.16812							0.59	0.56	-0.082222	0.63	-0.375	0.61
-1.27029	-1.19704	-1.13983	-1.33344	-1.18489	-1.16701							0.169	-0.23	-0.258352	0.137778	-0.220198	-0.05
-1.27029	-0.92026	-0.92	-1.33344	-1.37816	-1.32902							0.91	-0.23	-0.360615	0.137778	-0.377077	-0.05
-1.26362	-0.937703	-0.932329	-0.857213	-1.76615	-0.862							-0.746406	-0.23	-0.360615	-0.953636	-0.377077	-0.05
-1.24325	-1.31067	-1.3936	-0.857213	-1.23578	-0.862							-1.04194	-0.23	-0.551905	-0.742105	-0.375	-0.05
-1.29415	-0.829333	-0.903333	-1.71407	-1.76615	-0.548261							0.7	-0.23	-0.239496	0.63	-0.188571	-0.05
-0.803636	-0.823953	-0.639412	-0.912143	-0.839302	-0.862143							-0.208	-0.216422	-0.197222	-0.208559	-0.217037	-0.213364
-0.75931	-0.721	-1.56974	-0.734138	-0.681379	-0.729667							-0.374915	-0.357903	-0.371129	-0.21125	-0.222967	-0.398548
-1.36457	-1.53513	-1.42429	-1.34585	-1.39233	-1.38055							-0.358333	-0.305	-0.459	-0.57	-0.375	-0.334286
-1.58479	-1.53513	-1.53988	-1.59635	-1.59192	-1.58315							-0.407241	-0.373729	-0.354655	-0.525882	-0.40619	-0.334286
-1.5692	-1.53513	-1.52699	-1.5952	-1.57773	-1.58176							-0.407241	-0.373729	-0.354655	-0.525882	-0.40619	-0.334286
-1.5692	-1.53513	-1.52699	-1.5952	-1.57773	-1.58176							-0.361061	-0.296	-0.249853	-0.525882	-0.40619	-0.334286
-1.5692	-1.53513	-1.52699	-1.5952	-1.57773	-1.58176							-0.361061	-0.296	-0.249853	-0.272353	-0.347069	-0.334286
-1.5692	-1.53513	-1.52699	-1.5952	-1.57773	-1.58176							-0.346471	-0.276806	-0.232152	-0.333971	-0.257397	-0.334286
-1.5692	-1.53513	-1.52699	-1.5952	-1.57773	-1.58176							-0.358333	-0.172979	-0.16766	-0.154271	-0.375	-0.334286
-1.5692	-1.53513	-1.52699	-1.5952	-1.57773	-1.58176							-0.369286	-0.364848	-0.082222	-0.411552	-0.377077	-0.370882
-1.58361	-1.5269	-1.52063	-1.59047	-1.578	-1.57412							-0.358333	-0.276806	-0.507889	-0.333971	-0.375	-0.334286
-1.2925	-0.565443	0.8235	-1.28229	-1.18587	-1.46333							-0.358333	-0.276806	-0.082222	-0.333971	-0.375	-0.334286
-1.27029	0.85275	0.861333	-1.33344	0.850333	0.838833							-0.358333	-0.276806	-0.207143	-0.333971	-0.375	-0.334286
-1.27029	0.451724	0.89275	-1.33344	0.413148	0.457544							-0.853973	-0.6	-0.563211	-0.607473	-0.816	-0.824474
-1.58714	-1.55662	0.925667	-1.59549	-1.593	-1.58286							-0.358333	-0.296	-0.207143	-0.525882	-0.375	-0.334286
-0.61375	-0.721429	-1.52063	-0.641429	-0.632857	-0.77							-0.883871	-0.575062	-0.08	-0.568701	-0.823582	-0.831667
-0.61375	-0.721429	-1.51526	-0.641429	-0.632857	-0.77							-0.358333	-0.296	-0.207143	-0.525882	-0.375	-0.334286
-0.61375	-0.721429	-1.51526	-0.641429	-0.632857	-0.77							-0.358333	-0.23	-0.207143	-0.231429	-0.375	-0.334286
-1.58714	-1.55662	-1.56974	-1.59549	-1.593	-1.58286							-0.358333	-0.23	-0.207143	-0.231429	-0.375	-0.334286
-1.36457	-1.32957	-1.42429	-1.34585	-1.39233	-1.38055							-0.48	-0.452	-0.442	-0.424	-0.502	-0.58
-1.58479	-1.53747	-1.53988	-1.59635	-1.59192	-1.58315							-0.361061	-0.674051	-0.360615	-0.411552	-0.377077	-0.334286
-1.5692	-1.53513	-1.64464	-1.5952	-1.57773	-1.58176							-0.346471	-0.008333	-0.08	-0.044545	-0.054167	-0.334286
-0.61375	-0.721429	-1.51526	-0.641429	-0.632857	-0.77							-0.873571	-0.60033	-0.58703	-0.607045	-0.832987	-0.334286
-0.61375	-0.721429	-1.51526	-0.641429	-0.632857	-0.77							-0.918571	-0.595349	-0.591875	-0.599639	-0.839437	-0.915385
-0.61375	-0.721429	-0.165	-0.641429	-0.632857	-0.77							-1.79143	-0.69125	-0.7682	-0.681311	-1.8821	-0.090455
-1.53465	-1.49956	-1.44709	-1.5731	-1.57282	-1.54333							-1.79143	-1.57	-1.7585	-1.21679	-1.8821	-1.79429
-1.5692	-1.53513	-1.52699	-1.5952	-1.57773	-1.58176							-1.79143	-1.57	-1.7585	-1.21679	-1.8821	-0.296
-1.5692	-1.53513	-1.52699	-1.5952	-1.57773	-1.58176							-1.79143	-1.57	-1.7585	-1.21679	-1.8821	-1.79429
-1.5692	-1.53513	-1.52699	-1.5952	-1.57773	-1.58176							-0.237561	-0.256098	-0.257	-0.229302	-0.269512	-0.280909
-1.39255	-1.40255	-1.45391	-1.44545	-1.4325	-1.4355							-0.321143	-0.277805	-0.327419	-0.253488	-0.274762	-0.313333
-1.53465	-1.49956	-1.44709	-1.5731	-1.57282	-1.54333							-0.032449	0.100462	-0.040233	-0.466667	-0.375	-0.1215
-1.58361	-1.5269	-1.53532	-1.59047	-1.578	-1.57412							-0.036531	0.100615	-0.04186	-0.57	-0.256	-0.11475
-1.58361	-1.5269	-1.52063	-1.59047	-1.578	-1.57412							-1.79143	-1.57	-1.7585	-1.21679	-1.8821	-1.79429
-1.27029	-1.66417	-1.85192	-1.72124	-1.19426	-1.51655							-1.79143	-1.57	-1.7585	-1.21679	-1.8821	-1.79429
-3.84389	-1.63622	-1.37161	-1.6707	-3.87954	-3.92614							-1.79143	-0.643846	0.324333	0.63	0.12	-0.36375
-3.83826	-0.834884	-3.96962	-1.30773	-3.85429	-3.91098							0.312	0.31275	0.310667	0.3085	0.31375	0.333833
-1.19256	-1.33319	-3.9508	-1.408	-1.38149	-1.60308							-0.942	-0.561528	-0.512727	-0.572464	-0.854237	-0.867091
-1.61637	-1.53747	-1.1923	-1.59635	-1.57059	-1.58315							-0.928772	-0.559189	-0.507889	-0.567183	-0.843443	-0.846491
-1.61637	-1.63622	-2.18308	-1.6707	-1.57059	-1.71903							-0.928772	-0.559189	-0.507889	-0.567183	-0.843443	-0.846491
-1.50894	-1.66417	-1.85192	-1.72124	-1.57167	-1.648							-0.928772	-0.559189	-0.507889	-0.567183	-0.843443	-0.846491
-2.44	-3.88789	-1.77954	-3.8575	-2.5754	-3.88526							-0.554095	-0.534135	-0.559907	-0.529417	-0.533365	-0.556887
-2.47925	-3.88789	-2.53815	-3.8575	-2.5754	-3.88526							-0.866515	-0.574	-1.19417	-0.574691	-0.806761	-1.306
-1.07875	-0.941071	-1.17268	-0.962588	-1.1076	-3.91098							-0.860758	-0.568353	-0.548558	-0.564815	-0.797183	-0.811286
-2.47925	-3.06955	-3.00484	-2.77846	-2.5754	-2.77654							-0.883871	-0.575062	-0.5528	-0.568701	-0.823582	-0.831667
-2.47925	-2.47786	-3.00484	-2.77846	-2.5754	-2.77654							-1.79143	-0.643846	-1.10963	-1.69818	-0.256	-0.36375
-0.876486	-1.49956	-1.44709	-1.5731	-1.18587	-1.54333							-1.79143	-0.559189	-1.7585	-1.75762	-0.843443	-1.79429
-1.2925	-1.40255	-3.04353	-1.44545	-0.847973	-1.4355							-1.858	-0.559189	-1.83263	-1.831	-0.843443	-1.8655
-3.84389	-3.91174	-3.04353	-1.5952	-1.18587	-3.9363							-1.91632	-0.559189	-1.89778	-1.88526	-0.843443	-1.91947
-3.56023	-1.07864	-3.04353	-1.33344	-1.19426	-1.16812							-0.530192	-0.33	-0.614681	-0.329846	-1.8821	-0.662381
-3.65535	-1.16735	-1.1923	-1.33344	-1.18489	-1.16701							-0.694688	-0.813871	-0.724483	-0.961562	-0.805312	-0.78125
-3.84389	-3.91174	-2.51564	-3.94289	-2.72821	-3.9363							-0.326061	-0.239583	-0.095455	-0.358382	-0.272329	-0.421864
-1.12784	-1.11832	-1.33916	-1.14754	-1.14333	-1.1189							-0.433864	-0.556923	-0.263134	-0.801176	-0.691429	-0.471064
-1.93172	-2.11071	-3.00714	-2.17467	-2.2824	-2.28							-0.559737	-0.568919	-0.51	-0.871212	-0.804545	-0.382222
-1.56263	-2.44482	-2.07682	-2.77846	-1.92063	-2.77654							-0.576364	-0.389459	-0.279146	-0.491449	-0.422055	-0.566462
-0.673636	-0.522222	-0.723636	-0.917143	-0.487778	-0.875714							-2.03471	-1.93118	-1.95529	-1.98529	-1.96471	-2.00353
-2.33546	-2.44482	-2.5175	-2.77846	-2.342	-2.77654							-1.91632	-1.82947	-1.89778	-1.88526	-1.8821	-1.91947
-0.54359	-1.05606	-1.04375	-1.04788	-1.06667	-1.19031							-1.858	-1.7695	-1.83263	-1.831	-1.8821	-1.8655
-3.83826	-2.06767	0.512308	-1.30773	-1.22571	-1.55038							-1.79143	-1.69905	-1.7585	-1.75762	-1.8821	-1.79429
-1.19256	-1.5334	-0.9192	-1.30773	-1.22571	-1.55038							-1.79143	-1.69905	-1.7585	-1.69818	-1.8821	-1.79429
-2.47925	-1.33319	-0.028947	-1.408	-1.39333	-1.37089							-1.79143	-1.69905	-1.7585	-1.69818	-1.8821	-1.79429
-0.425882	-0.657	-1.44889	-1.34778	-0.624545	-0.686364							-0.761064	-0.256567	-0.57037	-0.194795	-1.14552	-0.771111
-2.44	-1.51338	-1.37161	-1.45958	-2.5754	-1.42929							-1.57583	-1.48792	-1.52458	-1.4924	-1.59044	-1.25633
-1.07875	-0.941071	-1.37161	-1.28229	-1.1076	0.31							-1.79143	-1.69905	-1.7585	-1.69818	-1.8821	-1.79429
-1.56263	-2.44482	-0.321429	-2.77846	-1.92063	-2.77654							-1.79143	-1.69905	-1.7585	-1.69818	-1.8821	-1.79429
-1.12741	-2.44482	-0.165	-2.77846	-1.32417	-2.77654							-0.179368	-0.28869	-0.15375	-0.290235	-0.31284	-0.177525
-2.33546	-2.44482	-0.496667	-2.77846	-2.342	-2.77654							-1.79143	-1.69905	-1.7585	-1.69818	-1.8821	-1.79429
-1.50894	-1.66417	0.558667	0.532083	-1.57167	-1.648							-1.79143	-1.69905	-1.7585	-1.69818	-1.8821	-1.79429
-1.61637	-1.63622	0.529	0.50075	-1.57059	-1.71903							-1.79143	-1.69905	-1.7585	-1.69818	-1.8821	-1.79429
-1.61637	-1.53747	0.494333	0.46975	-1.57059	-1.58315							-1.79143	-1.69905	-1.7585	-1.69818	-1.8821	-1.79429
0.303571	0.2454	0.306038	0.2468	0.194898	0.22							-1.79143	-1.69905	-1.7585	-1.69818	-1.8821	-1.79429
-0.379459	-0.829286	-0.88	-1.05385	-0.873214	-0.873929							-0.240672	-0.225167	-0.239496	-0.242101	-0.229833	-0.236134
-3.84389	0.141224	-3.00484	0.102083	0.169091	0.120204							-1.04194	-1.03323	-0.551905	-0.742105	-0.681316	-0.865429
-0.54359	-1.05606	-1.04375	-1.04788	-1.06667	-1.19031							-1.40808	-1.06774	-0.539302	-0.720256	-1.14552	-0.8475
-2.33546	-3.06955	-2.5175	-2.77846	-2.342	-2.77654							-0.805957	-0.384478	-0.376933	-0.259054	-0.331594	-0.738269
-1.12741	-3.06955	-2.5175	-2.77846	-1.32417	-2.77654							-0.323097	-0.333684	-0.331754	-0.337719	-0.573263	-0.260167
-1.56263	-3.88789	-2.07682	-3.8575	-1.92063	-3.88526							-0.319314	-0.321524	-0.322095	-0.327238	-0.5725	-0.244727
-1.93172	-2.11071	-2.07682	-2.17467	-2.2824	-2.28							-0.5375	-0.398261	-0.540685	-0.50093	-0.378286	-0.576438
-1.85513	-1.91783	-2.07682	-2.25091	-2.10735	-2.28818							-0.501264	-0.358472	-0.523649	-0.486897	-0.557021	-0.558243
-0.116505	-0.147	-0.034766	-0.1554	-0.128812	-0.1587							-0.484773	-0.3516	-0.503733	-0.473295	-0.400725	-0.537467
-0.788065	-0.939818	-0.822456	-1.01924	-1.02407	-1.06442							-0.484773	-0.384583	-0.420482	-0.473295	-0.421471	-0.430476
-0.01125	0.012	0.042667	-0.0005	0.01175	0.0015							-0.484773	-0.407465	-0.420482	-0.473295	-0.451194	-0.430476
-2.44	-1.51338	-2.07682	-1.45958	-1.5229	-1.42929							-0.484773	-0.339041	-0.420482	-0.473295	-0.345556	-0.430476
-2.47925	-3.88789	-2.07682	-3.8575	-2.5754	-3.88526							-0.349505	-0.334231	-0.441778	-0.444731	-0.333462	-0.35
-2.47925	-3.88789	-2.07682	-3.8575	-2.5754	-3.88526							-0.366238	-0.353718	-0.460333	-0.463118	-0.353462	-0.366768
-0.263947	-0.23114	-0.205263	-0.245351	-0.232193	-0.242982							-0.378416	-0.244217	-0.39299	-0.395204	-0.236786	-0.336458
-2.47925	-3.06955	-2.5175	-2.77846	-2.5754	-2.77654							-0.392079	-0.259398	-0.405361	-0.404592	-0.252381	-0.349271
-2.47925	-2.47786	-2.5175	-2.77846	-2.5754	-2.77654							-0.484773	-0.339041	-0.420482	-0.473295	-0.345556	-0.430476
-1.47952	-1.72418	-1.58228	-1.83264	-1.80259	-1.90231							-0.484773	-0.407465	-0.420482	-0.473295	-0.451194	-0.430476
-0.355917	-0.33475	-0.3015	-0.342167	-0.33	-0.349083							-0.484773	-0.384583	-0.420482	-0.473295	-0.421471	-0.430476
-2.47925	-3.08826	-1.40141	-3.16609	-2.5754	-2.77654							-0.484773	-0.3516	-0.503733	-0.473295	-0.400725	-0.537467
-2.47925	-3.08826	-3.04353	-3.16609	-2.5754	-2.77654							-0.501264	-0.358472	-0.523649	-0.486897	-0.557021	-0.558243
-2.47925	-3.08826	-1.85737	-3.16609	-2.5754	-2.77654							-0.5375	-0.398261	-0.540685	-0.50093	-0.378286	-0.576438
-2.47925	-2.89364	-2.99067	-2.99645	-2.5754	-2.27343							-0.525682	-0.396429	-0.524935	-0.524524	-0.374167	-0.57863
-2.00422	-3.06955	-3.00484	-2.61185	-2.45974	-2.6063							-0.575842	-0.599901	-0.63202	-0.6188	-0.6297	-0.706625
-2.49976	-2.47786	-3.00484	-2.81481	-2.59947	-2.79889							-0.575842	-0.583627	-0.6137	-0.601485	-0.6297	-0.68358
-2.515	-1.9	-1.64464	-3.30645	-2.5754	-3.22419							-0.575842	-0.583627	-0.6137	-0.601485	-0.6297	-0.68358
-2.515	-3.03375	-2.2741	-3.11936	-2.5754	-3.03387							-0.575842	-0.583627	-0.6137	-0.601485	-0.6297	-0.68358
-1.88571	-3.08826	-3.04353	-3.16609	-2.25488	-2.32452							-0.485495	-0.443667	-0.480776	-0.45525	-0.540991	-0.450583
-0.46581	-3.08826	-3.04353	-3.16609	-2.5754	-2.77654							-0.481532	-0.4395	-0.45325	-0.452667	-0.536667	-0.445667
-0.686429	-3.08826	-3.04353	-3.16609	-0.543053	-2.77654							-0.504386	-0.434	-0.450833	-0.447417	-0.532883	-0.441083
-2.61049	-2.62491	-2.64386	-2.80463	-2.72821	-2.87365							-0.504386	-0.431417	-0.450083	-0.445417	-0.531712	-0.44
-2.61936	-2.63018	-2.47683	-2.80527	-2.73597	-2.87415							-0.575842	-0.583627	-0.6137	-0.601485	-0.6297	-0.68358
-2.71532	-2.73536	-2.57867	-2.92764	-2.85772	-2.99132							-0.575842	-0.583627	-0.6137	-0.601485	-0.6297	-0.68358
-1.11595	-1.09181	-1.80479	-1.11802	-1.08578	-1.23429							-0.575842	-0.583627	-0.6137	-0.601485	-0.6297	-0.68358
-2.515	-3.03375	-2.84429	-3.11936	-2.5754	-3.03387							-0.575842	-0.599901	-0.63202	-0.6188	-0.6297	-0.706625
-2.515	-3.2125	-3.00714	-3.30645	-2.5754	-3.22419							-0.564811	-0.548077	-0.612	-0.563786	-0.589412	-0.683086
-2.60927	-2.5925	-1.33916	-2.76894	-2.69597	-2.43114							-0.746406	-0.869024	-0.9002	-0.953636	-0.945897	-0.654815
-2.47925	-2.89364	-2.51564	-2.99645	-2.5754	-2.27343							-0.746406	-0.869024	-0.9002	-0.953636	-0.945897	-0.654815
-2.47925	-3.08826	-3.04353	-3.16609	-2.5754	-2.77654							-0.746406	-0.869024	-0.510364	-0.953636	-0.945897	-0.654815
-2.47925	-3.08826	-3.04353	-3.16609	-2.5754	-2.77654							-0.518161	-0.3516	-0.441905	-0.465333	-0.400725	-0.419524
-2.47925	-3.08826	-3.04353	-3.16609	-2.5754	-2.77654							-0.518161	-0.384583	-0.453415	-0.497816	-0.421471	-0.448431
-1.20144	-1.19259	-1.42327	-1.23885	-1.1767	-1.37358							-0.521954	-0.407465	-0.452195	-0.523953	-0.451194	-0.449118
-2.05333	-1.9	-1.64464	-1.94218	-1.96012	-1.88835							-0.746406	-0.869024	-0.455798	-0.953636	-0.945897	-0.654815
-2.47925	-2.47786	-3.00484	-2.77846	-2.5754	-2.77654							-0.746406	-0.869024	-0.9002	-0.953636	-0.945897	-0.654815
-2.47925	-3.06955	-3.00484	-2.77846	-2.5754	-2.77654							-0.746406	-0.869024	-0.9002	-0.953636	-0.945897	-0.654815
-2.042	-1.89973	-2.99067	-1.93395	-2.04349	-1.9212							-0.445983	-0.486944	-0.479832	-0.532804	-0.492523	-0.443621
-2.47925	-3.88789	-2.53815	-3.8575	-2.5754	-3.88526							-0.453419	-0.509375	-0.486975	-0.531636	-0.51375	-0.481167
-2.47925	-3.88789	-1.77954	-3.8575	-2.5754	-3.88526							-0.676494	-0.516667	-0.474409	-0.517802	-0.69869	-0.696296
-2.44	-1.51338	-1.40141	-1.45958	-1.5229	-1.42929							-0.851692	-0.674051	-0.617975	-0.633797	-0.846056	-0.796765
-1.50894	-1.66417	-1.85192	-1.72124	-1.57167	-1.648							-1.79143	-1.57	-1.7585	-1.21679	-1.8821	-1.79429
-1.61637	-1.63622	-2.18308	-1.6707	-1.57059	-1.71903							-1.79143	-1.57	-1.7585	-1.21679	-1.8821	-1.79429
-1.19256	-1.5334	-1.67179	-1.51376	-1.38149	-1.60308							-1.79143	-1.57	-1.7585	-1.21679	-1.8821	-1.79429
-3.83826	-2.06767	-3.9508	-2.05884	-3.85429	-3.91098							-1.79143	-0.69125	-0.7682	-0.681311	-1.8821	-0.416364
-3.84389	-3.89932	-3.96962	-3.95046	-3.87954	-3.92614							-0.918571	-0.595349	-0.591875	-0.599639	-0.839437	-0.915385
-3.84389	-3.90467	-3.98815	-3.95659	-3.89778	-3.93133							-0.873571	-0.60033	-0.58703	-0.607045	-0.832987	-0.862222
-3.84389	-3.91174	-3.975	-3.94289	-3.89826	-3.9363							-0.853973	-0.6	-0.563211	-0.607473	-0.816	-0.824474
-3.84389	-3.91174	-3.975	-3.94289	-3.89826	-3.9363							-0.942	-0.561528	-0.512727	-0.572464	-0.854237	-0.867091
-3.84389	-3.91174	-3.975	-3.94289	-3.89826	-3.9363							-0.928772	-0.559189	-0.507889	-0.567183	-0.843443	-0.846491
-3.84389	-3.91174	-3.975	-3.94289	-3.89826	-3.9363							-0.928772	-0.559189	-0.507889	-0.567183	-0.843443	-0.846491
-3.84389	-3.91174	-3.975	-3.94289	-3.89826	-3.9363							-0.928772	-0.559189	-0.507889	-0.567183	-0.843443	-0.846491
-3.84389	-3.91174	-3.975	-3.94289	-3.89826	-3.9363							-0.883871	-0.575062	-0.5528	-0.568701	-0.823582	-0.831667
-3.84389	-3.91174	-3.975	-3.94289	-3.89826	-3.9363							-0.860758	-0.568353	-0.548558	-0.564815	-0.797183	-0.811286
-3.84389	-3.91174	-3.975	-3.94289	-3.89826	-3.9363							-0.866515	-0.574	-0.558077	-0.574691	-0.806761	-0.826
-3.84389	-3.91174	-3.975	-3.94289	-3.89826	-3.9363							-0.554095	-0.534135	-0.559907	-0.529417	-0.533365	-0.556887
-3.84389	-3.91174	-3.975	-3.94289	-3.89826	-3.9363							-0.928772	-0.559189	-0.507889	-0.567183	-0.843443	-0.846491
-2.655	-2.65009	-2.7125	-2.67377	-2.64333	-2.65272							-0.928772	-0.559189	-0.507889	-0.567183	-0.843443	-0.846491
-3.84389	-3.91174	-3.975	-3.94289	-3.89826	-3.9363							-0.928772	-0.559189	-0.507889	-0.567183	-0.843443	-0.846491
-3.84389	-3.91174	-3.975	-3.94289	-3.89826	-3.9363							-0.942	-0.561528	-0.512727	-0.572464	-0.854237	-0.867091
-2.86459	-2.86633	-2.86578	-2.88936	-2.86651	-2.8644							-0.724158	-0.913678	-1.035	-0.845618	-0.729072	-0.653833
-3.84389	-3.91174	-3.975	-3.94289	-3.89826	-3.9363							-1.79143	-0.69125	-0.7682	-0.681311	-1.8821	-0.416364
-3.84389	-3.91174	-3.975	-3.94289	-3.89826	-3.9363							-1.79143	-1.57	-1.7585	-1.21679	-1.8821	-1.79429
-2.92438	-2.95291	-2.98901	-2.98602	-2.96476	-2.96039							-1.79143	-1.57	-1.7585	-1.21679	-1.8821	-1.79429
-3.84389	-3.91174	-3.975	-3.94289	-3.89826	-3.9363							-1.79143	-1.57	-1.7585	-1.21679	-1.8821	-1.79429
-3.84389	-3.91174	-3.975	-3.94289	-3.89826	-3.9363							-1.79143	-1.69905	-1.7585	-1.69818	-1.8821	-1.79429
-2.86611	-2.89509	-2.898	-2.92774	-2.90774	-2.9017							-1.79143	-1.69905	-1.7585	-1.69818	-1.8821	-1.79429
-3.84389	-3.91174	-3.975	-3.94289	-3.89826	-3.9363							-1.79143	-1.69905	-1.7585	-1.69818	-1.8821	-1.79429
-3.84389	-3.91174	-3.975	-3.94289	-3.89826	-3.9363							-1.79143	-1.69905	-1.7585	-1.69818	-1.8821	-1.79429
-2.87867	-2.90515	-2.86314	-2.94447	-2.91767	-2.91845							-1.79143	-1.69905	-1.7585	-1.69818	-1.8821	-1.79429
-3.84389	-3.91174	-3.975	-3.94289	-3.89826	-3.9363							-0.9674	-0.613	-0.554268	-0.736875	-0.903898	-0.943077
-3.84389	-3.91174	-3.975	-3.94289	-3.89826	-3.9363							-1.79143	-1.69905	-1.7585	-1.69818	-1.8821	-1.79429
-2.80963	-2.82764	-2.82131	-2.86538	-2.83859	-2.84264							-1.79143	-1.69905	-1.7585	-1.69818	-1.8821	-1.79429
-3.84389	-3.91174	-3.975	-3.94289	-3.89826	-3.9363							-0.646044	-0.91338	-1.10963	-0.794935	-0.652073	-0.669101
-3.84389	-3.91174	-3.975	-3.94289	-3.89826	-3.9363							-1.79143	-1.69905	-1.7585	-1.69818	-1.8821	-1.79429
-2.77019	-2.724	-2.71703	-2.76136	-2.73091	-2.73864							-1.79143	-1.69905	-1.7585	-1.69818	-1.8821	-1.79429
-3.84389	-3.91174	-3.975	-3.94289	-3.89826	-3.9363							-1.79143	-1.69905	-1.7585	-1.75762	-1.8821	-1.79429
-3.84389	-3.91174	-3.975	-3.94289	-3.89826	-3.9363							-1.858	-1.7695	-1.83263	-1.831	-1.8821	-1.8655
-2.7287	-2.685	-2.68315	-2.72673	-2.69791	-2.70127							-1.91632	-1.82947	-1.89778	-1.88526	-1.8821	-1.91947
-3.84389	-3.91174	-3.975	-3.94289	-3.89826	-3.9363							-2.03471	-1.93118	-1.95529	-1.98529	-1.96471	-2.00353
-3.84389	-3.91174	-3.975	-3.94289	-3.89826	-3.9363							-1.58625	-0.52375	-0.51	-0.585484	-1.71786	-1.56187
-2.62908	-2.61654	-2.62836	-2.65273	-2.62991	-2.62745							-0.722	-0.421935	-0.393506	-0.532115	-0.677143	-0.669149
-3.77067	-3.795	-3.59778	-3.82362	-3.77729	-3.81396							-0.501944	-0.242453	-0.263134	-0.29814	-0.47	-0.463684
-3.72778	-3.74542	-3.72633	-3.78106	-3.74042	-3.77208							-0.501944	-0.239636	-0.266232	-0.43775	-0.462195	-0.463684
-2.57633	-2.55954	-2.57818	-2.60336	-2.58091	-2.57964							-0.375893	-0.643846	-1.0985	-0.5854	-0.462195	-0.36375
-3.65535	-3.91174	-3.975	-3.94289	-3.89826	-3.9363							-1.77077	-1.65385	-1.69692	-1.614	-1.93364	-1.76231
-3.56023	-3.91174	-3.975	-3.94289	-3.89826	-3.9363							-1.10333	-1.13087	-1.04542	-1.09667	-1.34421	-1.13042
-2.49028	-2.49491	-2.49796	-2.52787	-2.51667	-2.50796							-0.842222	-0.724	-0.7475	-0.587568	-0.817308	-0.726129
-3.84389	-3.91174	-3.975	-3.94289	-3.89826	-3.9363							-0.356912	-0.644255	-0.763437	-0.6244	-0.387869	-0.40125
-3.84389	-3.91174	-3.975	-3.94289	-3.89826	-3.9363							-0.438974	-0.457105	-0.243889	-0.43775	-0.462195	-0.463684
-2.43685	-2.43917	-2.44407	-2.46472	-2.45574	-2.45704							-0.299167	-0.172716	-0.19914	-0.29814	-0.294627	-0.282381
-3.84389	-3.91174	-3.975	-3.94289	-3.89826	-3.9363							-0.434878	-0.243684	-0.243889	-0.532115	-0.456364	-0.469231
-3.84389	-3.91174	-3.975	-3.94289	-3.89826	-3.9363							-0.555357	-0.380423	-0.356932	-0.366508	-0.602264	-0.587818
-2.32611	-2.32157	-2.32963	-2.34833	-2.32676	-2.33306							-0.438974	-0.239636	-0.243889	-0.196304	-0.462195	-0.463684
-3.84389	-3.91174	-3.975	-3.94289	-3.89826	-3.9363							-0.438974	-0.239636	-0.243889	-0.196304	-0.462195	-0.463684
-3.84389	-3.91174	-3.975	-3.94289	-3.89826	-3.9363							-0.438974	-0.239636	-0.243889	-0.196304	-0.462195	-0.463684
-2.25361	-2.25426	-2.25963	-2.28157	-2.26583	-2.26389							-0.302464	-0.189775	-0.184091	-0.141149	-0.318219	-0.302222
-3.84389	-3.91174	-3.975	-3.94289	-3.89826	-3.9363							-0.197658	-0.213063	-0.178917	-0.17292	-0.187679	-0.203694
-3.84389	-3.91174	-3.975	-3.94289	-3.89826	-3.9363							-0.162718	-0.17835	-0.160885	-0.145673	-0.147264	-0.16297
-2.14481	-2.12898	-2.16324	-2.17611	-2.14935	-2.16578							-0.169322	-0.191441	-0.183277	-0.1455	-0.159412	-0.17661
-3.84389	-3.91174	-3.975	-3.94289	-3.89826	-3.9363							-0.23541	-0.142895	-0.161538	-0.141149	-0.268833	-0.26
-3.84389	-3.91174	-3.975	-3.94289	-3.89826	-3.9363							-0.222459	-0.132237	-0.15044	-0.196304	-0.257167	-0.245424
-2.0613	-2.05417	-2.0738	-2.09518	-2.07685	-2.08064							-0.145135	-0.239636	-0.110467	-0.196304	-0.151667	-0.143636
-3.84389	-3.91174	-3.975	-3.94289	-3.89826	-3.9363							-0.201746	-0.117821	-0.146196	-0.196304	-0.234194	-0.226721
-3.84389	-3.91174	-3.975	-3.94289	-3.89826	-3.9363							-0.143084	-0.176667	-0.153269	-0.151771	-0.150196	-0.163922
-1.91889	-1.89991	-1.9511	-1.93729	-1.92982	-1.91365							-0.11178	-0.129576	-0.10875	-0.08925	-0.096471	-0.112966
-3.84389	-3.91174	-3.975	-3.94289	-3.89826	-3.9363							-0.13181	-0.1605	-0.130194	-0.117083	-0.124158	-0.1459
-3.84389	-3.91174	-3.975	-3.94289	-3.89826	-3.9363							-0.099626	-0.127157	-0.120485	-0.10375	-0.102255	-0.117059
-1.82426	-1.80589	-1.82262	-1.83981	-1.83444	-1.82757							-0.185692	-0.559189	-0.067257	-0.567183	-0.175753	-0.154225
-3.84389	-3.91174	-3.975	-3.94289	-3.89826	-3.9363							-0.438974	-0.239636	-0.243889	-0.196304	-0.462195	-0.463684
-3.84389	-3.91174	-3.975	-3.94289	-3.89826	-3.9363							-0.438974	-0.239636	-0.243889	-0.196304	-0.462195	-0.463684
-1.6243	-3.91174	-3.975	-3.94289	-3.89826	-3.9363							-0.438974	-0.239636	-0.243889	-0.196304	-0.462195	-0.463684
-3.84389	-3.91174	-3.975	-3.94289	-3.89826	-3.9363							-0.297115	-0.6	-0.129158	-0.607473	-0.285167	-0.234333
-3.84389	-3.91174	-3.975	-3.94289	-3.89826	-3.9363							-0.438974	-0.457105	-0.243889	-0.43775	-0.462195	-0.463684
-3.84389	-3.91174	-3.975	-3.94289	-3.89826	-3.9363							-0.356912	-0.644255	-0.763437	-0.6244	-0.387869	-0.40125
-3.84389	-3.91174	-3.975	-3.94289	-3.89826	-3.9363							-0.120385	-0.69125	-0.076579	-0.681311	-0.124286	-0.108519
-3.84389	-3.91174	-3.975	-3.94289	-3.89826	-3.9363							-0.842222	-0.724	-0.7475	-0.587568	-0.817308	-0.726129
-3.84389	-3.91174	-3.975	-3.94289	-3.89826	-3.9363							-1.10333	-1.13087	-1.04542	-1.09667	-1.34421	-1.13042
-3.84389	-3.91174	-3.975	-3.94289	-3.89826	-3.9363							-1.77077	-1.65385	-1.69692	-1.614	-1.93364	-1.76231
-3.84389	-3.90467	-3.98815	-3.95659	-3.89778	-3.93133							-0.375893	-0.643846	-1.0985	-0.5854	-0.462195	-0.36375
-3.84389	-3.89932	-3.96962	-3.95046	-3.87954	-3.92614							-0.501944	-0.239636	-0.266232	-0.43775	-0.462195	-0.463684
-3.84389	-2.06767	-3.9508	-2.05884	-2.15227	-3.91098							-0.501944	-0.242453	-0.263134	-0.29814	-0.47	-0.463684
-3.84389	-2.55969	-1.82289	-2.55302	-2.53645	-2.52646							-0.3655	-0.257671	-0.3814	-0.372857	-0.348281	-0.327937
-3.84389	-1.40571	-1.03545	-1.43102	-1.41763	-1.42252							-0.358833	-0.251096	-0.376	-0.371964	-0.366349	-0.322063
-1.11286	-1.38642	-1.02548	-1.45178	-1.38892	-1.39817							-0.492162	-0.511951	-0.51875	-0.515152	-0.466585	-0.461795
-1.1756	-1.38807	-1.00495	-1.4727	-1.38939	-1.42513							-0.492162	-0.511951	-0.51875	-0.515152	-0.466585	-0.461795
-1.23779	-1.24667	-1.25564	-1.26649	-1.2483	-1.26135							-0.492162	-0.511951	-0.51875	-0.515152	-0.466585	-0.461795
-3.83826	-0.803085	-1.41867	-0.88191	-3.85429	-1.38054							-0.131339	-0.151875	-0.132685	-0.115	-0.125179	-0.130804
-1.19256	-1.5334	-1.09264	-1.51376	-1.38149	-1.60308							-0.080084	-0.091197	-0.0815	-0.061695	-0.068462	-0.089487
-1.61637	-1.63622	-1.92982	-1.6707	-1.57059	-1.71903							-0.074286	-0.086581	-0.08958	-0.055508	-0.062906	-0.084274
-1.50894	-1.66417	-2.02902	-1.72124	-1.57167	-1.648							-0.0695	-0.086417	-0.093448	-0.056167	-0.062333	-0.0715
-1.75694	-1.81762	-1.89217	-1.57753	-1.86095	-1.70056							-0.063667	-0.114017	-0.101404	-0.049167	-0.05625	-0.065167
-2.47925	-3.88789	-2.99067	-3.8575	-2.5754	-3.88526							-0.150571	-0.170857	-0.157905	-0.132476	-0.182747	-0.149714
-2.47925	-3.88789	-3.00484	-3.8575	-2.5754	-3.88526							-0.145566	-0.166132	-0.152642	-0.126981	-0.175543	-0.145566
-3.68091	-3.41923	-3.00484	-3.42538	-3.31385	-3.38231							-0.132897	-0.166132	-0.139252	-0.126981	-0.161935	-0.134673
-2.47925	-3.06955	-1.59784	-2.77846	-2.5754	-3.38231							-0.132897	-0.166132	-0.139252	-0.126981	-0.161935	-0.134673
-1.21781	-1.26197	-1.87583	-0.944805	-1.23258	-1.32							-0.132897	-0.166132	-0.139252	-0.126981	-0.161935	-0.134673
-1.39566	-1.424	-1.50868	-1.08341	-1.44837	-1.39112							-0.132897	-0.166132	-0.139252	-0.126981	-0.161935	-0.134673
-2.45444	-2.83458	-1.90838	-2.6796	-2.81174	-2.6288							-0.084825	-0.087565	-0.089386	-0.089643	-0.112121	-0.070609
-3.67667	-3.58562	-2.05	-3.5925	-3.46625	-3.50625							-0.085877	-0.087478	-0.088509	-0.088304	-0.111313	-0.070609
-3.67667	-3.58562	-2.05	-3.5925	-3.46625	-3.50625							-0.065417	-0.080333	-0.079076	-0.077778	-0.056667	-0.060667
-1.03845	-0.577895	-1.65472	-0.8525	-0.566372	-0.61114							-0.079832	-0.086667	-0.072333	-0.050583	-0.086356	-0.067667
-3.70412	-3.58562	-2.05	-3.5925	-3.52	-3.50625							-0.132897	-0.166132	-0.139252	-0.126981	-0.161935	-0.134673
-3.70412	-3.58562	-2.05	-3.5925	-3.52	-3.50625							-0.132897	-0.166132	-0.139252	-0.126981	-0.161935	-0.134673
-0.60625	-0.626917	-0.688966	-0.624917	-0.6065	-0.617417							-0.132897	-0.166132	-0.139252	-0.126981	-0.161935	-0.134673
-3.16464	-3.43222	-0.758588	-3.24214	-3.29296	-3.23							-0.132897	-0.166132	-0.139252	-0.126981	-0.161935	-0.134673
-2.99179	-3.27407	-0.632472	-3.07964	-3.12037	-3.05321							-0.145566	-0.166132	-0.152642	-0.126981	-0.175543	-0.145566
-0.391966	-0.509167	-0.473613	-0.481429	-0.454958	-0.496417							-0.150571	-0.170857	-0.157905	-0.132476	-0.182747	-0.149714
-3.70412	-3.58562	-2.05	-3.5925	-3.52	-3.50625							-0.492162	-0.511951	-0.51875	-0.515152	-0.466585	-0.461795
-3.70412	-3.58562	-2.05	-3.5925	-3.52	-3.50625							-0.492162	-0.511951	-0.51875	-0.515152	-0.466585	-0.461795
-0.268718	-0.390667	-0.349748	-0.367731	-0.341681	-0.38375							-0.492162	-0.511951	-0.51875	-0.515152	-0.466585	-0.461795
-3.67667	-3.58562	-2.05	-3.5925	-3.46625	-3.50625							-1.58625	-0.52375	-0.51	-0.585484	-1.71786	-1.56187
-3.67667	-3.58562	-2.05	-3.5925	-3.46625	-3.50625							-2.03471	-1.93118	-1.95529	-1.98529	-1.96471	-2.00353
-0.144957	-0.270833	-0.229664	-0.248824	-0.220336	-0.258083							-1.91632	-1.82947	-1.89778	-1.88526	-1.8821	-1.91947
-0.34875	-1.48692	-1.19786	-0.664651	-1.71261	-1.5276							-1.858	-1.7695	-1.83263	-1.831	-1.8821	-1.8655
-0.270625	-1.27231	-1.08167	-0.540698	-1.48652	-1.3324							-1.79143	-1.69905	-1.7585	-1.75762	-1.8821	-1.79429
-3.84389	-0.139917	-0.108655	-0.118487	-0.087899	-0.136667							-0.022523	-0.024486	-0.000556	-0.5854	-0.014623	-0.003178
-2.47925	-3.06955	-1.59784	-2.77846	-2.5754	-3.38231							-1.79143	-1.69905	-1.7585	-1.69818	-1.8821	-1.79429
-3.68091	-3.41923	-3.00484	-3.42538	-3.31385	-3.38231							-1.79143	-1.69905	-1.7585	-1.69818	-1.8821	-1.79429
-2.47925	-3.88789	-3.00484	-3.8575	-2.5754	-3.88526							-0.081368	-0.115667	-0.170921	-0.065269	-0.070488	-0.072
-2.47925	-3.88789	-2.99067	-3.8575	-2.5754	-3.88526							0.052632	0.035263	-1.2	-1.20927	1.55	0.054737
-1.42724	-0.20619	-0.989211	-0.9175	-0.275357	-0.198387							-1.79143	-1.69905	-1.7585	-1.69818	1.55	-1.79429
-1.50894	-1.66417	-2.02902	-1.72124	-1.57167	-1.648							-1.79143	-1.69905	-1.7585	-1.69818	-1.8821	-1.79429
-1.61637	-1.63622	-1.92982	-1.6707	-1.57059	-1.71903							-0.9674	-0.613	-0.554268	-0.736875	-0.903898	-0.943077
-3.43	-3.02	-2.47	-2.96778	-2.718	-3.00556							-1.79143	-1.69905	-1.7585	-1.69818	-1.8821	-1.79429
-0.723571	0.114918	-1.01043	-0.372059	-1.1225	0.127833							-1.79143	-1.69905	-1.7585	-1.69818	-1.8821	-1.79429
-1.23779	-1.24667	-1.25564	-1.26649	-1.2483	-1.26135							-1.79143	-1.69905	-1.7585	-1.69818	-1.8821	-1.79429
-1.50894	-1.66417	-2.02902	-1.72124	-1.57167	-1.648							-1.79143	-1.69905	-1.7585	-1.69818	-1.8821	-1.79429
-1.61637	-1.63622	-1.92982	-1.6707	-1.57059	-1.71903							-1.79143	-1.69905	-1.7585	-1.69818	-1.8821	-1.79429
-1.19256	-1.5334	-1.09264	-1.51376	-1.38149	-1.60308							-0.611154	-0.636923	-0.658077	-0.597308	-0.604231	-0.622692
-1.19256	1.48667	1.37	-0.892917	-3.85429	-0.938493							-1.79143	-1.57	-1.7585	-1.21679	-1.8821	-1.79429
-3.83826	-0.803085	-1.41867	-0.88191	-3.85429	-1.38054							-1.79143	-1.57	-1.7585	-1.21679	-1.8821	-1.79429
-1.23779	-1.24667	-1.25564	-1.26649	-1.2483	-1.26135							-0.022523	-0.024486	-0.000556	-0.5854	-0.604545	-0.003178
-1.1756	-1.38807	-1.00495	-1.4727	-1.38939	-1.42513							0.168083	0.1575	0.169083	0.1895	0.183167	0.163167
-3.83826	-0.63931	-2.02902	0.5	-3.31385	-0.712759							0.166667	0.1615	0.171667	0.195167	0.182833	0.1675
-3.43	-3.88789	-3.8675	-3.8575	-3.99539	-3.88526							0.17525	0.16675	0.17825	0.20125	0.188333	0.1735
-3.83826	-3.41923	-3.8675	-3.42538	-3.31385	-3.38231							0.180167	0.169833	0.180417	0.20175	0.190917	0.17625
-1.23779	0.598583	0.597	0.57725	0.603583	0.607917							0.186083	0.177083	0.1855	0.205083	0.194417	0.183
-0.793333	0.063182	-1.21043	0.033478	-3.082	0.036364							0.192583	0.1835	0.190917	0.213083	0.202833	0.188833
-3.83826	-3.91174	-3.975	-3.94289	-3.89826	-3.9363							0.198667	0.193	0.197917	0.2205	0.21475	0.196667
-3.83826	-3.91174	-3.975	-3.94289	-3.89826	-3.9363							0.2055	0.203083	0.207167	0.22925	0.2255	0.20675
-3.68091	-2.83458	0.29	0.033478	0.04	-2.6288							0.213417	0.214917	0.220583	0.238333	0.236083	0.21475
-3.835	1.09	-1.25954	0.033478	-0.894872	0.036364							0.229917	0.228167	0.233667	0.252667	0.248	0.227333
-3.83826	-3.88789	-1.25564	0.033478	-3.85429	0.036364							0.2405	0.240917	0.245	0.261417	0.256917	0.236333
-3.83826	1.09	0.145	0.033478	0.9275	0.036364							0.25	0.2485	0.254417	0.268083	0.2655	0.246
-0.456609	1.34	-0.710515	0.033478	0.9275	0.036364							0.255417	0.253917	0.260333	0.275583	0.27075	0.252917
-3.83826	-0.646667	-0.710714	-0.583043	0.9275	-0.659048							0.258917	0.258083	0.26775	0.279833	0.274833	0.25875
-0.473117	-0.743431	-2.02902	-0.694231	-0.499577	-0.763431							0.261167	0.25675	0.26725	0.280917	0.275083	0.26125
-1.11286	-0.63931	-0.405634	1.2	1.42	-0.712759							-1.48089	-1.48056	-1.48472	-1.42339	-1.46811	-1.47036
-3.83826	-3.88789	1.18	1.2	1.42	0.036364							-1.48089	-1.48056	-1.48472	-1.42339	-1.46811	-1.47036
0.750667	0.745333	0.745	0.7245	0.76325	0.757417							-0.260588	-0.217647	-0.287647	-0.273529	-0.285294	-0.284706
-0.97807	0.085	0.075	-0.898676	-1.10633	-0.02							-0.260588	-0.217647	-0.287647	-0.273529	-0.285294	-0.284706
-0.97807	0.34	0.1	0.31	-0.834375	0.27							-0.260588	-0.217647	-0.287647	-0.273529	-0.285294	-0.284706
-0.043191	0.29	0.49	0.59	-0.027778	0.63							-0.260588	-0.217647	-0.287647	-0.273529	-0.285294	-0.284706
-0.812597	-0.78051	1.18	-0.726122	1.42	-0.808511							-0.260588	-0.217647	-0.287647	-0.273529	-0.285294	-0.284706
-0.999464	-0.960141	-0.696122	-3.91167	-0.7124	-0.763431							-0.146429	-0.118214	-0.193333	-0.1425	-0.197407	-0.197037
-2.45444	-0.78051	-0.710515	0.5	-0.752976	-0.808511							-0.091429	-1.48056	-0.117619	-0.091905	-1.46811	-1.47036
-0.504848	-0.755784	-0.710714	1.2	-0.7238	-0.777941							-0.216667	-0.1035	-0.167	-0.1595	-0.165	-0.17
-3.83826	-0.789596	-0.721327	-0.739495	1.13333	-0.82							-0.247368	-0.193158	-0.261053	-0.248947	-0.26	-0.257368
0.065	0.973333	-0.405634	-0.123571	-0.078	0.805							-0.260588	-0.217647	-0.287647	-0.273529	-0.285294	-0.284706
-3.68091	0.615	1.18	0.553333	0.68	0.26							-0.260588	-0.217647	-0.287647	-0.273529	-0.285294	-0.284706
0.79	0.83	0.63	0.63	1	0.49							-0.260588	-0.217647	-0.287647	-0.273529	-0.285294	-0.284706
1.13	-3.58562	1.18	-3.5925	-3.46625	-3.9363							-0.260588	-0.217647	-0.287647	-0.273529	-0.285294	-0.284706
1.13	1.08	1.18	1.05	1.19	1.22							-0.260588	-0.217647	-0.287647	-0.273529	-0.285294	-0.284706
-1.50894	-1.66417	-2.02902	-0.707308	-0.7238	-1.648							-0.216667	-0.243684	-0.173514	-0.191224	-0.142273	-0.469231
0.55	-0.873596	-0.775714	-0.739495	-0.768471	-0.906463							-0.734667	-1.26684	-1.08	-1.18444	-0.332273	-0.193636
0.66	0.62	0.57	-3.8575	0.765	0.516667							-1.30185	-1.2502	-1.0125	-1.195	-0.604545	-0.193636
-1.75694	-3.88789	-0.742222	-3.8575	-0.708947	-3.88526							-1.025	-1.26687	-1.0125	-1.195	-0.604545	-0.193636
-1.50894	-0.940694	1.18	0.033478	1.13333	-0.977794							-0.734667	-0.618125	-1.0125	-1.195	-0.604545	-0.193636
-1.61637	-0.940694	0.63	-1.6707	-3.46625	-0.977794							-0.85	-0.445833	-1.0125	-1.195	-0.604545	-0.193636
-1.19256	-0.9	-1.65472	-1.51376	-0.834375	-0.938493							-0.85	-0.445833	-1.72923	-0.5	-0.873333	-1.08333
-3.83826	-3.58562	-2.05	-0.88191	-3.46625	-3.50625							-0.85	-0.445833	-0.35	-1.5315	-1.50095	-1.48864
-1.1756	-2.83458	-1.90838	-1.4727	-2.81174	-2.6288							-0.85	-0.445833	-0.35	-0.227273	-0.245833	-0.193636
-1.11286	-1.424	-0.742222	-1.45178	-1.44837	-1.39112							-1.03	-1.005	-0.166364	-1.42339	-1.46811	-0.94
-2.45444	-2.83458	1.18	0.033478	-2.81174	0.036364							-0.315	-1.34333	-0.166364	-1.42339	-1.46811	-1.47036
-3.67667	-3.58562	0.63	0.033478	-3.46625	0.036364							-1.51091	-1.48056	-0.166364	-1.42339	-1.46811	-1.47036
-3.83826	-1.1375	-1.409	-1.1875	-1.17714	-1.2275							-1.61308	-1.48056	-0.273879	-1.455	-1.46811	-0.265556
-3.83826	-0.125333	-1.409	-0.123571	0.845	0.805							-0.734667	1.04	1.41	-1.195	-0.332273	-0.444375
-0.723571	-0.2075	-1.409	-0.841667	0.845	0.805							-0.895345	-1.10365	-0.195333	-1.42339	-1.09908	-1.05464
-1.75694	1.09	0.28	1	0.845	0.805							-1.025	-0.836667	-0.703333	-0.5	-0.873333	-1.08333
0.79	-0.2075	-0.043684	-1.26333	-0.446	0.805							-1.3444	-1.48238	-1.0125	-1.5315	-1.50095	-1.48864
0.55	-1.15833	-1.409	-1.1875	-1.22833	0.55							-0.85	-0.445833	-1.17217	-0.227273	-0.245833	-0.193636
-3.83826	-1.1375	0.84625	-1.1875	-1.1225	-1.30429							-0.85	-0.445833	-1.0125	-1.195	-0.604545	-0.193636
-0.758478	-1.1375	-1.409	-1.1875	-1.1225	-1.2275							-1.03	-1.005	-1.0125	-1.42339	-1.46811	-0.94
-0.758478	-1.1375	-1.409	-1.1875	-1.1225	-1.2275							-0.315	-1.34333	0.000476	-1.42339	-1.46811	-1.47036
1.13	1.08	-1.25564	1.05	1.19	1.22							-1.51091	-1.48056	-0.089386	-1.42339	-1.46811	-1.47036
1.13	-3.58562	-3.975	-3.5925	-3.46625	-3.9363							-0.132897	-0.021538	-0.139252	-1.07429	-0.161935	-0.444375
0.79	-3.58562	-3.975	-3.5925	-3.46625	-3.9363							-0.132897	-0.166132	-0.139252	-0.126981	-0.161935	-0.134673
-0.793333	1.48667	1.37	-0.67	-3.082	-0.89							-0.132897	-0.166132	-0.139252	-1.07429	-0.161935	-0.134673
-1.1775	-3.88789	-1.09264	-3.8575	-3.85429	-3.88526							-0.132897	-0.166132	-0.139252	-1.07429	-0.161935	-0.134673
-0.2825	-3.88789	-1.92982	-3.8575	-3.85429	-3.88526							-0.132897	-0.166132	-0.139252	-0.467284	-0.161935	-0.134673
-3.43	-3.88789	-2.02902	-3.8575	-0.078	0.55							-0.031923	-0.045769	-0.0732	-1.11614	-0.0864	-0.016154
-3.83826	-0.955897	0.51	-0.65	-0.078	0.805							0.26775	0.236923	0.264773	-1.1131	-0.04	0.288444
-0.723571	1.09	-1.25954	-0.123571	0.845	0.805							0.384417	0.392917	0.397	-1.10157	0.402083	0.393667
-3.43	-0.63931	-0.426593	-0.123571	0.845	0.805							0.031	0.0065	0.0135	-1.10157	-0.034737	0.025
-0.741863	-0.63931	-0.405634	-0.123571	0.845	0.805							0.074	0.0645	0.063	-1.1375	0.015789	0.0805
-0.829872	-0.068571	-1.409	-0.365	-1.44308	-0.218							0.052632	0.035263	0.095	-1.42339	0.074737	0.054737
-0.198468	0.063182	1.18	0.033478	1.19	0.036364							-0.081368	-0.115667	0.432	-1.10794	0.443083	-0.072
-3.67667	-3.58562	1.18	0.033478	-3.46625	0.036364							-1.79143	-1.69905	0.173889	-1.0891	0.145	-1.79429
-3.67667	-3.58562	0.63	0.033478	-3.46625	0.036364							-1.79143	-1.69905	0.183889	-1.04209	0.161875	-1.79429
-2.45444	-2.83458	1.18	0.033478	-2.81174	0.036364							0.196667	0.188333	0.188333	-1.05539	0.140625	0.237778
-0.473117	-0.540556	-0.742222	-0.461795	-0.499577	-0.561216							0.431	-1.15169	-1.2421	-1.11614	-1.01309	0.44625
-2.47925	-3.88789	-0.775125	0.033478	-2.5754	0.036364							-1.04747	-1.69905	0.449	-1.04095	0.454667	-1.09677
-1.50894	-1.66417	-0.7	-1.72124	-1.57167	-1.648							-1.04667	-1.15278	-1.24732	-1.11956	-1.01384	-1.09574
-1.61637	-1.63622	-0.763778	-1.6707	-1.57059	-1.71903							0.434083	-1.15278	-1.24732	-1.11956	-1.01384	0.446833
-1.19256	-1.5334	-0.470973	0.033478	-1.38149	0.036364							-1.04938	0.444833	0.447417	-1.04209	0.450333	-1.09937
-3.83826	-0.803085	-1.01286	0.033478	-3.85429	0.036364							-1.04938	0.446667	0.44775	-1.11956	0.454417	-1.09937
1.31	1.34	1.18	0.033478	1.42	0.036364							-1.04938	0.446833	0.44975	-1.11956	0.453917	-1.09937
-3.68091	1.37	0.49	0.033478	-0.027778	0.036364							0.042308	-0.11	-1.02679	-0.99	-0.957477	-0.104
-3.68091	0.076087	0.1	0.0525	-0.504348	0.058261							-1.15025	-1.15204	-1.28843	-1.11614	0.036667	0.235
-3.67667	-3.58562	0.075	0.553333	-0.389259	-3.50625							-1.11203	-1.15169	0.2225	-1.11614	0.046667	0.15
-2.45444	-2.83458	1.18	1.2	1.42	-2.6288							-1.11203	-1.15278	-1.25838	-1.11956	-1.01384	-1.12532
-0.504848	-0.63931	-0.405634	1.2	1.42	-0.712759							-0.954535	-0.915402	-0.863226	-0.846484	-0.978675	0.272
-0.504848	-0.63931	-0.426593	0.5	-1.22833	-0.712759							0.25	-1.005	0.36	-1.07429	0.221429	-0.643333
-2.47925	-3.06955	-0.412527	-2.77846	-2.5754	-3.38231							-1.0368	-1.15278	-1.24732	-1.11956	-1.01384	0.466667
-1.23779	-1.1375	-0.395385	-1.1875	-1.1225	-1.2275							-1.11203	-1.0655	-1.08663	-1.07429	-0.944182	-1.09574
-0.527662	-0.590278	-0.926364	-0.944375	-0.547887	-0.612838							0.50125	-1.02047	-1.02679	-0.68	-0.957477	0.517111
-0.492609	-0.558906	0.222647	-0.479	-0.518413	-0.594545							0.052632	-1.13303	-1.2	-1.0891	-1.02039	-1.08028
-3.83826	0.29	0.49	0.59	-0.027778	0.63							-0.951154	-1.34333	-0.166364	-1.42339	-1.00107	-1.47036
0.4	0.57	-0.412527	0.64	0.46	0.32							-1.00123	-1.48056	-0.166364	-1.42339	-1.01384	-1.47036
-3.83826	0.085	-0.426593	-0.517391	-0.389259	-0.02							-1.00123	-1.10365	-1.1822	-1.05539	-1.09908	-1.05464
-1.23779	0.68	-0.405634	0.561667	0.827143	0.794286							-0.868065	-1.09557	1.12	-1.1	-1.08508	-0.94
-3.43	1.09	1.18	1.2	1.42	0.036364							-0.862131	-1.09557	0	-0.5	-1.08508	-0.94
-3.83826	-3.88789	-3.8675	-3.8575	-3.85429	-3.88526							-1.025	-0.836667	-0.703333	-1.0891	-1.8821	-1.08333
-0.758478	1.37	-0.532419	0.033478	0.15	0.036364							-0.895345	-1.10365	-0.195333	-1.455	-1.50098	-0.444375
-0.758478	1.34	-0.59	0.033478	0.9275	0.036364							-0.895345	1.04	1.41	-1.48269	-1.53408	-0.444375
-0.456609	-0.803085	-0.429107	0.033478	0.9275	0.036364							-1.61308	-1.22634	-0.273879	-1.53268	-1.16422	-0.643333
0.87	-3.88789	-0.470973	0.033478	0.9275	0.036364							-0.895345	-1.06838	-1.16508	-1.04209	-0.913247	-0.444375
-0.89375	0.601917	-1.1456	0.577917	0.617167	0.595667							-0.260254	-1.10365	-1.1822	-1.05539	1.55	-0.265556
-0.87725	0.598417	-1.28273	0.57475	0.618	0.592333							0.38	0.38775	0.39725	0.397917	1.55	0.395
-1.1756	-3.88789	-1.25954	0.033478	-0.894872	0.036364							-1.01302	-1.10667	1.12	-1.455	-1.06196	-0.94
-1.23779	-0.955897	-0.78575	-0.869024	-0.87359	-0.956098							-1.01302	-1.10667	0.000476	-0.227273	-1.06196	-1.52923
0.366667	0.323333	-1.409	0.033478	0.28	0.036364							-1.01302	-0.445833	-1.0125	-1.1	-1.08508	-0.193636
-1.41615	-0.068571	-0.581154	0.033478	-1.44308	0.036364							-0.46	-1.10667	-1.0125	0.485	-0.38	-0.193636
-0.97807	-0.940694	-0.973929	0.033478	-0.708947	0.036364							-0.632206	-0.556111	-0.173514	-0.191224	-0.566571	-0.17875
-0.812597	0.063182	-1.21043	0.033478	-0.752976	0.036364							-0.85	-0.445833	-1.0125	-1.195	-0.604545	-0.054255
-1.41615	-0.068571	-0.575	-1.36539	-1.44308	-1.56077							-0.85	-0.445833	-0.703333	-1.195	-0.604545	-0.131136
-0.758478	-0.783913	-1.409	-0.626863	-0.751136	-0.827021							-0.85	-0.445833	-0.195333	-1.42339	-1.46811	-1.47036
-0.758478	-0.940694	-1.409	-0.920299	-0.83102	-0.977794							-1.31435	-1.26684	-1.26622	-1.35881	-1.36586	-1.38034
-0.758478	-0.960141	-1.409	-0.940455	-0.83102	-0.996119							-1.30185	-1.2502	-1.25541	-1.42339	-1.46811	-1.47036
-0.758478	-0.960141	-0.532419	-0.940455	-0.83102	-0.996119							-1.0368	-1.51442	-0.287647	-0.273529	-0.285294	-0.284706
-0.758478	-0.873596	-0.59	-0.866585	-0.852466	-0.906463							-1.51091	-1.48056	-0.166364	-1.42339	-1.46811	-1.47036
-0.758478	-0.2075	-0.043684	-0.841667	-0.446	-0.665714							-0.315	-1.26687	-0.166364	-1.42339	-1.46811	-1.47036
0.065	-0.125333	-0.025	-0.123571	-0.078	-0.123333							-1.03	-1.005	-0.166364	-1.42339	-1.46811	-0.94
-0.89375	-0.43	-1.1456	-0.72	-0.215556	-0.268889							-0.85	-0.445833	-0.239286	-1.195	-0.604545	-0.193636
-0.87725	-0.9	-1.28273	-0.892917	-0.834375	-0.938493							-0.85	-0.445833	-0.35	-0.227273	-0.245833	-0.193636
-0.864	-0.960141	-1.25954	-0.940455	-0.83102	-0.996119							-1.48089	-1.48056	-0.35	-1.42339	-1.46811	-1.47036
-0.023396	-0.940694	-0.785663	-0.044444	-0.83102	-0.023396							-1.025	-0.836667	-1.48472	-0.5	-0.873333	-1.08333
-0.216667	-0.43	-0.785663	-0.72	-0.215556	-0.268889							-0.216667	-0.249487	-0.173514	-0.191224	-0.142273	-0.17875
0.065	-0.125333	-1.21043	-0.123571	-0.078	-0.123333							-0.85	-0.445833	-1.0125	-1.195	-0.604545	-0.193636
-1.26	-0.2075	-0.785663	-0.841667	-0.446	-0.665714							-0.85	-0.445833	-1.0125	-1.195	-0.604545	-0.193636
-0.90971	-0.873596	-0.775714	-0.866585	-0.852466	-0.906463							-0.85	-0.445833	-1.0125	-1.195	-0.604545	-0.193636
-0.946667	-0.9	-0.760449	-0.892917	-0.834375	-0.938493							-0.734667	-0.618125	-1.08	-1.18444	-0.332273	-0.193636
-0.999464	-0.960141	-0.796707	-0.940455	-0.83102	-0.996119							-0.315	-1.26687	-0.23913	-0.3415	-0.26	-1.27284
-0.97807	-0.940694	-0.785663	-0.920299	-0.83102	-0.977794							-1.30185	-1.2502	-1.25541	-1.23041	-1.26151	-1.25557
-0.97807	-0.940694	-0.785663	-0.920299	-0.83102	-0.977794							-1.31435	-1.26684	-1.26622	-0.294	-1.27763	-1.26814
-0.97807	-0.940694	-0.785663	-0.898676	-0.708947	-0.977794							-0.85	-0.445833	-1.0125	-1.195	-0.604545	-0.924
-0.590154	-0.068571	-0.575	-0.578143	-0.543284	-0.584286							-0.85	-0.445833	-1.0125	-1.195	-0.604545	-0.131136
0.366667	0.323333	-0.785663	0.033478	0.28	-0.665714							-0.85	-0.445833	-1.0125	-1.195	-0.604545	-0.054255
-0.829872	-0.789596	-0.721327	-0.739495	-0.768471	-0.82							-0.216667	-0.249487	-0.173514	-0.191224	-0.142273	-0.16
-0.741863	-0.755784	-0.710714	-0.707308	-0.7238	-0.777941							-1.48089	-1.48056	-1.48472	-1.42339	-1.46811	-1.47036
-0.812597	-0.78051	-0.710515	-0.726122	-0.752976	-0.808511							-1.48089	-1.48056	-1.48472	-1.42339	-1.46811	-1.47036
-0.727843	-0.743431	-0.696122	-0.694231	-0.7124	-0.763431							-1.48089	-1.48056	-1.48472	-1.42339	-1.46811	-1.47036
-0.471154	-0.646667	-0.568571	-0.583043	-0.455556	-0.659048							-1.33406	-1.39431	-1.3715	-1.35881	-1.36586	-1.38034
-0.4416	-0.783913	-0.173014	-0.626863	-0.751136	-0.827021							-1.51091	-1.48056	-1.48472	-1.42339	-1.46811	-1.47036
-0.043191	-0.023929	-1.409	-0.16093	-0.027778	-0.060385							-1.51091	-1.48056	-1.48472	-1.42339	-1.46811	-1.47036
-0.97807	-0.940694	-0.785663	-0.898676	-0.834375	-0.977794							-0.918511	-0.81449	-0.826604	-0.843333	-0.98093	-1.19189
-0.97807	-0.940694	-0.785663	-0.898676	-1.10633	-0.977794							-0.611228	-0.473279	-0.505	-0.558033	-0.615926	-0.682692
-0.97807	-0.940694	-0.785663	-0.920299	-1.10633	-0.977794							-1.51091	-1.48056	-1.48472	-1.42339	-1.46811	-1.47036
-0.97807	-0.940694	-0.785663	-0.920299	-1.10633	-0.977794							-1.51091	-1.48056	-1.48472	-1.42339	-1.46811	-1.47036
-0.999464	-0.960141	-0.796707	-0.940455	-1.10633	-0.996119							-1.51091	-1.48056	-1.48472	-1.42339	-1.46811	-1.49241
-0.846066	-0.0115	-0.033559	-0.019083	-1.10633	-0.03475							-1.54094	-1.51442	-1.51353	-1.455	-1.50098	-1.52923
-0.65381	-0.831579	-0.78575	-0.784795	-0.564444	-0.865417							-1.54094	-1.51442	-1.51353	-1.455	-1.50098	-1.52923
-0.738824	-0.76253	-0.775125	-0.72061	-0.7455	-0.787952							-1.57	-1.5416	-1.53551	-1.48269	-1.53408	-1.5544
-0.758478	-0.783913	-0.59	-0.738182	-0.757111	-0.827021							-1.61308	-1.67687	-1.1818	-1.53268	-1.16422	-1.64027
-0.758478	-0.783913	-0.532419	-0.626863	-0.751136	-0.827021							-0.4528	-0.412895	-0.218125	-0.324819	-0.432933	-0.203853
-0.758478	-0.783913	-1.409	-0.626863	-0.751136	-0.827021							-0.468649	-0.487143	-0.413378	-0.397	-0.473333	-0.427778
-0.758478	-0.783913	-1.409	-0.626863	-0.751136	-0.827021							-0.632206	-0.556111	-0.23964	-0.467284	-0.566571	-0.572143
-0.198468	-0.192255	-0.351364	-0.198839	-0.206415	-0.207048							-1.01302	-1.10667	-1.17217	-1.07429	-1.06196	-1.04815
-1.41615	-0.497867	-1.409	-0.397015	-1.44308	-0.458036							-1.01302	-1.10667	-1.17217	-1.07429	-1.06196	-1.04815
-1.41615	-0.497867	-0.960455	-0.404091	-1.44308	-0.458036							-1.01302	-1.10667	-1.17217	-1.07429	-1.06196	-1.04815
-0.670408	-0.612407	-0.363067	-0.734255	-0.566607	-0.724							-1.01302	-1.10667	-1.17217	-1.07429	-1.06196	-1.04815
-0.590154	-0.628636	-0.58375	-0.578143	-0.543284	-0.584286							-0.260254	-0.257667	-0.273879	-0.296283	-0.253417	-0.265556
-0.835476	-0.885745	-0.829091	-0.85725	-0.779318	-0.928298							-0.895345	-0.853051	-1.00922	-0.847931	-0.841833	-0.444375
-1.41046	-1.46565	-0.5906	-1.36826	-1.42682	-1.53304							-0.895345	-0.853051	-1.00922	-0.847931	-0.841833	-0.444375
-1.405	-1.4452	-1.46105	-1.3492	-1.41625	-1.502							-0.895345	-0.853051	-1.00922	-0.847931	-0.841833	-0.444375
-1.362	-1.40654	-1.46105	-1.31038	-1.3684	-1.455							-0.766087	-0.805556	-0.765	-0.612838	-0.730294	-0.369815
-1.29385	-1.33741	-1.46105	-1.25	-1.29731	-1.3837							-0.862131	-0.844754	-0.503855	-0.678286	-0.835	-0.399519
-1.23148	-1.28536	-1.46105	-1.19643	-1.24	-1.32571							-0.868065	-0.851129	-0.915	-0.789531	-0.83746	-0.42125
-1.23148	-1.28536	-1.46105	-1.19643	-1.24	-1.32571							-0.343874	-0.336121	-0.496842	-0.35823	-0.352832	-0.330085
-1.23148	-1.28536	-1.46105	-1.19643	-1.24	-1.32571							-0.363063	-0.351552	-0.516632	-0.372124	-0.407798	-0.345932
-1.23148	-1.28536	-1.46105	-1.19643	-1.24	-1.32571							-0.895345	-0.853051	-1.00922	-0.847931	-0.841833	-0.444375
-1.23148	-1.28536	-1.46105	-1.19643	-1.24	-1.32571							-0.895345	-0.853051	-1.00922	-0.847931	-0.841833	-0.444375
-0.765075	-0.789254	-0.534762	-0.789545	-1.10633	-0.827761							-0.895345	-0.853051	-1.00922	-0.847931	-0.841833	-0.444375
-1.23148	-1.28536	-1.21043	-1.19643	-1.10633	-1.32571							-0.958871	-1.09557	-1.17638	-1.04095	-1.08508	-1.04239
-0.909429	-0.965278	-0.973929	-0.921143	-1.10633	-1.01457							-0.987746	-1.09557	-1.1822	-1.04095	-1.08508	-1.04239
-0.473433	-0.408732	-0.581154	-0.365135	-1.10633	-0.442222							-1.00123	-1.10365	-1.1822	-1.05539	-1.09908	-1.05464
-0.411216	-0.451667	-0.498983	-0.440685	-1.10633	-0.469189							-1.00123	-1.10365	-1.1822	-1.05539	-1.09908	-1.05464
-0.448767	-0.484085	-0.665556	-0.470274	-0.445942	-0.502568							-0.951154	-1.06838	-1.16508	-1.04209	-0.913247	-1.0431
-0.864	-0.947436	-1.25954	-0.869756	-0.86359	-0.949756							-1.0368	-1.13303	-1.2	-1.0891	-1.11765	-1.08028
-0.87725	-0.955897	-1.28273	-0.869024	-0.87359	-0.956098							-1.0575	-1.16537	-1.22175	-1.10794	-1.14507	-1.10836
-0.89375	-0.977692	-1.1456	-0.880976	-0.894872	-0.970976							-0.954535	-0.915402	-0.863226	-0.846484	-0.978675	-1.03062
-0.456609	-0.41575	-0.429107	-0.40675	-0.391667	-0.44875							-1.11203	-1.17535	-1.25838	-1.1375	-1.185	-1.12532
-0.758478	-0.783913	-0.59	-0.738182	-0.757111	-0.827021							-1.11203	-1.17535	-1.25838	-1.1375	-1.185	-1.12532
-0.758478	-0.783913	-0.532419	-0.626863	-0.751136	-0.827021							-1.15025	-1.235	-1.28843	-1.13481	-1.11309	-1.05787
-0.758478	-0.783913	-1.409	-0.626863	-0.751136	-0.827021							-1.07807	-1.14253	-1.23053	-1.10157	-1.04303	-1.11826
-0.758478	-0.783913	-1.409	-0.626863	-0.751136	-0.827021							-1.07807	-1.14253	-1.23053	-1.10157	-1.04303	-1.11826
-0.758478	-0.783913	-1.409	-0.626863	-0.751136	-0.827021							-1.04362	-1.14713	-1.24152	-1.1131	-1.00802	-1.08739
-0.758478	-0.783913	-1.409	-0.626863	-0.751136	-0.827021							-1.04747	-1.15204	-1.2475	-1.11614	-1.01309	-1.09677
-0.515846	-0.63931	-0.426593	-0.5	-0.616429	-0.712759							-1.04667	-1.15169	-1.2421	-1.11614	-1.01309	-1.09574
-0.504848	-0.63931	-0.412527	-0.5	-0.616429	-0.712759							-1.04938	-1.15278	-1.24732	-1.11956	-1.01384	-1.09937
-0.504848	-0.63931	-0.395385	-0.5	-0.616429	-0.712759							-1.04938	-1.15278	-1.24732	-1.11956	-1.01384	-1.09937
-0.504848	-0.63931	-0.405634	-0.5	-0.616429	-0.712759							-1.04938	-1.15278	-1.24732	-1.11956	-1.01384	-1.09937
-0.504848	-0.63931	-1.01286	-0.5	-0.616429	-0.712759							-1.03673	-1.1317	-1.24153	-1.09723	-1.00107	-0.985741
-0.470088	-0.507727	-0.470973	-0.466071	-0.484862	-0.563426							-1.05871	-1.1566	-1.24349	-1.11819	-1.02039	-0.99055
-0.507222	-0.609853	-0.763778	-0.493973	-0.596562	-0.680303							-1.00389	-1.02047	-1.02679	-0.99	-0.957477	-0.991091
-0.517887	-0.565634	-0.7	-0.485811	-0.534706	-0.594366							-0.924425	-1.0655	-1.08663	-1.0174	-0.944182	-0.969091
-0.473117	-0.540556	-0.742222	-0.461795	-0.499577	-0.561216							-1.04938	-1.15278	-1.24732	-1.11956	-1.01384	-1.09937
-0.446667	-0.480641	-0.711951	-0.421807	-0.438312	-0.50075							-1.04938	-1.15278	-1.24732	-1.11956	-1.01384	-1.09937
-0.426027	-0.458	-0.732368	-0.3984	-0.416087	-0.488611							-1.04938	-1.15278	-1.24732	-1.11956	-1.01384	-1.09937
-0.435	-0.466667	-0.814242	-0.407568	-0.426176	-0.500282							-1.04667	-1.15169	-1.2421	-1.11614	-1.01309	-1.09574
-0.444521	-0.479565	-0.746486	-0.421622	-0.436912	-0.51507							-1.04747	-1.15204	-1.2475	-1.11614	-1.01309	-1.09677
-0.492609	-0.558906	-0.76	-0.479	-0.518413	-0.594545							-1.04362	-1.14713	-1.24152	-1.1131	-1.00802	-1.08739
-0.527662	-0.590278	-0.718182	-0.504615	-0.547887	-0.612838							-0.977083	-0.968136	-0.964138	-0.974444	-0.955726	-0.974153
-0.496	-0.502833	-0.49275	-0.478667	-0.465	-0.531333							-1.07807	-1.14253	-1.23053	-1.10157	-1.04303	-1.11826
-0.532308	-0.557826	-0.542155	-0.52569	-0.529825	-0.598246							-1.07807	-1.14253	-1.23053	-1.10157	-1.04303	-1.11826
-0.504848	-0.63931	-1.01286	-0.5	-0.616429	-0.712759							-1.11203	-1.17535	-1.25838	-1.1375	-1.185	-1.12532
-0.504848	-0.63931	-0.405634	-0.5	-0.616429	-0.712759							-1.11203	-1.17535	-1.25838	-1.1375	-1.185	-1.12532
-0.504848	-0.63931	-0.395385	-0.5	-0.616429	-0.712759							-1.0575	-1.16537	-1.22175	-1.10794	-1.14507	-1.10836
-0.504848	-0.63931	-0.412527	-0.5	-0.616429	-0.712759							-1.0368	-1.13303	-1.2	-1.0891	-1.11765	-1.08028
-0.515846	-0.63931	-0.426593	-0.5	-0.616429	-0.712759							-0.955584	-1.0513	-1.1397	-1.04746	-1.03153	-1.02
-0.562857	-0.578833	-0.592881	-0.555667	-0.535462	-0.606917							-1.00123	-1.10365	-1.1822	-1.05539	-1.09908	-1.05464
-0.624397	-0.59395	-0.650357	-0.56958	-0.555882	-0.620924							-1.00123	-1.10365	-1.1822	-1.05539	-1.09908	-1.05464
-0.675556	-0.649846	-0.960455	-0.543913	-0.643968	-0.725152							-0.987746	-1.09557	-1.1822	-1.04095	-1.08508	-1.04239
-0.758478	-0.783913	-1.409	-0.626863	-0.751136	-0.827021							-0.958871	-1.09557	-1.17638	-1.04095	-1.08508	-1.04239
-0.758478	-0.783913	-1.409	-0.626863	-0.751136	-0.827021							-1.01302	-1.10667	-1.17217	-1.07429	-1.06196	-1.04815
-0.758478	-0.783913	-1.409	-0.626863	-0.751136	-0.827021							-1.01302	-1.10667	-1.17217	-1.07429	-1.06196	-1.04815
-0.758478	-0.783913	-1.409	-0.626863	-0.751136	-0.827021							-1.01302	-1.10667	-1.17217	-1.07429	-1.06196	-1.04815
-0.758478	-0.783913	-0.532419	-0.626863	-0.751136	-0.827021							-1.01302	-1.10667	-1.17217	-1.07429	-1.06196	-1.04815
-0.758478	-0.783913	-0.59	-0.738182	-0.757111	-0.827021							-1.61308	-1.67687	-1.1818	-1.53268	-1.16422	-1.64027
-0.738824	-0.76253	-0.775125	-0.72061	-0.7455	-0.787952							-1.57	-1.5416	-1.53551	-1.48269	-1.53408	-1.5544
-0.846066	-0.831579	-0.78575	-0.784795	-1.10633	-0.865417							-1.54094	-1.51442	-1.51353	-1.455	-1.50098	-1.52923
-0.999464	-0.960141	-0.796707	-0.940455	-1.10633	-0.996119							-1.54094	-1.51442	-1.51353	-1.455	-1.50098	-1.52923
-0.97807	-0.940694	-0.785663	-0.920299	-1.10633	-0.977794							-1.51091	-1.48056	-1.48472	-1.42339	-1.46811	-1.49241
-0.97807	-0.940694	-0.785663	-0.920299	-1.10633	-0.977794							-1.51091	-1.48056	-1.48472	-1.42339	-1.46811	-1.47036
-0.97807	-0.940694	-0.785663	-0.898676	-1.10633	-0.977794							-1.51091	-1.48056	-1.48472	-1.42339	-1.46811	-1.47036
-0.97807	-0.940694	-0.785663	-0.898676	-0.834375	-0.977794							-1.51091	-1.48056	-1.48472	-1.42339	-1.46811	-1.47036
-0.97807	-0.940694	-0.785663	-0.898676	-0.83102	-0.977794							-1.51091	-1.48056	-1.48472	-1.42339	-1.46811	-1.47036
-0.904545	-0.887609	-0.752973	-0.87931	-0.83102	-0.915568							-1.51091	-1.48056	-1.48472	-1.42339	-1.46811	-1.47036
-0.915844	-0.897609	-0.761441	-0.889655	-0.83102	-0.923977							-1.51091	-1.48056	-1.48472	-1.42339	-1.46811	-1.47036
-0.727843	-0.743431	-0.696122	-0.694231	-0.7124	-0.763431							-1.33406	-1.39431	-1.3715	-1.35881	-1.36586	-1.38034
-0.812597	-0.78051	-0.710515	-0.726122	-0.752976	-0.808511							-1.48089	-1.48056	-1.48472	-1.42339	-1.46811	-1.47036
-0.741863	-0.755784	-0.710714	-0.707308	-0.7238	-0.777941							-1.48089	-1.48056	-1.48472	-1.42339	-1.46811	-1.47036
-0.829872	-0.789596	-0.721327	-0.739495	-0.768471	-0.82							-1.48089	-1.48056	-1.48472	-1.42339	-1.46811	-1.47036
-0.823958	-0.789487	-0.758	-0.768783	-0.755429	-0.818142							-1.48089	-1.48056	-1.48472	-1.42339	-1.46811	-1.47036
-0.842366	-0.802456	-0.761949	-0.767232	-0.7737	-0.831909							-1.48089	-1.48056	-1.48472	-1.42339	-1.46811	-1.47036
-0.772586	-0.778	-0.762991	-0.746034	-0.74614	-0.802261							-1.38844	-1.37844	-1.38382	-1.3638	-1.37653	-1.39447
-0.772672	-0.779391	-0.763162	-0.747672	-0.748421	-0.804435							-1.27505	-1.23766	-1.23766	-1.23243	-1.25694	-1.25664
-0.97807	-0.940694	-0.785663	-0.898676	-0.769494	-0.977794							-1.31678	-1.26687	-1.26854	-1.24417	-1.27791	-1.27284
-0.97807	-0.940694	-0.785663	-0.898676	-0.746951	-0.977794							-1.31678	-1.26687	-1.26854	-1.24417	-1.27791	-1.27284
-0.97807	-0.940694	-0.785663	-0.898676	-0.708947	-0.977794							-1.31678	-1.26687	-1.26854	-1.24417	-1.27791	-1.27284
-0.97807	-0.940694	-0.785663	-0.920299	-0.83102	-0.977794							-1.31678	-1.26687	-1.26854	-1.24417	-1.27791	-1.27284
-0.97807	-0.940694	-0.785663	-0.920299	-0.83102	-0.977794							-1.31678	-1.26687	-1.26854	-1.24417	-1.27791	-1.27284
-0.999464	-0.960141	-0.796707	-0.940455	-0.83102	-0.996119							-1.3009	-1.25128	-1.25255	-1.24864	-1.27049	-1.25415
-0.946667	-0.9	-0.760449	-0.892917	-0.834375	-0.938493							-1.2862	-1.24211	-1.24471	-1.23882	-1.26069	-1.24745
-0.90971	-0.873596	-0.775714	-0.866585	-0.852466	-0.906463							-1.21095	-1.20756	-1.20447	-1.20517	-1.20216	-1.20692
-0.840978	-0.798435	-0.755042	-0.774513	-0.751961	-0.823063							-1.3172	-1.26616	-1.26742	-1.24556	-1.28287	-1.26918
-0.828571	-0.813204	-0.740847	-0.809479	-0.773908	-0.850833							-1.31435	-1.26684	-1.26622	-1.24367	-1.27763	-1.26814
-1.23148	-1.28536	-1.46105	-1.19643	-1.24	-1.32571							-1.30185	-1.2502	-1.25541	-1.23041	-1.26151	-1.25557
-1.23148	-1.28536	-1.46105	-1.19643	-1.24	-1.32571							-1.31678	-1.26687	-1.26854	-1.24417	-1.27791	-1.27284
-1.23148	-1.28536	-1.46105	-1.19643	-1.24	-1.32571							-1.31678	-1.26687	-1.26854	-1.24417	-1.27791	-1.27284
-1.23148	-1.28536	-1.46105	-1.19643	-1.24	-1.32571							-1.31678	-1.26687	-1.26854	-1.24417	-1.27791	-1.27284
-1.23148	-1.28536	-1.46105	-1.19643	-1.24	-1.32571							-1.31678	-1.26687	-1.26854	-1.24417	-1.27791	-1.27284
-1.29385	-1.33741	-1.46105	-1.25	-1.29731	-1.3837							-1.31678	-1.26687	-1.26854	-1.24417	-1.27791	-1.27284
-1.362	-1.40654	-1.46105	-1.31038	-1.3684	-1.455							-1.21825	-1.22389	-1.23745	-1.21577	-1.22457	-1.22833
-1.405	-1.4452	-1.46105	-1.3492	-1.41625	-1.502							-1.2243	-1.22811	-1.23972	-1.22026	-1.2221	-1.22697
-1.41046	-1.46565	-0.5906	-1.36826	-1.42682	-1.53304							-1.2243	-1.22811	-1.23972	-1.22026	-1.2221	-1.22697
-0.590154	-0.628636	-0.633375	-0.578143	-0.543284	-0.584286							-1.1789	-1.17259	-1.18149	-1.16012	-1.17471	-1.17966
-0.661972	-0.717079	-0.695581	-0.668056	-0.667826	-0.703077							-1.1789	-1.17259	-1.18149	-1.16012	-1.17471	-1.17966
-1.41615	-0.497867	-0.410471	-0.404091	-1.44308	-0.458036							-1.1789	-1.17259	-1.18149	-1.16012	-1.17471	-1.17966
-1.41615	-0.497867	-0.406163	-0.397015	-1.44308	-0.458036							-1.18865	-1.18	-1.18641	-1.16419	-1.18098	-1.18935
-1.108	-0.497867	-0.406163	-0.397015	-1.095	-0.458036							-1.11068	-1.09333	-1.09932	-1.08095	-1.08907	-1.10573
-0.866957	-0.497867	-0.406163	-0.397015	-0.653103	-0.458036							-1.19123	-1.19226	-1.19539	-1.17308	-1.19098	-1.19728
-0.578487	-0.569167	-0.573675	-0.554583	-0.537	-0.584917							-1.18896	-1.18627	-1.19677	-1.17136	-1.19337	-1.1933
-0.636818	-0.497867	-0.406163	-0.656667	-0.618305	-0.593654							-1.10602	-1.08252	-1.09822	-1.06826	-1.07712	-1.09821
-0.68575	-0.497867	-0.406163	-0.397015	-0.594419	-0.607111							-1.1	-1.07513	-1.08975	-1.06614	-1.07761	-1.08581
-0.677073	-0.497867	-0.406163	-0.397015	-0.588864	-0.59587							-1.1789	-1.17259	-1.18149	-1.16012	-1.17471	-1.17966
-0.65381	-0.497867	-0.406163	-0.397015	-0.564444	-0.576383							-1.1789	-1.17259	-1.18149	-1.16012	-1.17471	-1.17966
-0.519492	-0.511833	-0.503167	-0.499	-0.480504	-0.529417							-1.1789	-1.17259	-1.18149	-1.16012	-1.17471	-1.17966
-0.510745	-0.517436	-0.492833	-0.499043	-0.460192	-0.528407							-1.08556	-1.07152	-1.07336	-1.0571	-1.06779	-1.07755
-0.656154	-0.497867	-0.406163	-0.613958	-0.590364	-0.570351							-1.2243	-1.22811	-1.23972	-1.22026	-1.2221	-1.22697
-0.602157	-0.497867	-0.406163	-0.57125	-0.540185	-0.550536							-1.2243	-1.22811	-1.23972	-1.22026	-1.2221	-1.22697
-0.457815	-0.458417	-0.446917	-0.45025	-0.430504	-0.47275							-1.48089	-1.48056	-1.48472	-1.42339	-1.46811	-1.47036
-0.450504	-0.446417	-0.454701	-0.44125	-0.422689	-0.463583							-1.48089	-1.48056	-1.48472	-1.42339	-1.46811	-1.47036
-0.444202	-0.439	-0.444274	-0.436667	-0.416218	-0.454833							-1.48089	-1.48056	-1.48472	-1.42339	-1.46811	-1.47036
-0.468673	-0.459737	-0.432414	-0.449649	-0.436404	-0.496909							-1.48089	-1.48056	-1.48472	-1.42339	-1.46811	-1.47036
-0.450179	-0.456637	-0.454579	-0.44	-0.41708	-0.490734							-1.48089	-1.48056	-1.48472	-1.42339	-1.46811	-1.47036
-0.476538	-0.497867	-0.406163	-0.57125	-0.4188	-0.550536							-1.18187	-1.14027	-1.11473	-1.10182	-1.1176	-1.11169
-0.435686	-0.497867	-0.406163	-0.613958	-0.364082	-0.570351							-1.51091	-1.48056	-1.48472	-1.42339	-1.46811	-1.47036
-0.284595	-0.39453	-0.390179	-0.3581	-0.263256	-0.366							-1.51091	-1.48056	-1.48472	-1.42339	-1.46811	-1.47036
-0.262857	-0.381714	-0.366147	-0.333626	-0.280526	-0.33686							-1.51091	-1.48056	-1.48472	-1.42339	-1.46811	-1.47036
-0.253333	-0.372255	-0.356698	-0.32954	-0.265139	-0.334375							-1.31905	-1.33407	-1.32288	-1.26191	-1.32121	-1.332
-0.425054	-0.417273	-0.361649	-0.393261	-0.416279	-0.462593							-1.51091	-1.48056	-1.48472	-1.42339	-1.46811	-1.47036
-0.65381	-0.497867	-0.406163	-0.397015	-0.564444	-0.576383							-1.51091	-1.48056	-1.48472	-1.42339	-1.46811	-1.47036
-0.435758	-0.497867	-0.406163	-0.397015	-0.588864	-0.59587							-1.51091	-1.48056	-1.48472	-1.42339	-1.46811	-1.47036
-0.68575	-0.497867	-0.406163	-0.397015	-0.594419	-0.607111							-1.51091	-1.48056	-1.48472	-1.42339	-1.46811	-1.49241
-0.636818	-0.497867	-0.406163	-0.656667	-0.618305	-0.593654							-1.54094	-1.51442	-1.51353	-1.455	-1.50098	-1.52923
-0.385286	-0.48557	-0.375612	-0.40069	-0.397647	-0.509583							-1.54094	-1.51442	-1.51353	-1.455	-1.50098	-1.52923
-0.514444	-0.497867	-0.406163	-0.397015	-0.653103	-0.458036							-1.57	-1.5416	-1.53551	-1.48269	-1.53408	-1.5544
-0.293091	-0.497867	-0.406163	-0.397015	-1.095	-0.458036							-1.61308	-1.67687	-1.59807	-1.53268	-1.16422	-1.64027
-1.41615	-0.497867	-0.406163	-0.397015	-1.44308	-0.458036							-0.881286	-0.837727	-0.802	-0.854189	-0.777385	-0.846029
-1.41615	-0.497867	-0.410471	-0.404091	-1.44308	-0.458036							-1.01302	-1.10667	-1.17217	-1.07429	-1.06196	-1.04815
-0.253133	-0.361083	-0.3685	-0.359492	-0.241915	-0.36453							-1.01302	-1.10667	-1.17217	-1.07429	-1.06196	-1.04815
-0.498333	-0.4825	-0.419794	-0.490333	-0.439551	-0.483636							-1.01302	-1.10667	-1.17217	-1.07429	-1.06196	-1.04815
-0.509222	-0.490909	-0.42866	-0.495556	-0.44618	-0.492273							-1.01302	-1.10667	-1.17217	-1.07429	-1.06196	-1.04815
-0.39475	-0.37875	-0.43069	-0.380333	-0.368833	-0.39325							-0.958871	-1.09557	-1.17638	-1.04095	-1.08508	-1.04239
-0.595	-0.660444	-0.608333	-0.586038	-0.59125	-0.715106							-0.987746	-1.09557	-1.1822	-1.04095	-1.08508	-1.04239
-1.41615	-1.4452	-0.6204	-1.3492	-1.44308	-1.502							-1.00123	-1.10365	-1.1822	-1.05539	-1.09908	-1.05464
-1.41615	-1.40654	-0.6608	-1.31038	-1.44308	-1.455							-1.00123	-1.10365	-1.1822	-1.05539	-1.09908	-1.05464
-0.368351	-0.341735	-0.381471	-0.330109	-0.340309	-0.345258							-0.955584	-1.0513	-1.1397	-1.04746	-1.03153	-1.02
-0.3692	-0.396404	-0.407373	-0.382477	-0.346569	-0.406607							-0.44625	-0.436514	-0.493363	-0.461792	-0.410283	-0.471441
-0.420952	-0.507867	-0.621042	-0.473448	-0.319	-0.433548							-1.11214	-0.712	-0.765263	-0.804444	-1.185	-0.730556
-0.438974	-0.490741	-0.66963	-0.454872	-0.343415	-0.388636							-1.4675	-1.57308	-1.57539	-1.434	-1.49923	-1.66182
-0.438684	-0.478571	-0.442903	-0.440732	-0.338837	-0.385217							-0.387426	-0.382404	-0.389714	-0.405743	-0.395049	-0.411509
-0.685	-0.478571	-0.442903	-0.628276	-0.644687	-0.694828							-1.11214	-0.712	-0.765263	-0.927059	-1.04303	-0.730556
-0.372687	-0.478571	-0.442903	-0.352031	-0.394032	-0.395254							-1.19857	-1.22571	-1.28714	-1.17077	-1.17867	-1.22462
-0.382078	-0.370882	-0.424639	-0.39	-0.302809	-0.320217							-0.29981	-0.299352	-0.307339	-0.31381	-0.312243	-0.320092
-0.438684	-0.478571	-0.442903	-0.440732	-0.2988	-0.385217							-1.11214	-0.712	-0.765263	-0.935	-1.025	-0.730556
-0.367143	-0.395478	-0.421917	-0.375146	-0.3351	-0.368641							-1.11214	-0.712	-0.765263	-0.804444	-1.025	-0.730556
-0.452093	-0.492131	-0.442903	-0.467391	-0.354583	-0.411961							-0.423494	-0.436829	-0.396667	-0.41525	-0.423333	-0.43716
-0.51525	-0.492131	-0.442903	-0.467391	-0.676207	-0.411961							-1.095	-0.712	-0.209483	-0.927059	-1.025	-0.730556
-0.433419	-0.419915	-0.432917	-0.427458	-0.410169	-0.43							-1.095	-0.623636	-0.674286	-0.927059	-1.025	-0.6485
-0.463267	-0.394727	-0.453465	-0.459802	-0.388182	-0.398829							-0.318049	-0.323827	-0.296049	-0.319494	-0.327875	-0.349136
-0.551974	-0.516026	-0.498625	-0.546282	-0.472625	-0.504937							-1.11214	-0.712	-0.765263	-0.804444	-1.025	-0.730556
-0.418435	-0.4	-0.415214	-0.416897	-0.393793	-0.41							-1.09412	-0.712	-0.765263	-0.935	-1.05077	-0.730556
-0.51525	-0.492131	-0.442903	-0.467391	-0.691154	-0.411961							-0.272857	-0.281184	-0.256842	-0.276892	-0.277733	-0.2928
-0.452093	-0.492131	-0.442903	-0.467391	-0.354583	-0.411961							-1.095	-1.22571	-1.28714	-0.927059	-1.025	-1.22462
-0.366337	-0.397692	-0.412437	-0.383774	-0.347087	-0.366095							-1.095	-0.712	-0.765263	-0.927059	-1.025	-0.730556
-0.438684	-0.478571	-0.442903	-0.440732	-0.2988	-0.385217							-0.184177	-0.211429	-0.171923	-0.200667	-0.210132	-0.229474
-0.309125	-0.362083	-0.38	-0.311829	-0.28878	-0.319412							-1.11214	-1.57308	-1.57539	-1.434	-1.025	-1.66182
-0.372687	-0.478571	-0.442903	-0.352031	-0.394032	-0.395254							-1.11214	-0.712	-0.765263	-0.804444	-1.025	-0.730556
-0.685	-0.478571	-0.442903	-0.628276	-0.644687	-0.694828							-0.080125	-0.064103	-0.05141	-0.062987	-0.068571	-0.087792
-0.438684	-0.478571	-0.442903	-0.440732	-0.338837	-0.385217							-1.19857	-1.22571	-1.1397	-1.17077	-1.17867	-1.22462
-0.438974	-0.490741	-0.66963	-0.454872	-0.343415	-0.388636							-1.11214	-0.712	-1.1822	-0.927059	-1.04303	-0.730556
-0.278171	-0.295795	-0.327193	-0.290595	-0.337959	-0.286897							-0.068415	-0.06	-0.038625	-0.082564	-0.085	-0.087595
-1.405	-1.40654	-0.347959	-0.2875	-0.239074	-0.236842							-1.4675	-1.57308	-1.1822	-1.434	-1.49923	-1.66182
-0.2998	-0.24629	-0.330759	-0.36037	-0.284035	-0.26746							-1.11214	-0.712	-1.17638	-0.804444	-1.185	-0.730556
-0.270154	-0.281194	-0.313918	-0.289077	-0.302419	-0.315441							0.001545	-1.10365	-1.1822	0.002202	-1.09908	-1.05464
-0.270625	-0.220253	-0.345152	-0.276667	-0.206575	-0.192658							-1.01302	-1.10667	-1.17217	-1.07429	-1.06196	-1.04815
-0.287162	-0.242857	-0.335128	-0.294861	-0.233659	-0.226905							-1.01302	-1.10667	-1.17217	-1.07429	-1.06196	-1.04815
-0.356667	-0.347417	-0.396782	-0.358417	-0.341583	-0.354917							-1.11214	-1.10667	-1.17217	-0.804444	-1.06196	-1.04815
-0.416495	-0.44022	-0.472239	-0.402626	-0.411087	-0.445667							-0.881286	-0.837727	-0.802	-0.854189	-0.777385	-0.846029
-0.444805	-0.40037	-0.413333	-0.42725	-0.376341	-0.392469							-1.61308	-1.67687	-1.59807	-1.53268	-1.16422	-1.64027
-0.349483	-0.384423	-0.325738	-0.327	-0.353585	-0.392115							-1.11214	-0.635	-0.765263	-0.804444	-0.415714	-0.046053
-0.475385	-0.452	-0.47125	-0.4715	-0.43275	-0.465641							-1.01302	-1.10667	-1.17217	-1.07429	-1.03153	-1.02
-0.475385	-0.452	-0.47125	-0.4715	-0.43275	-0.465641							-1.54094	-1.51442	-1.51353	-1.455	-1.50098	-1.52923
-0.475385	-0.452	-0.47125	-0.4715	-0.43275	-0.465641							-1.095	-0.741429	-0.765263	-0.927059	-0.016667	-0.046053
-0.475385	-0.452	-0.47125	-0.4715	-0.43275	-0.465641							-1.51091	-1.48056	-1.48472	-1.42339	-1.46811	-1.47036
-0.437805	-0.423571	-0.459756	-0.44119	-0.402619	-0.465641							-1.51091	-1.48056	-1.48472	-1.42339	-1.46811	-1.47036
-0.437805	-0.423571	-0.459756	-0.44119	-0.402619	-0.465641							-1.09412	-0.25	-0.765263	-0.935	-1.46811	-0.046053
-0.272394	-0.217564	-0.293768	-0.301159	-0.230256	-0.217284							-1.31905	-1.33407	-1.32288	-1.26191	-1.32121	-1.332
-0.3338	-0.302157	-0.296604	-0.349	-0.281765	-0.465641							-1.51091	-1.48056	-1.48472	-1.42339	-1.46811	-1.47036
-0.287011	-0.261932	-0.31686	-0.287241	-0.274884	-0.465641							-1.095	-1.22571	-0.025	-0.927059	-0.030357	-1.22462
-0.2923	-0.278317	-0.266277	-0.299406	-0.284653	-0.282376							-1.51091	-1.48056	-1.48472	-1.42339	-1.46811	-1.47036
-0.437805	-0.423571	-0.459756	-0.44119	-0.402619	-0.33551							-1.18187	-1.14027	-1.11473	-1.10182	-1.1176	-1.11169
-0.437805	-0.423571	-0.459756	-0.44119	-0.402619	-0.335294							-0.036545	0.004386	-0.021296	-0.087059	-0.097115	-0.001071
-0.370345	-0.368548	-0.406984	-0.366452	-0.338103	-0.252209							-1.48089	-1.48056	-1.48472	-1.42339	-1.46811	-1.47036
-0.366102	-0.362857	-0.401094	-0.360635	-0.331525	-0.465641							-0.075873	-0.635	-0.116324	-0.107231	-0.415714	-0.63375
-0.255795	-0.245789	-0.303085	-0.260769	-0.248222	-0.465641							-1.48089	-1.48056	-1.48472	-1.42339	-1.46811	-1.47036
-0.383478	-0.361343	-0.370411	-0.358451	-0.341045	-0.372727							-1.48089	-1.48056	-1.48472	-1.42339	-1.46811	-1.47036
-0.383478	-0.349265	-0.36027	-0.358451	-0.330441	-0.372727							-1.2243	-1.22811	-1.23972	-1.22026	-1.2221	-1.22697
-0.371429	-0.349265	-0.36027	-0.34625	-0.330441	-0.372727							-1.2243	-1.22811	-1.23972	-1.22026	-1.2221	-1.22697
-0.371429	-0.349265	-0.36027	-0.34625	-0.330441	-0.372727							-1.30185	-0.172931	-1.25541	-0.172462	-0.098033	-0.157069
-0.371429	-0.349265	-0.36027	-0.34625	-0.330441	-0.372727							-0.085811	-0.165313	-0.075278	-0.155429	-0.136471	-0.203692
-0.229189	-0.19687	-0.23431	-0.227788	-0.20386	-0.218108							-1.31435	-0.582143	-1.26622	-0.533125	-1.46811	-0.4325
-0.297143	-0.258	-0.24866	-0.285	-0.257857	-0.282195							-1.3172	-1.48056	-1.26742	-1.16012	-1.46811	-1.47036
-0.3412	-0.305135	-0.293012	-0.311923	-0.290541	-0.330556							-1.21095	-0.635	-1.20447	-1.16012	-0.415714	-0.63375
-0.327532	-0.3036	-0.29131	-0.300375	-0.288	-0.330556							-1.2862	-0.365	-1.24471	-1.16012	-1.26069	-0.402308
-0.315641	-0.292237	-0.282235	-0.29358	-0.277895	-0.31863							-1.3009	-0.293846	-1.25255	-1.07429	-1.27049	-1.25415
-0.315641	-0.292237	-0.270698	-0.29358	-0.277895	-0.31863							-1.01302	-1.10667	-1.17217	-1.07429	-1.06196	-1.04815
-0.315641	-0.292237	-0.270698	-0.29358	-0.277895	-0.31863							-0.25	-0.240833	-0.23641	-0.20075	-0.208537	-0.265946
-0.243143	-0.182054	-0.222072	-0.221193	-0.190541	-0.208716							-0.67	-1.5416	-0.618571	-1.07429	-1.53408	-1.5544
-0.230283	-0.183964	-0.213964	-0.221389	-0.193545	-0.210926							-1.61308	-1.51442	-1.59807	-1.53268	-1.50098	-1.52923
-0.260952	-0.245309	-0.2175	-0.24686	-0.228519	-0.274935							-1.57	-1.51442	-1.53551	-1.48269	-1.50098	-1.52923
-0.239022	-0.256471	-0.233158	-0.242283	-0.245529	-0.267176							-1.54094	-1.48056	-1.51353	-1.455	-1.46811	-1.49241
-0.315641	-0.292237	-0.270698	-0.29358	-0.277895	-0.31863							-1.54094	-1.48056	-1.51353	-1.455	-1.46811	-1.47036
-0.315641	-0.292237	-0.270698	-0.29358	-0.277895	-0.31863							-1.51091	-1.48056	-1.48472	-1.42339	-1.46811	-1.47036
-0.315641	-0.292237	-0.282235	-0.29358	-0.277895	-0.31863							-1.51091	-1.33407	-1.48472	-1.42339	-1.32121	-1.332
-0.327532	-0.3036	-0.29131	-0.300375	-0.288	-0.330556							-1.51091	-1.48056	-1.48472	-1.42339	-1.46811	-1.47036
-0.3412	-0.305135	-0.293012	-0.311923	-0.290541	-0.330556							-0.187059	-0.246774	-0.170294	-0.171429	-0.166286	-0.263871
-0.267011	-0.258916	-0.273596	-0.241685	-0.255542	-0.261059							-1.31905	-1.33407	-1.32288	-1.26191	-1.32121	-1.332
-0.345067	-0.331111	-0.304146	-0.318182	-0.314306	-0.361857							-1.51091	-1.48056	-1.48472	-1.42339	-1.46811	-1.47036
-0.309756	-0.350667	-0.288588	-0.329136	-0.328816	-0.365753							-1.51091	-1.48056	-1.48472	-1.42339	-1.46811	-1.47036
-0.224393	-0.276105	-0.277677	-0.253168	-0.248812	-0.2686							-1.51091	-1.48056	-1.48472	-1.42339	-1.46811	-1.47036
-0.371429	-0.349265	-0.36027	-0.34625	-0.330441	-0.372727							-1.18187	-1.48056	-1.11473	-1.10182	-1.46811	-1.47036
-0.371429	-0.349265	-0.36027	-0.34625	-0.330441	-0.372727							-1.48089	-1.48056	-1.48472	-1.42339	-1.46811	-1.47036
-0.371429	-0.349265	-0.36027	-0.34625	-0.330441	-0.372727							-1.48089	-1.48056	-1.48472	-1.42339	-1.46811	-1.47036
-0.383478	-0.349265	-0.36027	-0.358451	-0.330441	-0.372727							-0.220513	-0.172222	-0.225833	-0.120698	-0.141622	-0.181622
-0.383478	-0.361343	-0.370411	-0.358451	-0.341045	-0.372727							-1.48089	-1.48056	-1.48472	-1.42339	-1.46811	-1.47036
-0.208182	-0.202364	-0.255377	-0.206273	-0.191351	-0.204							-1.2243	-1.22811	-1.23972	-1.22026	-1.2221	-1.22697
-0.366102	-0.362857	-0.401094	-0.360635	-0.331525	-0.198068							-1.2243	-1.22811	-1.23972	-1.22026	-1.2221	-1.22697
-0.370345	-0.368548	-0.406984	-0.366452	-0.338103	-0.237053							-1.1789	-1.17259	-1.18149	-1.16012	-1.17471	-1.17966
-0.249688	-0.277128	-0.255104	-0.284835	-0.2825	-0.276559							-1.1789	-1.17259	-1.18149	-1.16012	-1.17471	-1.17966
-0.408966	-0.419649	-0.395	-0.397797	-0.386964	-0.410476							-0.036545	-0.16	-0.021296	-0.087059	-0.209412	-0.25125
-0.408966	-0.419649	-0.395	-0.397797	-0.386964	-0.410476							-1.51091	-0.265556	-1.48472	-1.42339	-0.209412	-0.268571
-0.408966	-0.419649	-0.395	-0.397797	-0.386964	-0.410476							-1.095	-1.22571	-0.025	-0.927059	-0.199429	-1.22462
-0.362121	-0.382	-0.373667	-0.338955	-0.348814	-0.410476							0.5355	-0.614118	-1.48472	0.53575	0.540667	-0.046053
-0.362121	-0.382	-0.373667	-0.338955	-0.348814	-0.213165							0.075	0.13	-0.199375	0.09	0.21	-0.057949
-0.346176	-0.298873	-0.242875	-0.301972	-0.288551	-0.308							0.075	0.57	-0.199375	0.09	-0.457037	-0.057949
-0.346176	-0.298873	-0.242875	-0.301972	-0.288551	-0.308							0.075	0.2775	-0.199375	0.09	-0.283077	-0.268571
-0.346176	-0.298873	-0.242875	-0.301972	-0.288551	-0.308							0.075	-0.265556	-0.199375	0.09	-0.283077	-0.057949
-0.265667	-0.265618	-0.24871	-0.257692	-0.243708	-0.271477							0.075	-0.265556	-0.199375	0.09	-0.283077	-0.057949
-0.234688	-0.239684	-0.221748	-0.235	-0.224787	-0.239787							0.075	-0.265556	0.193333	0.09	-0.609167	0.36
-0.205339	-0.196083	-0.209667	-0.190917	-0.17625	-0.187917							-0.374615	-0.265556	-0.288571	-0.284	-0.609167	-0.208824
-0.195966	-0.191417	-0.205333	-0.184417	-0.171333	-0.183417							-1.3225	-0.64625	-0.288571	0.5	0.4	-0.63375
-0.18325	-0.1835	-0.197167	-0.17625	-0.161833	-0.175917							-0.374615	-0.741429	0.52	-1.42339	0.4	-0.408333
-0.173667	-0.1745	-0.186833	-0.169083	-0.152667	-0.16725							0.001667	-0.16	-0.288571	-0.284	-1.46811	-0.25125
-0.223222	-0.153571	-0.163564	-0.165625	-0.136146	-0.164792							-0.374615	-0.16	-0.288571	-0.74	-1.46811	-0.25125
-0.220909	-0.141458	-0.152323	-0.149474	-0.122842	-0.153789							-0.374615	-0.265556	1.38	-0.179545	-0.14375	-0.381667
-0.346176	-0.298873	-0.242875	-0.301972	-0.288551	-0.308							-0.374615	-0.265556	-0.288571	-1.42339	-0.283077	-0.408333
-0.346176	-0.298873	-0.242875	-0.301972	-0.288551	-0.308							1.36	-0.265556	0.63	0.008485	-0.016667	-0.046053
-0.346176	-0.298873	-0.242875	-0.301972	-0.288551	-0.308							-0.374615	-0.496471	-0.288571	-0.173636	-0.283077	-0.046053
-0.236133	-0.198219	-0.215775	-0.189494	-0.180571	-0.231							-0.374615	-0.265556	0.52	0.5	0.4	-0.046053
-0.362121	-0.382	-0.373667	-0.338955	-0.348814	-0.410476							-0.374615	-0.265556	-0.288571	0.5	0.4	-0.046053
-0.362121	-0.382	-0.373667	-0.338955	-0.348814	-0.410476							0.65	-0.265556	-0.134857	0.5	0.4	-0.046053
-0.408966	-0.419649	-0.395	-0.397797	-0.386964	-0.410476							0.65	-0.265556	-0.134857	0.5	0.4	-0.046053
-0.408966	-0.419649	-0.395	-0.397797	-0.386964	-0.410476							0.65	-0.053214	-0.134857	0.165	0.055	-0.268571
-0.408966	-0.419649	-0.395	-0.397797	-0.386964	-0.465641							0.5625	0.535917	0.85	0.99	0.63	0.5245
-0.350877	-0.381404	-0.2905	-0.355254	-0.389623	-0.465641							0.8	0.205	0.655	0.99	0.63	-0.046053
-0.149355	-0.267869	-0.198095	-0.26371	-0.124426	-0.257119							0.8	-0.265556	0.655	0.5	0.4	-0.046053
-0.475385	-0.452	-0.47125	-0.4715	-0.43275	-0.465641							0.8	-0.265556	-0.199375	0.5	0.4	-0.057949
-0.475385	-0.452	-0.47125	-0.4715	-0.43275	-0.465641							1.405	-1.48056	1.38	0.5	0.4	1.605
-0.475385	-0.452	-0.47125	-0.4715	-0.43275	-0.465641							0.8	-0.265556	-0.288571	-0.714	-0.609167	-0.268571
-0.475385	-0.452	-0.47125	-0.4715	-0.43275	-0.465641							0.8	-0.265556	-1.48472	-0.74	-0.609167	-0.63375
-0.349483	-0.384423	-0.325738	-0.327	-0.353585	-0.392115							0.5625	-0.265556	0.85	-0.74	-0.283077	-0.63375
-0.287162	-0.242857	-0.335128	-0.294861	-0.233659	-0.226905							0.65	-0.265556	-0.134857	0.165	0.055	-0.067907
-0.270625	-0.220253	-0.345152	-0.276667	-0.206575	-0.192658							0.65	0.004386	-0.134857	0.5	0.4	-0.001071
0.05	-0.0225	0.007636	-0.043077	0.21	-0.0318							1.30409	0.86	1.30111	1.25895	1.27053	0.91
0.3175	0.039583	-0.279286	0.01875	0.2375	0.255							1.30286	1.48667	1.44667	1.26	1.36667	1.34333
-0.278171	-0.295795	-0.327193	-0.290595	-0.337959	-0.286897							1.405	1.485	1.38	0.5	0.4	1.605
-0.438974	-0.490741	-0.66963	-0.454872	-0.343415	-0.388636							-0.374615	-0.265556	-0.199375	0.5	0.4	-0.268571
-0.438684	-0.478571	-0.442903	-0.440732	-0.338837	-0.385217							-0.374615	-0.265556	1.2	0.5	0.4	-0.268571
-0.685	-0.478571	-0.442903	-0.628276	-0.644687	-0.694828							-0.374615	-0.265556	1.24929	0.008485	-0.016667	-0.268571
-0.372687	-0.478571	-0.442903	-0.352031	-0.394032	-0.395254							-1.3225	-0.265556	-0.134857	0.5	0.4	-0.63375
-0.309125	-0.362083	-0.38	-0.311829	-0.28878	-0.319412							-0.083659	-0.265556	-0.134857	0.5	0.4	-1.47036
0.286667	0.134643	0.319804	0.171724	0.152963	0.265806							-0.374615	-0.265556	-0.288571	0.5	0.4	-0.046053
-0.120667	-0.094444	-0.264286	-0.100588	-0.196667	-0.056471							-0.374615	-0.582143	0.52	0.5	0.4	-1.52923
-0.072632	-0.0675	1.11	-0.086	-0.160556	-0.013333							1.55	1.17	-0.134857	0.665	-0.016667	1.23
0.3175	-0.267869	-0.198095	-0.26371	-0.124426	0.62							1.36	1.17	0.63	0.665	-0.256061	1.23
1.04	-0.452	-0.47125	-0.4715	-0.43275	-0.462							-0.374615	0.86	1.28	-0.299048	-0.283077	0.91
-0.452093	-0.492131	-0.23431	-0.467391	-0.354583	-0.411961							-0.374615	0.86	1.38	-0.74	-0.245	0.91
-0.51525	-0.492131	-0.47125	-0.467391	-0.691154	-0.411961							-0.374615	-1.48056	-0.288571	-0.284	-0.415714	-1.47036
-0.475385	0.75	-0.293012	0.81	0.965	-0.465641							-0.374615	-1.48056	-0.288571	-0.74	-0.415714	-1.47036
-0.793617	-0.404308	0.406083	-0.1	-0.379848	-0.412576							0.12	-1.48056	-0.288571	0.011	-0.249178	-1.47036
-0.372687	-0.478571	-0.420678	-0.352031	-0.394032	-0.395254							0.8	0.86	-0.054872	0.74	1.09	0.91
-0.349483	-0.87	0.635	-0.901667	-0.338837	-0.392115							0.8	0.86	0.89	0.74	1.09	0.91
-0.444805	-0.87	0.635	-0.901667	-0.338837	-0.392469							-0.374615	-0.265556	-0.288571	-0.533125	-0.016667	-0.268571
-0.416495	-0.87	0.635	-0.901667	-0.343415	-0.445667							-1.2243	-1.33407	-1.415	-1.22026	-1.2221	-1.332
1.04	-0.295795	0.08	-0.290595	-0.337959	-0.286897							-0.46	-0.25	-0.199375	-0.5	-0.247619	-0.046053
0.3175	-1.04857	1.94	1.32	0.2375	-0.465641							-0.46	-1.22811	-0.199375	-0.107231	-0.247619	-0.046053
-0.475385	-0.048889	0.635	-0.19	-0.43275	-0.237053							0.8	-1.22811	-0.288571	-1.42339	-1.46811	-0.046053
-0.270625	-0.220253	0.04	-0.276667	-0.206575	-0.192658							0.8	-1.48056	-0.288571	-0.744286	-0.283077	-0.046053
-0.287162	-0.242857	1.06	-0.294861	-0.233659	-0.226905							0.8	-1.67687	-0.199375	-0.172462	-1.1176	-0.046053
1.04	0.540167	0.635	0.538167	1.34	0.522167							0.8	-0.635	-0.288571	-0.284	-1.46811	-0.046053
1.04	0.556667	0.635	0.54925	1.31	0.533167							-0.374615	-0.265556	-0.353846	-0.475882	-0.309333	-0.268571
-0.438974	-0.452	-0.47125	-0.454872	-0.43275	-0.465641							-0.374615	-0.16	-0.353846	-0.284	-0.283077	-0.25125
-0.278171	-0.452	-0.420678	-0.290595	-0.43275	-0.465641							-0.239394	-0.16	-0.245806	-0.49	-0.256061	-0.25125
0.05	-0.452	-0.328	-0.4715	-0.43275	-0.465641							-0.374615	-0.053214	-0.288571	-0.284	-0.283077	-0.268571
-0.350877	-0.423571	-0.459756	-0.44119	-0.402619	-0.335294							-0.374615	0.43	-0.288571	-0.299048	-0.283077	-0.268571
-0.408966	-0.423571	-0.459756	-0.44119	-0.402619	-0.33551							-0.374615	-0.265556	-0.288571	-0.284	-0.283077	-0.268571
-0.475385	-0.368548	-0.406984	-0.366452	-0.43275	-0.237053							-0.374615	-0.265556	-0.288571	-0.173636	-0.283077	-0.268571
-0.287011	-0.261932	-0.31686	-0.287241	-0.274884	-0.465641							-1.095	0.64	0.63	-0.927059	-0.201642	-1.47036
-0.272394	-0.217564	-0.293768	-0.301159	-0.230256	-0.217284							-0.374615	-0.265556	-0.288571	-0.179545	-0.283077	-0.268571
0.05	-0.423571	-0.459756	-0.44119	0.21	-0.465641							-1.21095	-0.635	-0.245806	-0.195	-0.415714	-0.63375
-0.437805	-0.423571	-0.282235	-0.44119	-0.402619	-0.465641							-0.374615	-0.64625	-0.288571	-0.172462	-0.609167	-0.268571
-0.475385	-0.452	-0.29131	-0.4715	-0.43275	-0.465641							-0.374615	-0.582143	-0.288571	-0.284	-0.609167	-0.268571
0.072	0.75	-0.293012	0.81	0.965	0.38							-0.374615	-0.265556	-0.288571	-0.533125	-0.662727	-0.268571
-0.475385	-0.452	-0.47125	-0.4715	-0.43275	-0.465641							-0.083659	-0.265556	-0.071163	-0.475882	-0.179211	-0.067907
-0.195966	-0.492131	-0.23431	-0.467391	-0.354583	-0.410476							-1.21095	-0.265556	-1.20447	-1.16012	0.2	-0.63375
-0.475385	-0.452	-0.47125	-0.4715	-0.43275	-0.465641							-1.3172	-0.265556	-1.26742	-1.16012	-0.283077	-0.68
-0.149355	-0.267869	-0.198095	-0.26371	-0.124426	-0.257119							-0.374615	-0.265556	-0.288571	-0.533125	-1.2221	-0.268571
-0.265667	-0.350667	-0.36027	-0.329136	-0.288551	-0.365753							-0.374615	-0.265556	-0.288571	-0.284	-1.46811	-0.268571
-0.346176	-0.331111	-0.36027	-0.318182	0.21	-0.361857							-0.374615	-0.265556	-0.288571	-0.172462	-1.46811	-0.268571
-0.536667	1.32	-0.242875	-0.43	-0.230256	-0.308							-0.374615	-0.265556	-0.288571	-1.22026	-0.283077	-0.268571
-0.346176	-0.305135	-0.163564	-0.311923	-0.274884	-0.330556							-0.374615	-0.265556	-0.288571	-1.22026	-0.283077	-0.268571
-0.656	-0.514	-0.504	-0.568	-0.53	-0.616							-0.374615	-0.265556	-0.288571	-0.044444	-0.283077	-0.268571
-0.536667	-0.281429	-0.264286	-0.31	-0.291429	-0.496667							-0.374615	0.43	-0.288571	-0.001404	-0.283077	-0.268571
-0.536667	-0.281429	-0.264286	-0.31	-0.291429	-0.496667							-0.374615	-0.053214	-0.288571	-0.195	-0.283077	-0.268571
-0.536667	-0.382	-0.373667	-0.338955	-0.348814	-0.496667							-0.07375	-0.265556	-0.353846	-0.179545	-0.14375	-0.157069
-0.536667	-0.382	-0.373667	-0.338955	-0.348814	-0.496667							-0.374615	-0.265556	-0.353846	-0.173636	-0.283077	-0.25125
-0.063636	-0.198219	-0.215775	-0.189494	-0.180571	-0.231							-0.374615	-0.265556	-0.199375	-0.284	-0.309333	-0.268571
-0.536667	-0.298873	-0.242875	-0.301972	-0.288551	-0.496667							-0.327778	-0.1125	-0.277778	-0.299048	-0.3952	-0.078974
-0.536667	-0.298873	-0.242875	-0.301972	-0.288551	-0.496667							-0.332414	-0.496471	-0.295357	-0.49	-0.357407	-0.468824
-0.536667	-0.298873	-0.242875	-0.301972	-0.288551	-0.496667							0.516667	-0.265556	0.5	-0.284	0.2	-0.046053
-1.71333	-0.141458	-0.152323	-0.149474	-0.122842	-0.153789							-0.4156	-0.462941	-0.4025	-0.475882	-0.3808	-0.408333
-0.536667	-0.153571	-0.163564	-0.165625	-0.136146	-0.164792							-0.4064	-0.437059	-0.374583	-0.403478	-0.362	-0.381667
-0.536667	-0.298873	-0.242875	-0.301972	-0.288551	-0.308							-0.423913	-0.264333	-0.366087	-0.396087	-0.465909	-0.233667
-0.536667	-0.382	-0.373667	-0.338955	-0.348814	-0.213165							-0.011136	-0.0034	-0.288571	0.665	-0.106585	-0.268571
-0.536667	-0.382	-0.373667	-0.338955	-0.348814	-0.410476							-1.3225	-0.26125	-1.415	0.665	-0.283077	-0.63375
-0.408966	-0.419649	-0.395	-0.397797	-0.386964	-0.410476							-0.021702	-0.076279	-0.103947	-0.027021	-0.165366	-0.05186
-0.536667	-0.419649	-0.395	-0.397797	-0.386964	-0.410476							-0.083659	-0.096047	-0.071163	-0.071111	-0.179211	-0.067907
-0.536667	-0.419649	-0.395	-0.397797	-0.386964	-0.410476							-0.184595	-0.207222	-0.284375	-0.2	-0.317879	-0.173514
-0.536667	-0.281429	-0.323	-0.31	-0.291429	-0.496667							-0.214324	-0.2325	-0.310312	-0.222895	-0.34	-0.19973
-0.366102	-0.362857	-0.401094	-0.360635	-0.331525	-0.198068							-0.492	-0.5032	-0.502917	-0.5308	-0.536	-0.5084
-0.208182	-0.202364	-0.255377	-0.206273	-0.191351	-0.204							-0.478846	-0.488077	-0.4788	-0.51	-0.457037	-0.5084
-0.16625	-0.048889	-0.070909	-0.19	-0.17	-0.407143							-0.478846	-0.488077	-0.4788	-0.473704	-0.417857	-0.5084
-0.383478	-0.349265	-0.36027	-0.358451	-0.330441	-0.372727							-0.478846	-0.488077	-0.4788	-0.473704	-0.417857	-0.5084
-0.371429	-0.349265	-0.36027	-0.34625	-0.330441	-0.372727							-0.478846	-0.488077	-0.4788	-0.473704	-0.417857	-0.5084
-0.371429	-0.349265	-0.36027	-0.34625	-0.330441	-0.372727							-0.011136	-0.096047	-0.134857	0.835	0.766667	-0.067907
-0.371429	-0.349265	-0.36027	-0.34625	-0.330441	-0.372727							1.08	-0.076279	-0.134857	0.5	-0.135	-0.05186
-0.224393	-0.276105	-0.277677	-0.253168	-0.248812	-0.2686							-0.239394	-0.26125	-0.245806	-0.339677	-0.256061	-0.255152
-0.036327	-0.709538	-0.523958	-0.734638	-0.727143	-0.761475							-0.239394	-0.26125	-0.245806	-0.339677	-0.256061	-0.255152
-0.037143	-0.709538	-0.198636	-0.1	-0.1	-0.761475							-0.239394	-0.26125	-0.245806	-0.339677	-0.256061	-0.255152
-0.915263	-0.01625	-0.5848	0.03625	-0.036667	-0.761475							-0.239394	-0.26125	-0.245806	-0.339677	-0.256061	-0.255152
-0.932727	-0.048889	-0.583378	-0.19	-0.17	-0.775763							-0.239394	-0.26125	-0.245806	-0.339677	-0.256061	-0.255152
-0.870484	-0.87	-0.215775	-0.901667	-0.976667	-0.898333							-0.239394	-0.26125	-0.245806	-0.339677	-0.256061	-0.255152
-0.85	-0.677027	-0.9	1.32	-0.682222	-0.898333							-0.239394	-0.26125	-0.245806	-0.339677	-0.256061	-0.255152
-0.205339	-0.685135	-0.373667	-1.99235	-1.95647	-1.98529							-0.180857	-0.215588	-0.245806	-0.194865	-0.199429	-0.235882
-0.371429	-0.349265	-0.264286	-0.34625	-0.330441	-0.372727							-0.185882	-0.209697	-0.199375	-0.28	-0.209412	-0.208824
-0.371429	-0.349265	-0.264286	-0.34625	-0.330441	-0.372727							-0.185882	-0.209697	-0.199375	-0.28	-0.209412	-0.208824
-0.383478	-0.349265	-0.504	-0.358451	-0.330441	-0.372727							0.075	-0.26125	0.193333	0.09	-0.245	0.36
-0.16625	-0.048889	-0.251053	-0.19	-0.17	-0.407143							0.075	-0.265556	-0.199375	0.09	-0.247619	-0.057949
-0.925	-0.01625	-0.63382	0.03625	-0.036667	-1.13923							0.075	-0.265556	-0.199375	0.09	-0.247619	-0.057949
-0.362121	-0.474	-0.63382	-0.35	-0.1	-0.379091							0.075	0.2775	-0.199375	0.09	-0.247619	-0.057949
-0.362121	-0.281429	0.635	-0.35	0.64	-0.379091							0.075	0.57	-0.199375	0.09	-0.457037	-0.057949
-0.536667	-0.1668	0.635	1.45	0.64	0.71							0.075	0.13	-0.199375	0.09	0.21	-0.057949
-0.16625	-0.1668	0.635	1.45	0.695	0.74							0.04439	0.235	-0.199375	0.11	0.4	-0.057949
0.6	-0.03	-0.453909	-0.03875	-0.291429	0.56							-0.478846	-0.488077	-0.064167	-0.51	-0.417857	0.089111
0.072	-0.03	-0.455545	-0.03875	-0.291429	0.101111							-0.248519	-0.5032	-0.079429	-0.5308	-0.138125	0.057209
0.072	-0.03	0.08	-0.03875	-0.291429	0.101111							-0.46	-0.25	-0.040857	-0.5	-0.4	-0.057949
0.072	-0.03	0.08	-0.03875	-0.291429	0.101111							-0.248519	-0.251571	-0.040857	-0.194727	-0.4	-0.243699
0.072	-0.03	0.08	-0.03875	-0.291429	0.101111							-0.248519	-0.251571	-0.221061	-0.194727	-0.4	-0.243699
0.245	-0.742821	-0.65925	-0.1	1.34	-0.72641							-0.374615	-0.372273	-0.199375	0.011	-0.217879	-0.057949
1.32	-0.298873	0.635	1.45	1.34	-0.496667							-0.327778	-0.297647	-0.199375	0.011	-0.249178	-0.057949
0.245	-0.298873	0.635	1.45	1.34	0.62							0.8	-0.635	-0.199375	0.011	0.4	-0.057949
-0.738594	0.71	0.635	-0.043077	-0.745441	-0.906885							0.8	-0.614118	0.655	0.5	0.4	-0.046053
0.9	0.58	0.97	0.76	0.64	0.62							0.8	-0.64625	0.655	0.99	0.63	-0.046053
-0.738594	-0.908689	-0.63382	1.66	0.555	1.51							0.8	-0.741429	-0.079429	-0.5308	-0.662727	-0.046053
-0.738594	-0.908689	-0.63382	-0.887	0.64	-0.906885							-0.4156	-0.251571	-0.134857	-0.475882	0.793636	-0.243699
-0.437805	0.02	0.635	-0.901667	1.34	1.51							0.65	-0.053214	-0.134857	0.165	0.055	-0.268571
1.32	-0.452	0.04	-0.901667	1.34	-0.465641							0.65	-0.265556	-0.134857	0.92	0.4	-0.046053
-0.272394	-0.452	1.63	-0.901667	1.34	-0.465641							0.65	-0.265556	-0.134857	0.5	0.4	-0.046053
-0.287011	-1.04857	1.63	-1.99235	-0.291429	-1.13923							0.8	-0.582143	-0.134857	-0.284	-0.415714	0.41
-0.475385	-0.281429	1.11	1.32	-0.291429	-0.257119							1.08	0.98	-0.134857	0.5	-0.135	1.27
-0.408966	-0.381404	-0.76	-0.355254	-0.291429	-0.465641							1.55	0.44	-0.134857	0.665	-0.016667	-0.057949
-0.350877	-0.514	-0.76	-0.397797	-0.386964	-0.465641							1.29	0.756	-0.134857	-0.28	-0.256061	1.23
-0.372687	-0.305135	-0.453909	-0.352031	-0.394032	-0.395254							1.29	-0.635	-0.134857	-0.28	-0.415714	1.23
0.817083	1.32	-0.455545	0.795	0.793917	0.783417							0.8	-0.635	-0.245806	-0.194865	-0.415714	0.638583
0.245	-0.331111	1.63	0.9	-0.291429	0.62							-0.374615	-0.265556	-0.288571	-0.179545	-0.283077	0.635167
-0.426	-0.452	1.63	-0.19	-0.43275	-0.465641							0.001667	0.64	0.63	0.008485	-0.016667	0.631667
1.04	-0.267869	0.08	-0.206273	1.31	-0.204							-0.374615	-0.265556	-0.288571	-0.339677	-0.283077	-0.046053
1.04	-0.452	0.04	-0.19	1.34	1.51							0.8	-0.203333	-0.036154	-0.339677	-0.245	-0.057949
-0.426	-0.47	1.06	1.0275	-0.463333	-0.496667							1.29	-0.26125	-0.076757	-0.299048	-0.283077	-0.057949
-0.426	-0.452	0.04	1.66	1.34	1.51							1.29	0.756	-0.134857	0.09	-0.256061	-0.057949
1.485	0.75	0.635	1.5	1.37	1.31							-0.730833	-0.64625	0.023409	-0.473704	0.855	-0.255152
1.195	0.71	-0.06	0.82	0.64	0.71							0.8	0.86	0.89	0.74	1.09	0.91
0.78	0.65	-0.06	0.695	0.555	0.6							0.8	0.86	-0.054872	0.74	1.09	0.91
1.04	-0.298873	0.08	-0.301972	0.824545	-0.308							-0.374615	1.17	0.019773	-0.222895	-0.256061	1.23
-1.71333	0.58	0.97	0.76	0.64	-0.164792							-0.374615	1.17	-0.01575	-0.2	-0.256061	1.23
-0.537024	0.71	0.635	-0.043077	0.028	0.721							-0.239394	-0.16	-0.134857	-0.071111	0.4	0.91
-0.321863	-0.258182	-0.321827	-0.301972	-0.244818	-0.265727							-0.374615	-0.265556	-0.288571	-0.339677	-0.256061	0.91
-0.322566	-0.275042	-0.328	-0.301972	-0.251261	-0.282605							0.8	-0.635	-0.134857	0.665	-0.256061	1.23
-0.793617	-0.404308	-0.420678	-0.301972	-0.379848	-0.412576							1.55	-0.614118	-0.134857	0.665	-0.247619	-0.057949
-1.35539	-0.742821	-0.65925	-0.189494	-0.694359	-0.72641							-0.374615	-0.203333	-0.134857	0.5	-0.247619	1.27
-1.00194	-0.759737	-0.783333	-0.338955	-0.709474	-0.745263							-0.011136	-0.0034	-0.134857	0.835	0.766667	-0.268571
-0.524886	-0.382	-0.321827	-0.338955	-0.511279	-0.530449							-0.423913	-0.264333	-0.134857	-0.396087	-0.135	-0.233667
-0.537024	-0.534588	0.635	-0.540706	-0.514824	-0.546471							-0.4064	-0.437059	-0.134857	-0.403478	-0.417857	-0.381667
-1.71333	-0.03	0.6	1.66	-0.291429	0.101111							-0.272791	-0.250725	-0.134857	-0.194727	-0.457037	-0.242639
1.04	-0.03	0.6	1.0275	-0.291429	0.56							-0.4156	-0.251571	-0.134857	-0.475882	-0.247619	-0.243699
-0.416495	-0.452	0.635	-0.19	0.695	0.74							0.516667	-0.265556	0.5	-0.284	-0.34	-0.046053
-0.738594	-0.452	0.635	-0.1	-0.709474	-0.745263							-0.332414	0.205	-0.199375	0.011	0.4	-0.057949
-0.738594	1.32	0.635	-0.1	-0.694359	-0.72641							-0.327778	-0.297647	-0.199375	0.011	-0.249178	-0.057949
-0.738594	-0.908689	-0.63382	-0.887	-0.745441	-0.906885							-0.374615	-0.372273	-0.199375	0.011	-0.217879	-0.057949
-0.738594	-0.908689	-0.63382	-0.887	-0.745441	-0.906885							0.04439	-0.372273	-0.199375	0.11	0.4	-0.057949
-0.738594	-0.908689	-0.63382	-0.887	-0.745441	-0.906885							0.075	-0.372273	-0.199375	0.09	-0.149103	-0.057949
0.9	0.58	0.97	0.76	0.64	0.62							-0.374615	0.57	-0.199375	0.09	-0.247619	-0.057949
0.072	-0.03	0.08	-0.03875	-0.291429	0.101111							-0.46	-0.25	-0.199375	-0.5	-0.247619	-0.057949
0.072	-0.03	0.08	-0.03875	-0.291429	0.101111							-0.46	-0.25	-0.199375	-0.5	-0.247619	-0.057949
0.072	-0.03	0.08	-0.03875	-0.291429	0.101111							-0.239394	-0.26125	-0.199375	-0.339677	-0.247619	-0.057949
0.072	-0.03	-0.455545	-0.03875	-0.291429	0.101111							-0.205106	-0.372273	-0.379211	-0.282813	-0.201642	-0.448537
0.6	-0.03	-0.453909	-0.03875	-0.291429	0.56							-0.185882	-0.209697	-0.199375	-0.28	-0.209412	-0.208824
-0.208182	-0.202364	-0.255377	-0.206273	-0.191351	-0.204							-0.185882	-0.209697	-0.199375	-0.28	-0.209412	-0.208824
-0.366102	-0.362857	-0.401094	-0.360635	-0.331525	-0.198068							-0.374615	0.015636	-0.167692	-0.299048	-0.283077	-0.036909
-0.536667	-0.281429	-0.323	-0.31	-0.291429	-0.496667							-0.214342	-0.0574	-0.245806	-0.282813	-0.249178	-0.148333
-0.536667	-0.419649	-0.395	-0.397797	-0.386964	-0.410476							-0.239394	-0.26125	-0.245806	-0.339677	-0.256061	-0.255152
-0.536667	-0.419649	-0.395	-0.397797	-0.386964	-0.410476							-0.239394	-0.26125	-0.245806	-0.339677	-0.256061	-0.255152
-0.536667	-0.382	-0.373667	-0.338955	-0.348814	-0.410476							-0.239394	-0.26125	-0.245806	-0.339677	-0.256061	-0.255152
-0.536667	-0.382	-0.373667	-0.338955	-0.348814	-0.213165							-0.239394	-0.26125	-0.245806	-0.339677	-0.256061	-0.255152
-0.536667	-0.298873	-0.242875	-0.301972	-0.288551	-0.308							-0.239394	-0.26125	-0.245806	-0.339677	-0.256061	-0.255152
-0.536667	-0.153571	-0.163564	-0.165625	-0.136146	-0.164792							-0.239394	-0.26125	-0.245806	-0.339677	-0.256061	-0.255152
-0.371429	-0.349265	-0.36027	-0.34625	-0.330441	-0.372727							-0.239394	-0.26125	-0.245806	-0.339677	-0.256061	-0.255152
-0.536667	-0.298873	-0.242875	-0.301972	-0.288551	-0.496667							-0.46	-0.25	-0.199375	-0.5	-0.4	-0.057949
-0.536667	-0.298873	-0.242875	-0.301972	-0.288551	-0.496667							-0.46	-0.25	-0.199375	-0.5	-0.4	-0.057949
-0.536667	-0.298873	-0.242875	-0.301972	-0.288551	-0.496667							-0.248519	-0.251571	-0.079429	-0.194727	-0.05	-0.255152
-0.868082	-0.710238	-0.555487	-0.74622	-0.713171	-0.766076							-0.478846	-0.488077	-0.4788	-0.473704	-0.417857	-0.5084
-0.536667	-0.382	-0.373667	-0.338955	-0.348814	-0.496667							-0.478846	-0.488077	-0.4788	-0.473704	-0.417857	-0.5084
-0.870484	-0.685857	-0.523958	-0.734638	-0.742222	-0.733788							-0.478846	-0.488077	-0.4788	-0.473704	-0.417857	-0.5084
-0.536667	-0.382	-0.373667	-0.338955	-0.348814	-0.496667							-0.478846	-0.488077	-0.4788	-0.51	-0.457037	-0.5084
-0.536667	-0.281429	-0.264286	-0.31	-0.291429	-0.496667							-0.492	-0.5032	-0.502917	-0.5308	-0.536	-0.5084
-0.536667	-0.281429	-0.264286	-0.31	-0.291429	-0.496667							0.8	-0.217534	-0.20597	0.330333	0.303	-0.2204
-0.656	-0.514	-0.504	-0.568	-0.53	-0.616							0.307417	-0.14642	-0.191	0.327	0.298417	-0.150488
-0.383478	-0.382	-1.2428	-0.358451	-0.348814	-0.213165							0.8	-0.130706	-0.171235	0.325917	0.293417	-0.144819
-0.16625	-0.298873	-0.070909	-0.19	-0.288551	-0.407143							-0.17875	0.32225	0.30525	0.325833	0.295917	0.291833
-0.876857	-0.710247	-0.560857	-0.745128	-0.718608	-0.7748							0.8	0.322583	0.305333	0.328	0.297	0.29375
-0.923333	-0.73973	-0.570693	-0.779859	-0.742222	-0.804118							-0.272791	-0.372273	-0.199375	-0.282813	-0.247619	-0.392273
-1.71333	-0.548649	-0.0725	-0.515132	-0.5125	-0.519605							-0.391667	-0.372273	-0.199375	-0.307419	-0.421667	-0.414419
-1.71333	-1.21037	-0.097895	-1.3472	-1.3284	-1.3576							-0.391667	-0.382326	-0.392703	-0.320667	-0.4	-0.429286
-1.71333	-1.21037	-0.174211	-1.3472	-1.3284	-1.3576							-0.169444	-0.400952	-0.221061	-0.34069	-0.4	-0.448537
-1.71333	-1.21037	-1.2428	-1.3472	-1.3284	-1.3576							-0.391667	-0.228649	-0.040857	-0.137778	-0.4	-0.057949
-0.252439	-0.710238	-0.555487	-0.727123	-0.234146	-0.727429							-0.151471	-0.217534	-0.045167	-0.135085	-0.4	-0.057949
-0.343714	-0.1668	-0.570693	-0.532981	-0.321429	-0.526827							-0.169444	-0.251571	-0.046167	-0.194727	-0.4	-0.008171
-0.037143	-0.709538	-0.560857	-0.35	-0.718608	-0.379091							-0.213261	-0.251571	-0.81	-0.003462	-0.167	0.015783
-0.036327	-0.709538	-0.070909	-0.31	-0.384167	-0.496667							-0.391667	-0.874286	-0.221061	-0.194727	-0.4	-0.325333
-1.71333	-1.21037	-1.2428	-1.3472	-1.3284	-1.3576							-0.151471	-0.251571	-0.199375	-0.194727	-0.4	-0.325333
-1.71333	-1.21037	-1.2428	-1.3472	-1.3284	-1.3576							-0.352143	-0.4292	-0.234038	0.071224	-0.496923	-0.533529
-1.71333	-1.74455	0.32475	-0.03875	-1.68273	-0.091356							-0.272791	-0.40875	-0.409143	-0.333929	-0.448	-0.4465
0.3185	0.143067	0.130405	0.147237	0.32625	0.302667							-0.272791	-0.400952	-0.410278	-0.34069	-0.247619	-0.448537
[truncated: 8,669 more rows]
