# Supplementary material for: The RNA secondary structure of androgen receptor-FL and V7 transcripts reveals novel regulatory regions
Source: Nucleic Acids Res. 2024 Mar 30;52(11):6596–613. doi: 10.1093/nar/gkae220 (PMC11194067; doi:10.1093/nar/gkae220)
Supplement: gkae220_Supplemental_Files [file gkae220_supplemental_files.zip › Supplementary File S6.xlsx]

## Sheet: Manuscript Constructs
DLRA and qPCR					RNA Pulldown
Name	Gblock/Ultramer Sequence	length	IDT Strategy		Name	Gblock/Ultramer Sequence	length	IDT Strategy
AR_M1-4 Fwd	ACGAGCTCGCTAGCCGCGACAGCCAACGCCTCTTGCAGCGCGGCGGCTTCGAAGCCGCCGCCCGGAGCTGCCCTTTCCTCTTCGGTGAAGTTTTTAAAAGCTGCTAAAGACTCGGAGGAAGCAAGGAAAGTGC	133	Overlapping Ultramer		AR_M4	ACGAGCTCGCTAGCC CGGCTGCCTTTGTCCTCCTCCTCTCCACCCCGCCTCCCCCCACCCTGCCTTCCCCCCCTCCCCCGTCTTCTCTCCCGCAGCTG GTCTAGAGTCGACCTGCAG	119	Ultramer
AR_M1-4_Rev	CTGCAGGTCGACTCTAGACCAGCTGCGGGAGAGAAGACGGGGGAGGGGGGGAAGGCAGGGTGGGGGGAGGCGGGGTGGAGAGGAGGAGGACAAAGGCAGCCGTCAGTCCTACCAGGCACTTTCCTTGCTTCCTCC	135	Overlapping Ultramer		AR_M4_All_Mut	ACGAGCTCGCTAGCC CGGCTGCCTTTGTCCTAATCCTCTCCACCCCGCCTAAACCCACCCTGCCTTCCCCCCCTAAACCGTCTTCTCTCCCGCAGCTG GTCTAGAGTCGACCTGCAG	119	Ultramer
AR_M1-3	ACGAGCTCGCTAGCC CTCCAGCGACAGCCAACGCCTCTTGCAGCGCGGCGGCTTCGAAGCCGCCGCCCGGAGCTGCCCTTTCCTCTTCGGTGAAGTTTTTAAAAGCTGCTAAAGACTCGGAGGAAGCAAGGAAAG GTCTAGAGTCGACCTGCAG	156	Gblock		AR_M32	ACGAGCTCGCTAGCC TGGGGAAATCAAAACAAAAACAAGCAAACAAAAAAAAAAAGCAAAAACAAAACAAAAAATAAGCCAAAAAACCTTGCTAGTGTTTTTTCCTCA GTCTAGAGTCGACCTGCAG	129	Gblock
AR_M3-4	ACGAGCTCGCTAGCC CCTTTCCTCTTCGGTGAAGTTTTTAAAAGCTGCTAAAGACTCGGAGGAAGCAAGGAAAGTGCCTGGTAGGACTGACGGCTGCCTTTGTCCTCCTCCTCTCCACCCCGCCTCCCCCCACCCTGCCTTCCCCCCCTCCCCCGTCTTCTCTCCCGCAGCTG GTCTAGAGTCGACCTGCAG	194	Ultramer
AR_M2-4	ACGAGCTCGCTAGCC GCAGCGCGGCGGCTTCGAAGCCGCCGCCCGGAGCTGCCCTTTCCTCTTCGGTGAAGTTTTTAAAAGCTGCTAAAGACTCGGAGGAAGCAAGGAAAGTGCCTGGT-3'	123	Ultramer
AR_M4	ACGAGCTCGCTAGCC CGGCTGCCTTTGTCCTCCTCCTCTCCACCCCGCCTCCCCCCACCCTGCCTTCCCCCCCTCCCCCGTCTTCTCTCCCGCAGCTG GTCTAGAGTCGACCTGCAG	119	Ultramer
AR_M4_Mut1	ACGAGCTCGCTAGCC CGGCTGCCTTTGTCCTCCTCCTCTCCACCCCGCCTCCCCCCACCCTGCCTTCCCCCCCTAAACCGTCTTCTCTCCCGCAGCTG GTCTAGAGTCGACCTGCAG	119	Ultramer
AR_M4_Mut2	ACGAGCTCGCTAGCC CGGCTGCCTTTGTCCTAATCCTCTCCACCCCGCCTCCCCCCACCCTGCCTTCCCCCCCTCCCCCGTCTTCTCTCCCGCAGCTG GTCTAGAGTCGACCTGCAG	119	Ultramer
AR_M4_Mut3	ACGAGCTCGCTAGCC CGGCTGCCTTTGTCCTCCTCCTCTCCACCCCGCCTAAACCCACCCTGCCTTCCCCCCCTCCCCCGTCTTCTCTCCCGCAGCTG GTCTAGAGTCGACCTGCAG	119	Ultramer
AR_M4_Mut1-2	ACGAGCTCGCTAGCC CGGCTGCCTTTGTCCTAATCCTCTCCACCCCGCCTCCCCCCACCCTGCCTTCCCCCCCTAAACCGTCTTCTCTCCCGCAGCTG GTCTAGAGTCGACCTGCAG	119	Ultramer
AR_M4_Mut1-3	ACGAGCTCGCTAGCC CGGCTGCCTTTGTCCTCCTCCTCTCCACCCCGCCTAAACCCACCCTGCCTTCCCCCCCTAAACCGTCTTCTCTCCCGCAGCTG GTCTAGAGTCGACCTGCAG	119	Ultramer
AR_M4_Mut2-3	ACGAGCTCGCTAGCC CGGCTGCCTTTGTCCTAATCCTCTCCACCCCGCCTAAACCCACCCTGCCTTCCCCCCCTCCCCCGTCTTCTCTCCCGCAGCTG GTCTAGAGTCGACCTGCAG	119	Ultramer
AR_M4_All_Mut	ACGAGCTCGCTAGCC CGGCTGCCTTTGTCCTAATCCTCTCCACCCCGCCTAAACCCACCCTGCCTTCCCCCCCTAAACCGTCTTCTCTCCCGCAGCTG GTCTAGAGTCGACCTGCAG	119	Ultramer
AR_M6_WT	ACGAGCTCGCTAGCC GCGGCTTCAGCACTGCAGCCACGACCCGCCTGGTTAGGCTGCACGCGGAGAGAACCCTCTGTTTTCCCCCACTCTCTCTCCACCTCCTCCTGCCT GTCTAGAGTCGACCTGCAG	131	Gblock
AR_M7	AAACGAGCTCGCTAGCC TAAAAGAAAAAGATAATAACTCAGTTCTTATTTGCACCTACTTCAGTGGACACTGAATTTGGAAGGTGGAGGATTTTGTTTTTTTCTTTTA GTCTAGAGTCGACCTGCAG	129	Gblock
AR_M6-7_WT	ACGAGCTCGCTAGCC GCGGCTTCAGCACTGCAGCCACGACCCGCCTGGTTAGGCTGCACGCGGAGAGAACCCTCTGTTTTCCCCCACTCTCTCTCCACCTCCTCCTGCCTTCCCCACCCCGAGTGCGGAGCCAGAGATCAAAAGATGAAAAGGCAGTCAGGTCTTCAGTAGCCAAAAAACAAAACAAACAAAAACAAAAAAGCCGAAATAAAAGAAAAAGATAATAACTCAGTTCTTATTTGCACCTACTTCAGTGGACACTGAATTTGGAAGGTGGAGGATTTTGTTTTTTTCTTTTA GTCTAGAGTCGACCTGCAG	320	Gblock
M6-7_Int	ACGAGCTCGCTAGCC TCCCCACCCCGAGTGCGGAGCCAGAGATCAAAAGATGAAAAGGCAGTCAGGTCTTCAGTAGCCAAAAAACAAAACAAACAAAAACAAAAAAGCCGAAA GTCTAGAGTCGACCTGCAG	134	Gblock
AR_M32	ACGAGCTCGCTAGCC TGGGGAAATCAAAACAAAAACAAGCAAACAAAAAAAAAAAGCAAAAACAAAACAAAAAATAAGCCAAAAAACCTTGCTAGTGTTTTTTCCTCA GTCTAGAGTCGACCTGCAG	129	Gblock
AR_M32-33_Fwd	ACGAGCTCGCTAGCCTGGGGAAATCAAAACAAAAACAAGCAAACAAAAAAAAAAAGCAAAAACAAAACAAAAAATAAGCCAAAAAACCTTGCTAGTGTTTTTTCCTCAAAAATAAATAAATAAATAAATAAATACGTACATAC	143	Overlapping Ultramer
AR_M32-33_Rev	CTGCAGGTCGACTCTAGACAGATGAAAAAATCAGTAACTCCCCATGGGCCTGCAATTTTCACCTTCTCGTCACTATTGGCCTCTTTGGGGATTTCTATATGTTTGTATGTATGTGTGTATGTATGTACGTATTTATTTAT	140	Overlapping Ultramer
AR_M32-36_Fwd	ACGAGCTCGCTAGCCTGGGGAAATCAAAACAAAAACAAGCAAACAAAAAAAAAAAGCAAAAACAAAACAAAAAATAAGCCAAAAAACCTTGCTAGTGTTTTTTCCTCAAAAATAAATAAATAAATAAATAAATACGTACATACATACACACATACATACAAACATATAGAAATCCCCAAAGAGGC	185	Overlapping Ultramer
AR_M32-36_Rev	CTGCAGGTCGACTCTAGACCCACCCCCCTGCCCAACTCAGCTCTGGGGTCACTCTGCCCTCTAATGGCAATAGCCATTGGCAGAAAATAAAGTCTCCCGTGGAGGGAGGAGATGAAAAAATCAGTAACTCCCCATGGGCCTGCAATTTTCACCTTCTCGTCACTATTGGCCTCTTTGGGGATTTCTAT	188	Overlapping Ultramer
AR_M86-87	ACGAGCTCGCTAGCCTTCAGTATAGCAAGGTGCTAGGTTTTTTCCTTTCCCCACCTGTCTCTTAGCCTGGGGAATTAAATGAGAAGCCTTAGAATGGGTGGCCCTTGTGACCTGAAACACTTCCCACATAAGCTACTTAACAAGATTGTCATGGAGCTGCAGATTCCATTGCCCACCAAAGACTAGAACACACACATATCCATACACCAAAGGAAAGACAATTCTGAAATGCTGTTTCTCTGGTGGTTCCCTCTCTGGCTGCTGCCTCACAGTATGGGAACCTGTACTCTGCAGAGGTGACAGGTCTAGAGTCGACCTGCAG	322	Gblock
