# Supplementary material for: The RNA secondary structure of androgen receptor-FL and V7 transcripts reveals novel regulatory regions
Source: Nucleic Acids Res. 2024 Mar 30;52(11):6596–613. doi: 10.1093/nar/gkae220 (PMC11194067; doi:10.1093/nar/gkae220)
Supplement: gkae220_Supplemental_Files [file gkae220_supplemental_files.zip › Supplementary File S8.xlsx]

## Sheet: FL Merged CT Compare
Reference File:						Reference File:						Reference File:
Number of nucleotides paired: 3764						Number of nucleotides paired: 2074						Number of nucleotides paired: 460
Number of nucleotides unpaired: 6903						Number of nucleotides unpaired: 8593						Number of nucleotides unpaired: 10207
Percent of nucleotides paired: 35.286397300084374%						Percent of nucleotides paired: 19.443142401799943%						Percent of nucleotides paired: 4.3123652385862945%
Target File:						Target File:						Target File:
Number of nucleotides paired: 3654						Number of nucleotides paired: 1950						Number of nucleotides paired: 476
Number of nucleotides unpaired: 7013						Number of nucleotides unpaired: 8717						Number of nucleotides unpaired: 10191
Percent of nucleotides paired: 34.255179525639825%						Percent of nucleotides paired: 18.280678728789724%						Percent of nucleotides paired: 4.462360551232774%
Comparison of reference file to target file:						Comparison of reference file to target file:						Comparison of reference file to target file:
Reference File= FL_RF_Informed_Zavg_NoFilter.ct						Reference File= FL_RF_Informed_Zavg_-1_pairs.ct						Reference File= FL_RF_Informed_Zavg_-2_pairs.ct
Target File= FL_SuperFold_Zavg_NoFilter.ct						Target File= FL_SuperFold_Zavg_-1_pairs.ct						Target File= FL_SuperFold_Zavg_-2_pairs.ct
Number of consistent nts/pairings: 9363						Number of consistent nts/pairings: 10016						Number of consistent nts/pairings: 10453
Number of conflicting nts/pairings: 1304						Number of conflicting nts/pairings: 651						Number of conflicting nts/pairings: 214
Percent consistency between files: 87.77538201931189%						Percent consistency between files: 93.89706571669635%						Percent consistency between files: 97.99381269335333%
Conflicting BPs between the Reference and Target file						Conflicting BPs between the Reference and Target file						Conflicting BPs between the Reference and Target file
Position	reference(i)	reference(j)	target(i)	target(j)		Position	reference(i)	reference(j)	target(i)	target(j)		Position	reference(i)	reference(j)	target(i)	target(j)
25	25	0	25	52		224	224	281	224	0		559	559	653	559	0
36	36	114	36	0		281	281	224	281	0		568	568	604	568	0
52	52	0	52	25		559	559	653	559	0		569	569	603	569	0
114	114	36	114	0		568	568	604	568	0		603	603	569	603	0
125	125	165	125	0		569	569	603	569	0		604	604	568	604	0
126	126	164	126	0		603	603	569	603	0		653	653	559	653	0
164	164	126	164	0		604	604	568	604	0		752	752	842	752	0
165	165	125	165	0		609	609	635	609	0		753	753	841	753	0
224	224	281	224	0		610	610	634	610	0		754	754	840	754	0
281	281	224	281	0		611	611	633	611	0		755	755	839	755	0
440	440	0	440	451		633	633	611	633	0		756	756	838	756	0
451	451	0	451	440		634	634	610	634	0		757	757	837	757	0
559	559	653	559	0		635	635	609	635	0		758	758	836	758	0
568	568	604	568	0		653	653	559	653	0		759	759	835	759	841
569	569	603	569	0		752	752	842	752	0		760	760	834	760	840
603	603	569	603	0		753	753	841	753	0		761	761	833	761	839
604	604	568	604	0		754	754	840	754	0		762	762	832	762	838
609	609	635	609	0		755	755	839	755	0		763	763	831	763	837
610	610	634	610	0		756	756	838	756	0		764	764	830	764	836
611	611	633	611	0		757	757	837	757	0		765	765	829	765	0
633	633	611	633	0		758	758	836	758	0		766	766	828	766	834
634	634	610	634	0		759	759	835	759	841		767	767	827	767	833
635	635	609	635	0		760	760	834	760	840		769	769	0	769	831
653	653	559	653	0		761	761	833	761	839		770	770	0	770	830
752	752	842	752	0		762	762	832	762	838		771	771	0	771	829
753	753	841	753	0		763	763	831	763	837		774	774	826	774	0
754	754	840	754	0		764	764	830	764	836		826	826	774	826	0
755	755	839	755	0		765	765	829	765	0		827	827	767	827	0
756	756	838	756	0		766	766	828	766	834		828	828	766	828	0
757	757	837	757	0		767	767	827	767	833		829	829	765	829	771
758	758	836	758	0		769	769	0	769	831		830	830	764	830	770
759	759	835	759	841		770	770	0	770	830		831	831	763	831	769
760	760	834	760	840		771	771	0	771	829		832	832	762	832	0
761	761	833	761	839		827	827	767	827	0		833	833	761	833	767
762	762	832	762	838		828	828	766	828	0		834	834	760	834	766
763	763	831	763	837		829	829	765	829	771		835	835	759	835	0
764	764	830	764	836		830	830	764	830	770		836	836	758	836	764
765	765	829	765	0		831	831	763	831	769		837	837	757	837	763
766	766	828	766	834		832	832	762	832	0		838	838	756	838	762
767	767	827	767	833		833	833	761	833	767		839	839	755	839	761
769	769	0	769	831		834	834	760	834	766		840	840	754	840	760
770	770	0	770	830		835	835	759	835	0		841	841	753	841	759
771	771	0	771	829		836	836	758	836	764		842	842	752	842	0
827	827	767	827	0		837	837	757	837	763		1237	1237	0	1237	1250
828	828	766	828	0		838	838	756	838	762		1238	1238	0	1238	1249
829	829	765	829	771		839	839	755	839	761		1239	1239	0	1239	1247
830	830	764	830	770		840	840	754	840	760		1240	1240	0	1240	1246
831	831	763	831	769		841	841	753	841	759		1241	1241	0	1241	1245
832	832	762	832	0		842	842	752	842	0		1245	1245	0	1245	1241
833	833	761	833	767		1012	1012	0	1012	1025		1246	1246	0	1246	1240
834	834	760	834	766		1015	1015	0	1015	1022		1247	1247	0	1247	1239
835	835	759	835	0		1016	1016	0	1016	1021		1249	1249	0	1249	1238
836	836	758	836	764		1021	1021	0	1021	1016		1250	1250	0	1250	1237
837	837	757	837	763		1022	1022	0	1022	1015		1256	1256	0	1256	1279
838	838	756	838	762		1025	1025	0	1025	1012		1258	1258	0	1258	1277
839	839	755	839	761		1108	1108	0	1108	1156		1277	1277	0	1277	1258
840	840	754	840	760		1112	1112	0	1112	1152		1279	1279	0	1279	1256
841	841	753	841	759		1115	1115	0	1115	1149		1280	1280	1375	1280	0
842	842	752	842	0		1116	1116	0	1116	1148		1281	1281	1374	1281	0
915	915	944	915	0		1118	1118	0	1118	1146		1286	1286	0	1286	1363
916	916	943	916	0		1119	1119	0	1119	1145		1363	1363	0	1363	1286
917	917	942	917	0		1120	1120	0	1120	1144		1374	1374	1281	1374	0
942	942	917	942	0		1121	1121	0	1121	1143		1375	1375	1280	1375	0
943	943	916	943	0		1122	1122	0	1122	1142		1376	1376	1400	1376	0
944	944	915	944	0		1128	1128	0	1128	1137		1400	1400	1376	1400	0
959	959	1022	959	0		1129	1129	0	1129	1136		2017	2017	2120	2017	0
960	960	1021	960	0		1136	1136	0	1136	1129		2120	2120	2017	2120	0
964	964	1016	964	0		1137	1137	0	1137	1128		4304	4304	0	4304	4382
965	965	1015	965	0		1142	1142	0	1142	1122		4307	4307	4382	4307	0
967	967	1012	967	0		1143	1143	0	1143	1121		4308	4308	4381	4308	0
1012	1012	967	1012	1025		1144	1144	0	1144	1120		4309	4309	4380	4309	0
1015	1015	965	1015	1022		1145	1145	0	1145	1119		4310	4310	4379	4310	0
1016	1016	964	1016	1021		1146	1146	0	1146	1118		4311	4311	4378	4311	0
1021	1021	960	1021	1016		1148	1148	0	1148	1116		4312	4312	4377	4312	0
1022	1022	959	1022	1015		1149	1149	0	1149	1115		4314	4314	0	4314	4381
1025	1025	0	1025	1012		1152	1152	0	1152	1112		4315	4315	0	4315	4380
1108	1108	0	1108	1156		1156	1156	0	1156	1108		4316	4316	0	4316	4379
1111	1111	1153	1111	0		1220	1220	0	1220	1236		4317	4317	4372	4317	4378
1122	1122	0	1122	1142		1236	1236	0	1236	1220		4318	4318	4371	4318	0
1142	1142	0	1142	1122		1237	1237	0	1237	1250		4319	4319	4370	4319	4374
1153	1153	1111	1153	0		1238	1238	0	1238	1249		4320	4320	4369	4320	4373
1156	1156	0	1156	1108		1239	1239	0	1239	1247		4321	4321	0	4321	4372
1179	1179	1188	1179	0		1240	1240	0	1240	1246		4322	4322	0	4322	4371
1180	1180	1187	1180	0		1241	1241	0	1241	1245		4323	4323	0	4323	4370
1181	1181	1186	1181	0		1245	1245	0	1245	1241		4369	4369	4320	4369	0
1186	1186	1181	1186	0		1246	1246	0	1246	1240		4370	4370	4319	4370	4323
1187	1187	1180	1187	0		1247	1247	0	1247	1239		4371	4371	4318	4371	4322
1188	1188	1179	1188	0		1249	1249	0	1249	1238		4372	4372	4317	4372	4321
1220	1220	0	1220	1236		1250	1250	0	1250	1237		4373	4373	0	4373	4320
1236	1236	0	1236	1220		1256	1256	0	1256	1279		4374	4374	0	4374	4319
1237	1237	0	1237	1250		1258	1258	0	1258	1277		4377	4377	4312	4377	0
1238	1238	0	1238	1249		1277	1277	0	1277	1258		4378	4378	4311	4378	4317
1239	1239	0	1239	1247		1279	1279	0	1279	1256		4379	4379	4310	4379	4316
1240	1240	0	1240	1246		1280	1280	1375	1280	0		4380	4380	4309	4380	4315
1241	1241	0	1241	1245		1281	1281	1374	1281	0		4381	4381	4308	4381	4314
1245	1245	0	1245	1241		1286	1286	0	1286	1363		4382	4382	4307	4382	4304
1246	1246	0	1246	1240		1363	1363	0	1363	1286		4550	4550	0	4550	4583
1247	1247	0	1247	1239		1374	1374	1281	1374	0		4551	4551	0	4551	4582
1249	1249	0	1249	1238		1375	1375	1280	1375	0		4552	4552	0	4552	4581
1250	1250	0	1250	1237		1376	1376	1400	1376	0		4553	4553	0	4553	4580
1256	1256	0	1256	1279		1400	1400	1376	1400	0		4554	4554	0	4554	4579
1258	1258	0	1258	1277		1566	1566	1658	1566	0		4555	4555	0	4555	4578
1277	1277	0	1277	1258		1587	1587	0	1587	1619		4556	4556	0	4556	4577
1279	1279	0	1279	1256		1588	1588	0	1588	1618		4577	4577	0	4577	4556
1280	1280	1375	1280	0		1589	1589	0	1589	1617		4578	4578	0	4578	4555
1281	1281	1374	1281	0		1590	1590	0	1590	1616		4579	4579	0	4579	4554
1286	1286	0	1286	1363		1595	1595	0	1595	1608		4580	4580	0	4580	4553
1363	1363	0	1363	1286		1608	1608	0	1608	1595		4581	4581	0	4581	4552
1374	1374	1281	1374	0		1616	1616	0	1616	1590		4582	4582	0	4582	4551
1375	1375	1280	1375	0		1617	1617	0	1617	1589		4583	4583	0	4583	4550
1376	1376	1400	1376	0		1618	1618	0	1618	1588		5654	5654	5660	5654	0
1400	1400	1376	1400	0		1619	1619	0	1619	1587		5660	5660	5654	5660	0
1431	1431	0	1431	1493		1658	1658	1566	1658	0		5877	5877	5925	5877	0
1436	1436	0	1436	1489		2330	2330	0	2330	2339		5878	5878	5924	5878	0
1442	1442	0	1442	1482		2331	2331	0	2331	2338		5879	5879	0	5879	5924
1444	1444	0	1444	1480		2338	2338	0	2338	2331		5882	5882	0	5882	5921
1445	1445	1467	1445	1479		2339	2339	0	2339	2330		5883	5883	0	5883	5920
1467	1467	1445	1467	0		2355	2355	2420	2355	0		5920	5920	0	5920	5883
1479	1479	1517	1479	1445		2364	2364	0	2364	2374		5921	5921	0	5921	5882
1480	1480	0	1480	1444		2365	2365	0	2365	2373		5924	5924	5878	5924	5879
1482	1482	0	1482	1442		2366	2366	0	2366	2372		5925	5925	5877	5925	0
1489	1489	0	1489	1436		2372	2372	0	2372	2366		7039	7039	0	7039	7058
1493	1493	0	1493	1431		2373	2373	0	2373	2365		7040	7040	7068	7040	7057
1514	1514	1540	1514	0		2374	2374	0	2374	2364		7041	7041	7067	7041	0
1517	1517	1479	1517	0		2420	2420	2355	2420	0		7042	7042	7066	7042	0
1525	1525	1531	1525	0		3052	3052	0	3052	3150		7043	7043	7065	7043	0
1531	1531	1525	1531	0		3053	3053	0	3053	3149		7044	7044	7064	7044	7055
1540	1540	1514	1540	0		3056	3056	0	3056	3146		7045	7045	0	7045	7054
1566	1566	1658	1566	0		3072	3072	0	3072	3155		7046	7046	7061	7046	0
1585	1585	1621	1585	0		3125	3125	0	3125	3141		7048	7048	7059	7048	0
1586	1586	1620	1586	0		3126	3126	0	3126	3140		7049	7049	7058	7049	0
1591	1591	1612	1591	0		3127	3127	0	3127	3139		7050	7050	7057	7050	0
1592	1592	1611	1592	0		3128	3128	0	3128	3138		7051	7051	7056	7051	0
1593	1593	1610	1593	0		3129	3129	0	3129	3136		7054	7054	0	7054	7045
1594	1594	1609	1594	0		3130	3130	0	3130	3135		7055	7055	0	7055	7044
1609	1609	1594	1609	0		3135	3135	0	3135	3130		7056	7056	7051	7056	0
1610	1610	1593	1610	0		3136	3136	0	3136	3129		7057	7057	7050	7057	7040
1611	1611	1592	1611	0		3138	3138	0	3138	3128		7058	7058	7049	7058	7039
1612	1612	1591	1612	0		3139	3139	0	3139	3127		7059	7059	7048	7059	0
1620	1620	1586	1620	0		3140	3140	0	3140	3126		7061	7061	7046	7061	0
1621	1621	1585	1621	0		3141	3141	0	3141	3125		7064	7064	7044	7064	0
1658	1658	1566	1658	0		3146	3146	0	3146	3056		7065	7065	7043	7065	0
1829	1829	0	1829	1925		3149	3149	0	3149	3053		7066	7066	7042	7066	0
1834	1834	1858	1834	0		3150	3150	0	3150	3052		7067	7067	7041	7067	0
1844	1844	0	1844	1934		3155	3155	0	3155	3072		7068	7068	7040	7068	0
1858	1858	1834	1858	0		3261	3261	3334	3261	0		7073	7073	7137	7073	0
1865	1865	1929	1865	0		3262	3262	3333	3262	0		7074	7074	7136	7074	0
1884	1884	1965	1884	0		3263	3263	3332	3263	0		7075	7075	7135	7075	0
1887	1887	1903	1887	0		3287	3287	3298	3287	0		7135	7135	7075	7135	0
1895	1895	1904	1895	0		3288	3288	0	3288	3298		7136	7136	7074	7136	0
1903	1903	1887	1903	0		3298	3298	3287	3298	3288		7137	7137	7073	7137	0
1904	1904	1895	1904	0		3332	3332	3263	3332	3383		7667	7667	0	7667	7694
1906	1906	0	1906	1953		3333	3333	3262	3333	3382		7668	7668	0	7668	7693
1907	1907	0	1907	1952		3334	3334	3261	3334	3381		7669	7669	7690	7669	7692
1908	1908	0	1908	1951		3336	3336	0	3336	3356		7670	7670	7689	7670	7691
1909	1909	1962	1909	0		3337	3337	0	3337	3355		7671	7671	7688	7671	0
1910	1910	1961	1910	0		3338	3338	0	3338	3354		7673	7673	0	7673	7688
1917	1917	0	1917	1941		3339	3339	0	3339	3353		7674	7674	7685	7674	7687
1921	1921	0	1921	1936		3340	3340	0	3340	3352		7675	7675	7684	7675	7686
1923	1923	0	1923	1931		3341	3341	0	3341	3351		7676	7676	7683	7676	7685
1924	1924	0	1924	1930		3342	3342	0	3342	3350		7683	7683	7676	7683	0
1925	1925	0	1925	1829		3343	3343	0	3343	3349		7684	7684	7675	7684	0
1929	1929	1865	1929	0		3347	3347	3410	3347	0		7685	7685	7674	7685	7676
1930	1930	0	1930	1924		3348	3348	3409	3348	0		7686	7686	0	7686	7675
1931	1931	0	1931	1923		3349	3349	3408	3349	3343		7687	7687	0	7687	7674
1934	1934	0	1934	1844		3350	3350	3407	3350	3342		7688	7688	7671	7688	7673
1936	1936	0	1936	1921		3351	3351	3406	3351	3341		7689	7689	7670	7689	0
1941	1941	0	1941	1917		3352	3352	3405	3352	3340		7690	7690	7669	7690	0
1951	1951	0	1951	1908		3353	3353	3404	3353	3339		7691	7691	0	7691	7670
1952	1952	0	1952	1907		3354	3354	0	3354	3338		7692	7692	0	7692	7669
1953	1953	0	1953	1906		3355	3355	0	3355	3337		7693	7693	0	7693	7668
1961	1961	1910	1961	0		3356	3356	0	3356	3336		7694	7694	0	7694	7667
1962	1962	1909	1962	0		3381	3381	3394	3381	3334		7712	7712	0	7712	7742
1965	1965	1884	1965	0		3382	3382	3393	3382	3333		7713	7713	0	7713	7741
1984	1984	0	1984	1994		3383	3383	0	3383	3332		7714	7714	0	7714	7740
1994	1994	0	1994	1984		3393	3393	3382	3393	0		7715	7715	0	7715	7739
2130	2130	0	2130	2154		3394	3394	3381	3394	0		7720	7720	0	7720	7738
2154	2154	0	2154	2130		3404	3404	3353	3404	0		7721	7721	0	7721	7737
2201	2201	2277	2201	0		3405	3405	3352	3405	0		7737	7737	0	7737	7721
2248	2248	2331	2248	0		3406	3406	3351	3406	0		7738	7738	0	7738	7720
2249	2249	2330	2249	0		3407	3407	3350	3407	0		7739	7739	0	7739	7715
2252	2252	0	2252	2327		3408	3408	3349	3408	0		7740	7740	0	7740	7714
2263	2263	0	2263	2314		3409	3409	3348	3409	0		7741	7741	0	7741	7713
2264	2264	0	2264	2313		3410	3410	3347	3410	0		7742	7742	0	7742	7712
2265	2265	0	2265	2312		3415	3415	3443	3415	0		7793	7793	0	7793	7799
2269	2269	0	2269	2306		3443	3443	3415	3443	0		7799	7799	0	7799	7793
2277	2277	2201	2277	0		3498	3498	3507	3498	0		8558	8558	0	8558	8567
2289	2289	2304	2289	0		3499	3499	3506	3499	0		8567	8567	0	8567	8558
2302	2302	0	2302	2311		3500	3500	3505	3500	0		9262	9262	0	9262	9297
2304	2304	2289	2304	0		3505	3505	3500	3505	0		9265	9265	0	9265	9294
2306	2306	0	2306	2269		3506	3506	3499	3506	0		9273	9273	0	9273	9286
2311	2311	0	2311	2302		3507	3507	3498	3507	0		9274	9274	0	9274	9285
2312	2312	0	2312	2265		3533	3533	0	3533	3544		9275	9275	0	9275	9284
2313	2313	0	2313	2264		3544	3544	3557	3544	3533		9284	9284	0	9284	9275
2314	2314	0	2314	2263		3545	3545	3556	3545	0		9285	9285	0	9285	9274
2315	2315	2329	2315	0		3546	3546	3555	3546	0		9286	9286	0	9286	9273
2317	2317	2338	2317	0		3547	3547	3554	3547	0		9294	9294	0	9294	9265
2327	2327	0	2327	2252		3554	3554	3547	3554	0		9297	9297	0	9297	9262
2329	2329	2315	2329	0		3555	3555	3546	3555	0		9298	9298	9313	9298	0
2330	2330	2249	2330	2339		3556	3556	3545	3556	0		9299	9299	9312	9299	0
2331	2331	2248	2331	2338		3557	3557	3544	3557	0		9300	9300	9311	9300	0
2338	2338	2317	2338	2331		3703	3703	0	3703	3793		9301	9301	9310	9301	0
2339	2339	0	2339	2330		3704	3704	0	3704	3792		9302	9302	9309	9302	0
2355	2355	2420	2355	0		3717	3717	3758	3717	0		9309	9309	9302	9309	0
2420	2420	2355	2420	0		3728	3728	3748	3728	0		9310	9310	9301	9310	9323
2506	2506	0	2506	2517		3748	3748	3728	3748	0		9311	9311	9300	9311	9322
2517	2517	0	2517	2506		3758	3758	3717	3758	0		9312	9312	9299	9312	9321
2589	2589	0	2589	2705		3792	3792	3866	3792	3704		9313	9313	9298	9313	9320
2590	2590	0	2590	2704		3793	3793	3865	3793	3703		9320	9320	0	9320	9313
2591	2591	0	2591	2703		3797	3797	3862	3797	0		9321	9321	0	9321	9312
2592	2592	0	2592	2702		3802	3802	3856	3802	0		9322	9322	0	9322	9311
2593	2593	0	2593	2701		3832	3832	3839	3832	0		9323	9323	0	9323	9310
2601	2601	2674	2601	0		3833	3833	3838	3833	0		9629	9629	0	9629	9693
2605	2605	0	2605	2722		3838	3838	3833	3838	0		9693	9693	0	9693	9629
2607	2607	0	2607	2720		3839	3839	3832	3839	0
2623	2623	0	2623	2636		3856	3856	3802	3856	0
2624	2624	0	2624	2635		3862	3862	3797	3862	0
2625	2625	0	2625	2634		3865	3865	3793	3865	0
2628	2628	2739	2628	0		3866	3866	3792	3866	0
2629	2629	2738	2629	0		3883	3883	3897	3883	0
2631	2631	2736	2631	2657		3884	3884	3896	3884	0
2634	2634	0	2634	2625		3885	3885	3895	3885	0
2635	2635	0	2635	2624		3886	3886	3894	3886	0
2636	2636	0	2636	2623		3887	3887	3893	3887	0
2646	2646	0	2646	2674		3888	3888	3892	3888	0
2649	2649	2667	2649	0		3892	3892	3888	3892	0
2650	2650	2666	2650	0		3893	3893	3887	3893	0
2651	2651	2665	2651	2670		3894	3894	3886	3894	0
2652	2652	0	2652	2678		3895	3895	3885	3895	0
2653	2653	0	2653	2669		3896	3896	3884	3896	0
2654	2654	0	2654	2668		3897	3897	3883	3897	0
2657	2657	0	2657	2631		4138	4138	4239	4138	0
2665	2665	2651	2665	0		4239	4239	4138	4239	0
2666	2666	2650	2666	0		4304	4304	0	4304	4382
2667	2667	2649	2667	0		4307	4307	4382	4307	0
2668	2668	0	2668	2654		4308	4308	4381	4308	0
2669	2669	0	2669	2653		4309	4309	4380	4309	0
2670	2670	0	2670	2651		4310	4310	4379	4310	0
2671	2671	0	2671	2682		4311	4311	4378	4311	0
2672	2672	0	2672	2681		4312	4312	4377	4312	0
2673	2673	0	2673	2680		4314	4314	0	4314	4381
2674	2674	2601	2674	2646		4315	4315	0	4315	4380
2678	2678	0	2678	2652		4316	4316	0	4316	4379
2680	2680	0	2680	2673		4317	4317	4372	4317	4378
2681	2681	0	2681	2672		4318	4318	4371	4318	0
2682	2682	0	2682	2671		4319	4319	4370	4319	4374
2698	2698	0	2698	2764		4320	4320	4369	4320	4373
2701	2701	0	2701	2593		4321	4321	0	4321	4372
2702	2702	0	2702	2592		4322	4322	0	4322	4371
2703	2703	0	2703	2591		4323	4323	0	4323	4370
2704	2704	0	2704	2590		4369	4369	4320	4369	0
2705	2705	0	2705	2589		4370	4370	4319	4370	4323
2720	2720	0	2720	2607		4371	4371	4318	4371	4322
2722	2722	0	2722	2605		4372	4372	4317	4372	4321
2723	2723	2737	2723	0		4373	4373	0	4373	4320
2726	2726	2734	2726	0		4374	4374	0	4374	4319
2727	2727	2733	2727	0		4377	4377	4312	4377	0
2728	2728	2732	2728	0		4378	4378	4311	4378	4317
2732	2732	2728	2732	0		4379	4379	4310	4379	4316
2733	2733	2727	2733	0		4380	4380	4309	4380	4315
2734	2734	2726	2734	0		4381	4381	4308	4381	4314
2736	2736	2631	2736	0		4382	4382	4307	4382	4304
2737	2737	2723	2737	0		4482	4482	0	4482	4524
2738	2738	2629	2738	0		4483	4483	0	4483	4523
2739	2739	2628	2739	0		4523	4523	0	4523	4483
2757	2757	2773	2757	0		4524	4524	0	4524	4482
2764	2764	0	2764	2698		4801	4801	4831	4801	0
2773	2773	2757	2773	0		4802	4802	4830	4802	0
2787	2787	0	2787	2893		4803	4803	4829	4803	0
2788	2788	0	2788	2892		4829	4829	4803	4829	0
2793	2793	2896	2793	0		4830	4830	4802	4830	0
2794	2794	2895	2794	0		4831	4831	4801	4831	0
2796	2796	2876	2796	0		5515	5515	5573	5515	0
2797	2797	2875	2797	0		5516	5516	5572	5516	0
2798	2798	2874	2798	0		5517	5517	5571	5517	0
2799	2799	2873	2799	0		5518	5518	5570	5518	0
2800	2800	2872	2800	0		5519	5519	5569	5519	0
2801	2801	2871	2801	0		5520	5520	5568	5520	0
2802	2802	2870	2802	0		5522	5522	5566	5522	0
2803	2803	2869	2803	0		5523	5523	5565	5523	0
2804	2804	2868	2804	0		5524	5524	5564	5524	0
2805	2805	2866	2805	0		5525	5525	5563	5525	0
2806	2806	2865	2806	0		5526	5526	5562	5526	0
2808	2808	0	2808	2823		5528	5528	5561	5528	0
2811	2811	2860	2811	2923		5529	5529	5560	5529	0
2812	2812	2859	2812	2922		5532	5532	5559	5532	0
2813	2813	2858	2813	2921		5533	5533	5558	5533	0
2814	2814	2855	2814	2920		5534	5534	5557	5534	0
2815	2815	2854	2815	2918		5542	5542	5552	5542	0
2816	2816	2853	2816	2917		5543	5543	5551	5543	0
2817	2817	2851	2817	2916		5544	5544	5550	5544	0
2818	2818	2850	2818	0		5550	5550	5544	5550	0
2819	2819	2849	2819	2930		5551	5551	5543	5551	0
2820	2820	0	2820	2929		5552	5552	5542	5552	0
2823	2823	0	2823	2808		5557	5557	5534	5557	0
2824	2824	2848	2824	0		5558	5558	5533	5558	0
2825	2825	2847	2825	0		5559	5559	5532	5559	0
2826	2826	2846	2826	0		5560	5560	5529	5560	0
2827	2827	2845	2827	2924		5561	5561	5528	5561	0
2828	2828	2844	2828	0		5562	5562	5526	5562	0
2829	2829	2843	2829	0		5563	5563	5525	5563	0
2830	2830	2841	2830	0		5564	5564	5524	5564	0
2831	2831	2840	2831	0		5565	5565	5523	5565	0
2832	2832	2839	2832	0		5566	5566	5522	5566	0
2839	2839	2832	2839	0		5568	5568	5520	5568	0
2840	2840	2831	2840	0		5569	5569	5519	5569	0
2841	2841	2830	2841	0		5570	5570	5518	5570	0
2842	2842	0	2842	2867		5571	5571	5517	5571	0
2843	2843	2829	2843	2866		5572	5572	5516	5572	0
2844	2844	2828	2844	0		5573	5573	5515	5573	0
2845	2845	2827	2845	2864		5654	5654	5660	5654	0
2846	2846	2826	2846	2863		5660	5660	5654	5660	0
2847	2847	2825	2847	2862		5759	5759	0	5759	5785
2848	2848	2824	2848	2861		5785	5785	0	5785	5759
2849	2849	2819	2849	2883		5786	5786	5825	5786	0
2850	2850	2818	2850	2882		5798	5798	0	5798	5813
2851	2851	2817	2851	2858		5800	5800	0	5800	5811
2853	2853	2816	2853	0		5811	5811	0	5811	5800
2854	2854	2815	2854	0		5813	5813	0	5813	5798
2855	2855	2814	2855	0		5825	5825	5786	5825	0
2858	2858	2813	2858	2851		5877	5877	5925	5877	0
2859	2859	2812	2859	2875		5878	5878	5924	5878	0
2860	2860	2811	2860	2874		5879	5879	0	5879	5924
2861	2861	0	2861	2848		5924	5924	5878	5924	5879
2862	2862	0	2862	2847		5925	5925	5877	5925	0
2863	2863	0	2863	2846		6008	6008	6101	6008	0
2864	2864	0	2864	2845		6013	6013	6096	6013	0
2865	2865	2806	2865	0		6019	6019	6123	6019	6096
2866	2866	2805	2866	2843		6020	6020	6122	6020	0
2867	2867	0	2867	2842		6025	6025	6117	6025	0
2868	2868	2804	2868	0		6028	6028	6113	6028	0
2869	2869	2803	2869	0		6034	6034	6109	6034	0
2870	2870	2802	2870	0		6035	6035	6108	6035	0
2871	2871	2801	2871	0		6040	6040	6104	6040	6079
2872	2872	2800	2872	0		6041	6041	6103	6041	6078
2873	2873	2799	2873	0		6042	6042	6102	6042	6077
2874	2874	2798	2874	2860		6043	6043	0	6043	6076
2875	2875	2797	2875	2859		6044	6044	0	6044	6075
2876	2876	2796	2876	0		6045	6045	0	6045	6074
2882	2882	0	2882	2850		6074	6074	0	6074	6045
2883	2883	0	2883	2849		6075	6075	0	6075	6044
2887	2887	0	2887	2894		6076	6076	0	6076	6043
2892	2892	0	2892	2788		6077	6077	6100	6077	6042
2893	2893	2910	2893	2787		6078	6078	0	6078	6041
2894	2894	0	2894	2887		6079	6079	6098	6079	6040
2895	2895	2794	2895	0		6080	6080	6097	6080	0
2896	2896	2793	2896	0		6082	6082	6095	6082	0
2910	2910	2893	2910	0		6083	6083	6094	6083	0
2912	2912	2933	2912	0		6084	6084	6093	6084	0
2916	2916	0	2916	2817		6093	6093	6084	6093	0
2917	2917	0	2917	2816		6094	6094	6083	6094	0
2918	2918	0	2918	2815		6095	6095	6082	6095	0
2920	2920	0	2920	2814		6096	6096	6013	6096	6019
2921	2921	0	2921	2813		6097	6097	6080	6097	0
2922	2922	0	2922	2812		6098	6098	6079	6098	0
2923	2923	0	2923	2811		6100	6100	6077	6100	0
2924	2924	0	2924	2827		6101	6101	6008	6101	0
2929	2929	0	2929	2820		6102	6102	6042	6102	0
2930	2930	0	2930	2819		6103	6103	6041	6103	0
2933	2933	2912	2933	0		6104	6104	6040	6104	0
2970	2970	0	2970	3003		6108	6108	6035	6108	0
2971	2971	0	2971	3002		6109	6109	6034	6109	0
2972	2972	0	2972	3001		6113	6113	6028	6113	0
2973	2973	0	2973	3000		6117	6117	6025	6117	0
2974	2974	0	2974	2999		6122	6122	6020	6122	0
2975	2975	0	2975	2998		6123	6123	6019	6123	0
2976	2976	0	2976	2997		6189	6189	6291	6189	0
2977	2977	0	2977	2996		6203	6203	6278	6203	0
2979	2979	0	2979	2994		6205	6205	6276	6205	0
2988	2988	3034	2988	0		6206	6206	6275	6206	0
2989	2989	3033	2989	0		6275	6275	6206	6275	0
2991	2991	3031	2991	0		6276	6276	6205	6276	0
2992	2992	3030	2992	0		6278	6278	6203	6278	0
2993	2993	3029	2993	0		6291	6291	6189	6291	0
2994	2994	0	2994	2979		6583	6583	6672	6583	0
2996	2996	0	2996	2977		6589	6589	6665	6589	0
2997	2997	0	2997	2976		6590	6590	6664	6590	0
2998	2998	0	2998	2975		6591	6591	6663	6591	0
2999	2999	0	2999	2974		6592	6592	6662	6592	0
3000	3000	0	3000	2973		6593	6593	6661	6593	0
3001	3001	3020	3001	2972		6594	6594	6660	6594	0
3002	3002	0	3002	2971		6660	6660	6594	6660	0
3003	3003	0	3003	2970		6661	6661	6593	6661	0
3004	3004	3017	3004	0		6662	6662	6592	6662	0
3005	3005	3016	3005	0		6663	6663	6591	6663	0
3006	3006	3015	3006	0		6664	6664	6590	6664	0
3015	3015	3006	3015	0		6665	6665	6589	6665	0
3016	3016	3005	3016	0		6672	6672	6583	6672	0
3017	3017	3004	3017	0		6767	6767	6806	6767	0
3020	3020	3001	3020	0		6768	6768	6805	6768	0
3029	3029	2993	3029	0		6769	6769	6804	6769	0
3030	3030	2992	3030	3049		6770	6770	6803	6770	0
3031	3031	2991	3031	3048		6773	6773	6800	6773	0
3032	3032	0	3032	3047		6774	6774	6799	6774	0
3033	3033	2989	3033	0		6775	6775	6798	6775	0
3034	3034	2988	3034	0		6776	6776	6797	6776	0
3047	3047	0	3047	3032		6777	6777	6796	6777	0
3048	3048	0	3048	3031		6778	6778	6795	6778	0
3049	3049	0	3049	3030		6779	6779	6794	6779	0
3052	3052	0	3052	3150		6780	6780	6793	6780	0
3053	3053	0	3053	3149		6781	6781	6792	6781	0
3056	3056	0	3056	3146		6782	6782	6791	6782	0
3072	3072	0	3072	3155		6783	6783	6790	6783	0
3125	3125	0	3125	3141		6784	6784	6789	6784	0
3126	3126	0	3126	3140		6789	6789	6784	6789	0
3127	3127	0	3127	3139		6790	6790	6783	6790	0
3128	3128	0	3128	3138		6791	6791	6782	6791	0
3129	3129	0	3129	3136		6792	6792	6781	6792	0
3130	3130	0	3130	3135		6793	6793	6780	6793	0
3135	3135	0	3135	3130		6794	6794	6779	6794	0
3136	3136	0	3136	3129		6795	6795	6778	6795	0
3138	3138	0	3138	3128		6796	6796	6777	6796	0
3139	3139	0	3139	3127		6797	6797	6776	6797	0
3140	3140	0	3140	3126		6798	6798	6775	6798	0
3141	3141	0	3141	3125		6799	6799	6774	6799	0
3146	3146	0	3146	3056		6800	6800	6773	6800	0
3149	3149	0	3149	3053		6803	6803	6770	6803	0
3150	3150	0	3150	3052		6804	6804	6769	6804	0
3155	3155	0	3155	3072		6805	6805	6768	6805	0
3233	3233	3255	3233	0		6806	6806	6767	6806	0
3238	3238	3251	3238	0		6956	6956	7023	6956	0
3251	3251	3238	3251	0		6959	6959	7020	6959	0
3255	3255	3233	3255	0		6960	6960	7019	6960	0
3261	3261	3334	3261	0		6961	6961	7018	6961	0
3262	3262	3333	3262	0		6969	6969	7011	6969	0
3263	3263	3332	3263	0		6970	6970	7010	6970	0
3287	3287	3298	3287	0		7010	7010	6970	7010	0
3288	3288	0	3288	3298		7011	7011	6969	7011	0
3298	3298	3287	3298	3288		7018	7018	6961	7018	0
3332	3332	3263	3332	3383		7019	7019	6960	7019	0
3333	3333	3262	3333	3382		7020	7020	6959	7020	0
3334	3334	3261	3334	3381		7023	7023	6956	7023	0
3336	3336	0	3336	3356		7039	7039	0	7039	7058
3337	3337	0	3337	3355		7040	7040	7068	7040	7057
3338	3338	0	3338	3354		7041	7041	7067	7041	0
3339	3339	0	3339	3353		7042	7042	7066	7042	0
3340	3340	0	3340	3352		7043	7043	7065	7043	0
3341	3341	0	3341	3351		7044	7044	7064	7044	7055
3342	3342	0	3342	3350		7045	7045	0	7045	7054
3343	3343	0	3343	3349		7046	7046	7061	7046	0
3347	3347	3410	3347	0		7048	7048	7059	7048	0
3348	3348	3409	3348	0		7049	7049	7058	7049	0
3349	3349	3408	3349	3343		7050	7050	7057	7050	0
3350	3350	3407	3350	3342		7051	7051	7056	7051	0
3351	3351	3406	3351	3341		7054	7054	0	7054	7045
3352	3352	3405	3352	3340		7055	7055	0	7055	7044
3353	3353	3404	3353	3339		7056	7056	7051	7056	0
3354	3354	0	3354	3338		7057	7057	7050	7057	7040
3355	3355	0	3355	3337		7058	7058	7049	7058	7039
3356	3356	0	3356	3336		7059	7059	7048	7059	0
3381	3381	3394	3381	3334		7061	7061	7046	7061	0
3382	3382	3393	3382	3333		7064	7064	7044	7064	0
3383	3383	0	3383	3332		7065	7065	7043	7065	0
3384	3384	3391	3384	0		7066	7066	7042	7066	0
3385	3385	3390	3385	0		7067	7067	7041	7067	0
3390	3390	3385	3390	0		7068	7068	7040	7068	0
3391	3391	3384	3391	0		7073	7073	7137	7073	0
3393	3393	3382	3393	0		7074	7074	7136	7074	0
3394	3394	3381	3394	0		7075	7075	7135	7075	0
3404	3404	3353	3404	0		7135	7135	7075	7135	7189
3405	3405	3352	3405	0		7136	7136	7074	7136	7188
3406	3406	3351	3406	0		7137	7137	7073	7137	7187
3407	3407	3350	3407	0		7139	7139	7185	7139	0
3408	3408	3349	3408	0		7140	7140	7184	7140	0
3409	3409	3348	3409	0		7156	7156	7174	7156	0
3410	3410	3347	3410	0		7157	7157	7173	7157	0
3415	3415	3443	3415	0		7161	7161	7171	7161	0
3443	3443	3415	3443	0		7162	7162	7170	7162	0
3448	3448	0	3448	3466		7170	7170	7162	7170	0
3449	3449	0	3449	3465		7171	7171	7161	7171	0
3465	3465	0	3465	3449		7173	7173	7157	7173	0
3466	3466	0	3466	3448		7174	7174	7156	7174	0
3533	3533	0	3533	3544		7184	7184	7140	7184	0
3544	3544	3557	3544	3533		7185	7185	7139	7185	0
3545	3545	3556	3545	0		7187	7187	0	7187	7137
3546	3546	3555	3546	0		7188	7188	0	7188	7136
3547	3547	3554	3547	0		7189	7189	0	7189	7135
3554	3554	3547	3554	0		7223	7223	7247	7223	0
3555	3555	3546	3555	0		7224	7224	7246	7224	0
3556	3556	3545	3556	0		7228	7228	7242	7228	0
3557	3557	3544	3557	0		7229	7229	7241	7229	0
3695	3695	3702	3695	0		7230	7230	7240	7230	0
3702	3702	3695	3702	0		7231	7231	7239	7231	0
3703	3703	0	3703	3793		7239	7239	7231	7239	0
3704	3704	0	3704	3792		7240	7240	7230	7240	0
3717	3717	3758	3717	0		7241	7241	7229	7241	0
3728	3728	3748	3728	0		7242	7242	7228	7242	0
3748	3748	3728	3748	0		7246	7246	7224	7246	0
3758	3758	3717	3758	0		7247	7247	7223	7247	0
3792	3792	3866	3792	3704		7564	7564	7603	7564	7602
3793	3793	3865	3793	3703		7565	7565	7602	7565	7601
3797	3797	3862	3797	0		7566	7566	0	7566	7600
3802	3802	3856	3802	0		7568	7568	0	7568	7598
3832	3832	3839	3832	0		7569	7569	0	7569	7597
3833	3833	3838	3833	0		7570	7570	0	7570	7596
3838	3838	3833	3838	0		7571	7571	0	7571	7595
3839	3839	3832	3839	0		7572	7572	0	7572	7594
3856	3856	3802	3856	0		7573	7573	0	7573	7593
3862	3862	3797	3862	0		7593	7593	0	7593	7573
3865	3865	3793	3865	0		7594	7594	0	7594	7572
3866	3866	3792	3866	0		7595	7595	0	7595	7571
4024	4024	0	4024	4104		7596	7596	0	7596	7570
4041	4041	0	4041	4089		7597	7597	0	7597	7569
4044	4044	4104	4044	4086		7598	7598	0	7598	7568
4045	4045	4103	4045	4085		7600	7600	0	7600	7566
4046	4046	4102	4046	0		7601	7601	0	7601	7565
4085	4085	0	4085	4045		7602	7602	7565	7602	7564
4086	4086	0	4086	4044		7603	7603	7564	7603	0
4089	4089	0	4089	4041		7667	7667	0	7667	7694
4102	4102	4046	4102	0		7668	7668	0	7668	7693
4103	4103	4045	4103	0		7669	7669	7690	7669	7692
4104	4104	4044	4104	4024		7670	7670	7689	7670	7691
4138	4138	4239	4138	0		7671	7671	7688	7671	0
4195	4195	4238	4195	0		7673	7673	0	7673	7688
4201	4201	4232	4201	0		7674	7674	7685	7674	7687
4232	4232	4201	4232	0		7675	7675	7684	7675	7686
4238	4238	4195	4238	0		7676	7676	7683	7676	7685
4239	4239	4138	4239	0		7683	7683	7676	7683	0
4280	4280	4287	4280	0		7684	7684	7675	7684	0
4281	4281	4286	4281	0		7685	7685	7674	7685	7676
4286	4286	4281	4286	0		7686	7686	0	7686	7675
4287	4287	4280	4287	0		7687	7687	0	7687	7674
4304	4304	0	4304	4382		7688	7688	7671	7688	7673
4307	4307	4382	4307	0		7689	7689	7670	7689	0
4308	4308	4381	4308	0		7690	7690	7669	7690	0
4309	4309	4380	4309	0		7691	7691	0	7691	7670
4310	4310	4379	4310	0		7692	7692	0	7692	7669
4311	4311	4378	4311	0		7693	7693	0	7693	7668
4312	4312	4377	4312	0		7694	7694	0	7694	7667
4314	4314	0	4314	4381		7793	7793	0	7793	7799
4315	4315	0	4315	4380		7799	7799	0	7799	7793
4316	4316	0	4316	4379		7822	7822	0	7822	7840
4317	4317	4372	4317	4378		7823	7823	7840	7823	0
4318	4318	4371	4318	0		7840	7840	7823	7840	7822
4319	4319	4370	4319	4374		7875	7875	0	7875	7881
4320	4320	4369	4320	4373		7876	7876	0	7876	7880
4321	4321	0	4321	4372		7880	7880	0	7880	7876
4322	4322	0	4322	4371		7881	7881	0	7881	7875
4323	4323	0	4323	4370		8439	8439	0	8439	8479
4369	4369	4320	4369	0		8440	8440	0	8440	8478
4370	4370	4319	4370	4323		8478	8478	0	8478	8440
4371	4371	4318	4371	4322		8479	8479	0	8479	8439
4372	4372	4317	4372	4321		8558	8558	0	8558	8567
4373	4373	0	4373	4320		8567	8567	0	8567	8558
4374	4374	0	4374	4319		8888	8888	8901	8888	0
4377	4377	4312	4377	0		8901	8901	8888	8901	0
4378	4378	4311	4378	4317		8928	8928	8938	8928	0
4379	4379	4310	4379	4316		8929	8929	8937	8929	0
4380	4380	4309	4380	4315		8930	8930	8936	8930	0
4381	4381	4308	4381	4314		8936	8936	8930	8936	0
4382	4382	4307	4382	4304		8937	8937	8929	8937	0
4470	4470	4489	4470	0		8938	8938	8928	8938	0
4473	4473	4486	4473	0		8968	8968	9049	8968	0
4475	4475	4484	4475	0		8970	8970	9047	8970	0
4476	4476	4483	4476	0		8995	8995	9021	8995	0
4482	4482	0	4482	4524		9000	9000	9015	9000	0
4483	4483	4476	4483	4523		9001	9001	0	9001	9020
4484	4484	4475	4484	0		9002	9002	9011	9002	9019
4486	4486	4473	4486	0		9003	9003	9010	9003	0
4489	4489	4470	4489	0		9004	9004	9009	9004	0
4523	4523	0	4523	4483		9006	9006	0	9006	9015
4524	4524	0	4524	4482		9007	9007	0	9007	9014
4637	4637	4662	4637	0		9008	9008	0	9008	9013
4638	4638	4661	4638	0		9009	9009	9004	9009	0
4639	4639	4660	4639	0		9010	9010	9003	9010	0
4640	4640	4659	4640	0		9011	9011	9002	9011	0
4641	4641	4658	4641	0		9013	9013	0	9013	9008
4645	4645	4656	4645	0		9014	9014	0	9014	9007
4647	4647	4654	4647	0		9015	9015	9000	9015	9006
4648	4648	4653	4648	0		9019	9019	0	9019	9002
4653	4653	4648	4653	0		9020	9020	0	9020	9001
4654	4654	4647	4654	0		9021	9021	8995	9021	0
4656	4656	4645	4656	0		9047	9047	8970	9047	0
4658	4658	4641	4658	0		9049	9049	8968	9049	0
4659	4659	4640	4659	0		9065	9065	0	9065	9166
4660	4660	4639	4660	0		9069	9069	0	9069	9162
4661	4661	4638	4661	0		9070	9070	0	9070	9161
4662	4662	4637	4662	0		9071	9071	0	9071	9160
5007	5007	5015	5007	0		9072	9072	0	9072	9159
5015	5015	5007	5015	0		9073	9073	0	9073	9158
5037	5037	0	5037	5145		9158	9158	0	9158	9073
5145	5145	0	5145	5037		9159	9159	0	9159	9072
5161	5161	5186	5161	0		9160	9160	0	9160	9071
5162	5162	5185	5162	0		9161	9161	0	9161	9070
5163	5163	5184	5163	0		9162	9162	0	9162	9069
5164	5164	5183	5164	0		9166	9166	0	9166	9065
5165	5165	5182	5165	0		9228	9228	9261	9228	0
5182	5182	5165	5182	0		9229	9229	9260	9229	0
5183	5183	5164	5183	0		9230	9230	9259	9230	0
5184	5184	5163	5184	0		9231	9231	9258	9231	0
5185	5185	5162	5185	0		9232	9232	9257	9232	0
5186	5186	5161	5186	0		9233	9233	9256	9233	0
5345	5345	0	5345	5378		9234	9234	9255	9234	0
5346	5346	0	5346	5377		9255	9255	9234	9255	0
5347	5347	0	5347	5376		9256	9256	9233	9256	0
5348	5348	0	5348	5375		9257	9257	9232	9257	0
5349	5349	0	5349	5374		9258	9258	9231	9258	0
5351	5351	0	5351	5372		9259	9259	9230	9259	0
5372	5372	0	5372	5351		9260	9260	9229	9260	0
5374	5374	0	5374	5349		9261	9261	9228	9261	0
5375	5375	0	5375	5348		9262	9262	0	9262	9297
5376	5376	5410	5376	5347		9265	9265	0	9265	9294
5377	5377	5409	5377	5346		9294	9294	0	9294	9265
5378	5378	5408	5378	5345		9297	9297	0	9297	9262
5379	5379	5407	5379	0		9298	9298	9313	9298	0
5380	5380	5406	5380	0		9299	9299	9312	9299	0
5383	5383	5402	5383	5403		9300	9300	9311	9300	0
5384	5384	5401	5384	5402		9301	9301	9310	9301	0
5386	5386	5399	5386	0		9302	9302	9309	9302	0
5399	5399	5386	5399	0		9309	9309	9302	9309	0
5401	5401	5384	5401	0		9310	9310	9301	9310	9323
5402	5402	5383	5402	5384		9311	9311	9300	9311	9322
5403	5403	0	5403	5383		9312	9312	9299	9312	9321
5406	5406	5380	5406	0		9313	9313	9298	9313	9320
5407	5407	5379	5407	0		9320	9320	0	9320	9313
5408	5408	5378	5408	0		9321	9321	0	9321	9312
5409	5409	5377	5409	0		9322	9322	0	9322	9311
5410	5410	5376	5410	0		9323	9323	0	9323	9310
5441	5441	5452	5441	0		9359	9359	9398	9359	0
5442	5442	5451	5442	0		9398	9398	9359	9398	0
5451	5451	5442	5451	0		9424	9424	0	9424	9445
5452	5452	5441	5452	0		9425	9425	0	9425	9444
5515	5515	5573	5515	0		9426	9426	9444	9426	9443
5516	5516	5572	5516	0		9427	9427	9443	9427	0
5517	5517	5571	5517	0		9428	9428	0	9428	9442
5518	5518	5570	5518	0		9429	9429	0	9429	9441
5519	5519	5569	5519	0		9430	9430	0	9430	9440
5520	5520	5568	5520	0		9432	9432	0	9432	9439
5522	5522	5566	5522	0		9439	9439	0	9439	9432
5523	5523	5565	5523	0		9440	9440	0	9440	9430
5524	5524	5564	5524	0		9441	9441	0	9441	9429
5525	5525	5563	5525	0		9442	9442	0	9442	9428
5526	5526	5562	5526	0		9443	9443	9427	9443	9426
5528	5528	5561	5528	0		9444	9444	9426	9444	9425
5529	5529	5560	5529	0		9445	9445	0	9445	9424
5532	5532	5559	5532	0		9629	9629	9683	9629	9693
5533	5533	5558	5533	0		9683	9683	9629	9683	0
5534	5534	5557	5534	0		9693	9693	0	9693	9629
5542	5542	5552	5542	0		9835	9835	9887	9835	0
5543	5543	5551	5543	0		9836	9836	9886	9836	0
5544	5544	5550	5544	0		9851	9851	0	9851	9860
5550	5550	5544	5550	0		9852	9852	0	9852	9859
5551	5551	5543	5551	0		9853	9853	0	9853	9858
5552	5552	5542	5552	0		9858	9858	0	9858	9853
5557	5557	5534	5557	0		9859	9859	0	9859	9852
5558	5558	5533	5558	0		9860	9860	0	9860	9851
5559	5559	5532	5559	0		9886	9886	9836	9886	0
5560	5560	5529	5560	0		9887	9887	9835	9887	0
5561	5561	5528	5561	0		9923	9923	0	9923	9964
5562	5562	5526	5562	0		9927	9927	9964	9927	0
5563	5563	5525	5563	0		9964	9964	9927	9964	9923
5564	5564	5524	5564	5600
5565	5565	5523	5565	0
5566	5566	5522	5566	0
5568	5568	5520	5568	0
5569	5569	5519	5569	0
5570	5570	5518	5570	5594
5571	5571	5517	5571	0
5572	5572	5516	5572	0
5573	5573	5515	5573	0
5594	5594	0	5594	5570
5600	5600	0	5600	5564
5654	5654	5660	5654	0
5660	5660	5654	5660	0
5759	5759	0	5759	5785
5785	5785	0	5785	5759
5786	5786	5825	5786	0
5798	5798	0	5798	5813
5800	5800	0	5800	5811
5811	5811	0	5811	5800
5813	5813	0	5813	5798
5825	5825	5786	5825	0
5877	5877	5925	5877	0
5878	5878	5924	5878	0
5879	5879	0	5879	5924
5924	5924	5878	5924	5879
5925	5925	5877	5925	0
5936	5936	5943	5936	0
5942	5942	0	5942	5950
5943	5943	5936	5943	5949
5949	5949	0	5949	5943
5950	5950	0	5950	5942
6008	6008	6101	6008	0
6013	6013	6096	6013	0
6019	6019	6123	6019	6096
6020	6020	6122	6020	0
6025	6025	6117	6025	0
6028	6028	6113	6028	0
6034	6034	6109	6034	0
6035	6035	6108	6035	0
6040	6040	6104	6040	6079
6041	6041	6103	6041	6078
6042	6042	6102	6042	6077
6043	6043	0	6043	6076
6044	6044	0	6044	6075
6045	6045	0	6045	6074
6074	6074	0	6074	6045
6075	6075	0	6075	6044
6076	6076	0	6076	6043
6077	6077	6100	6077	6042
6078	6078	0	6078	6041
6079	6079	6098	6079	6040
6096	6096	6013	6096	6019
6098	6098	6079	6098	0
6100	6100	6077	6100	0
6101	6101	6008	6101	0
6102	6102	6042	6102	0
6103	6103	6041	6103	0
6104	6104	6040	6104	0
6108	6108	6035	6108	0
6109	6109	6034	6109	0
6113	6113	6028	6113	0
6116	6116	0	6116	6120
6117	6117	6025	6117	0
6120	6120	0	6120	6116
6122	6122	6020	6122	0
6123	6123	6019	6123	0
6142	6142	0	6142	6203
6143	6143	0	6143	6202
6189	6189	6291	6189	0
6202	6202	0	6202	6143
6203	6203	6278	6203	6142
6217	6217	0	6217	6262
6218	6218	6265	6218	6261
6220	6220	6264	6220	0
6222	6222	6262	6222	6256
6223	6223	6261	6223	6255
6224	6224	6260	6224	6254
6231	6231	0	6231	6248
6232	6232	0	6232	6247
6233	6233	0	6233	6246
6235	6235	6249	6235	0
6236	6236	6248	6236	0
6237	6237	6247	6237	0
6238	6238	6246	6238	0
6246	6246	6238	6246	6233
6247	6247	6237	6247	6232
6248	6248	6236	6248	6231
6249	6249	6235	6249	0
6254	6254	0	6254	6224
6255	6255	0	6255	6223
6256	6256	0	6256	6222
6260	6260	6224	6260	0
6261	6261	6223	6261	6218
6262	6262	6222	6262	6217
6264	6264	6220	6264	0
6265	6265	6218	6265	0
6278	6278	6203	6278	0
6291	6291	6189	6291	0
6337	6337	0	6337	6374
6338	6338	0	6338	6373
6339	6339	0	6339	6372
6340	6340	0	6340	6371
6342	6342	0	6342	6399
6371	6371	0	6371	6340
6372	6372	0	6372	6339
6373	6373	0	6373	6338
6374	6374	0	6374	6337
6399	6399	0	6399	6342
6408	6408	0	6408	6428
6428	6428	0	6428	6408
6436	6436	6484	6436	0
6437	6437	6483	6437	0
6438	6438	6482	6438	0
6447	6447	0	6447	6503
6449	6449	6471	6449	6501
6450	6450	6470	6450	6499
6451	6451	6469	6451	0
6452	6452	6468	6452	6497
6453	6453	6467	6453	0
6454	6454	6466	6454	6494
6456	6456	6464	6456	6492
6457	6457	6463	6457	6491
6463	6463	6457	6463	6480
6464	6464	6456	6464	6479
6466	6466	6454	6466	6477
6467	6467	6453	6467	0
6468	6468	6452	6468	0
6469	6469	6451	6469	0
6470	6470	6450	6470	0
6471	6471	6449	6471	0
6477	6477	0	6477	6466
6479	6479	0	6479	6464
6480	6480	0	6480	6463
6482	6482	6438	6482	0
6483	6483	6437	6483	0
6484	6484	6436	6484	0
6491	6491	6517	6491	6457
6492	6492	6516	6492	6456
6493	6493	6515	6493	0
6494	6494	6514	6494	6454
6495	6495	6513	6495	0
6496	6496	6512	6496	0
6497	6497	0	6497	6452
6499	6499	0	6499	6450
6501	6501	6509	6501	6449
6502	6502	6508	6502	0
6503	6503	6507	6503	6447
6507	6507	6503	6507	0
6508	6508	6502	6508	0
6509	6509	6501	6509	0
6512	6512	6496	6512	0
6513	6513	6495	6513	0
6514	6514	6494	6514	0
6515	6515	6493	6515	0
6516	6516	6492	6516	0
6517	6517	6491	6517	0
6544	6544	0	6544	6554
6554	6554	0	6554	6544
6556	6556	0	6556	6576
6557	6557	0	6557	6575
6559	6559	0	6559	6573
6560	6560	6569	6560	6572
6561	6561	6568	6561	6571
6562	6562	6567	6562	0
6567	6567	6562	6567	0
6568	6568	6561	6568	0
6569	6569	6560	6569	0
6571	6571	0	6571	6561
6572	6572	0	6572	6560
6573	6573	0	6573	6559
6575	6575	0	6575	6557
6576	6576	0	6576	6556
6584	6584	0	6584	6671
6585	6585	0	6585	6670
6586	6586	0	6586	6669
6587	6587	0	6587	6668
6588	6588	0	6588	6666
6596	6596	0	6596	6658
6597	6597	0	6597	6657
6598	6598	0	6598	6656
6656	6656	0	6656	6598
6657	6657	0	6657	6597
6658	6658	0	6658	6596
6666	6666	0	6666	6588
6668	6668	0	6668	6587
6669	6669	0	6669	6586
6670	6670	0	6670	6585
6671	6671	0	6671	6584
6695	6695	0	6695	6725
6696	6696	0	6696	6724
6697	6697	0	6697	6723
6705	6705	6716	6705	0
6707	6707	0	6707	6717
6708	6708	0	6708	6716
6716	6716	6705	6716	6708
6717	6717	0	6717	6707
6723	6723	0	6723	6697
6724	6724	0	6724	6696
6725	6725	0	6725	6695
6751	6751	0	6751	6821
6759	6759	0	6759	6814
6765	6765	0	6765	6808
6784	6784	6789	6784	0
6789	6789	6784	6789	0
6808	6808	0	6808	6765
6814	6814	0	6814	6759
6821	6821	6849	6821	6751
6823	6823	6847	6823	0
6824	6824	6846	6824	0
6825	6825	6845	6825	0
6826	6826	6844	6826	0
6829	6829	6838	6829	0
6830	6830	6837	6830	6839
6831	6831	6836	6831	0
6836	6836	6831	6836	0
6837	6837	6830	6837	0
6838	6838	6829	6838	0
6839	6839	0	6839	6830
6844	6844	6826	6844	0
6845	6845	6825	6845	0
6846	6846	6824	6846	0
6847	6847	6823	6847	0
6849	6849	6821	6849	0
6902	6902	6930	6902	0
6930	6930	6902	6930	0
6956	6956	7023	6956	0
6959	6959	7020	6959	0
6960	6960	7019	6960	0
6961	6961	7018	6961	0
6969	6969	7011	6969	0
6970	6970	7010	6970	0
7010	7010	6970	7010	0
7011	7011	6969	7011	0
7018	7018	6961	7018	0
7019	7019	6960	7019	0
7020	7020	6959	7020	0
7023	7023	6956	7023	0
7039	7039	0	7039	7058
7040	7040	7068	7040	7057
7041	7041	7067	7041	0
7042	7042	7066	7042	0
7043	7043	7065	7043	0
7044	7044	7064	7044	7055
7045	7045	0	7045	7054
7046	7046	7061	7046	0
7048	7048	7059	7048	0
7049	7049	7058	7049	0
7050	7050	7057	7050	0
7051	7051	7056	7051	0
7054	7054	0	7054	7045
7055	7055	0	7055	7044
7056	7056	7051	7056	0
7057	7057	7050	7057	7040
7058	7058	7049	7058	7039
7059	7059	7048	7059	0
7061	7061	7046	7061	0
7064	7064	7044	7064	0
7065	7065	7043	7065	0
7066	7066	7042	7066	0
7067	7067	7041	7067	0
7068	7068	7040	7068	0
7073	7073	7137	7073	0
7074	7074	7136	7074	0
7075	7075	7135	7075	0
7135	7135	7075	7135	7189
7136	7136	7074	7136	7188
7137	7137	7073	7137	7187
7139	7139	7185	7139	0
7140	7140	7184	7140	0
7156	7156	7174	7156	0
7157	7157	7173	7157	0
7161	7161	7171	7161	0
7162	7162	7170	7162	0
7170	7170	7162	7170	0
7171	7171	7161	7171	0
7173	7173	7157	7173	0
7174	7174	7156	7174	0
7184	7184	7140	7184	0
7185	7185	7139	7185	0
7187	7187	0	7187	7137
7188	7188	0	7188	7136
7189	7189	0	7189	7135
7225	7225	0	7225	7245
7232	7232	0	7232	7238
7233	7233	0	7233	7237
7237	7237	0	7237	7233
7238	7238	0	7238	7232
7245	7245	0	7245	7225
7248	7248	0	7248	7262
7249	7249	0	7249	7261
7250	7250	0	7250	7260
7251	7251	0	7251	7259
7252	7252	0	7252	7258
7258	7258	0	7258	7252
7259	7259	0	7259	7251
7260	7260	0	7260	7250
7261	7261	0	7261	7249
7262	7262	0	7262	7248
7292	7292	0	7292	7321
7293	7293	0	7293	7320
7294	7294	0	7294	7319
7295	7295	0	7295	7318
7297	7297	0	7297	7316
7298	7298	0	7298	7315
7299	7299	0	7299	7314
7300	7300	0	7300	7313
7301	7301	0	7301	7312
7303	7303	0	7303	7311
7304	7304	0	7304	7310
7305	7305	0	7305	7309
7309	7309	0	7309	7305
7310	7310	0	7310	7304
7311	7311	0	7311	7303
7312	7312	0	7312	7301
7313	7313	7324	7313	7300
7314	7314	7323	7314	7299
7315	7315	7322	7315	7298
7316	7316	7321	7316	7297
7318	7318	0	7318	7295
7319	7319	0	7319	7294
7320	7320	0	7320	7293
7321	7321	7316	7321	7292
7322	7322	7315	7322	0
7323	7323	7314	7323	0
7324	7324	7313	7324	0
7564	7564	7603	7564	7602
7565	7565	7602	7565	7601
7601	7601	0	7601	7565
7602	7602	7565	7602	7564
7603	7603	7564	7603	0
7667	7667	0	7667	7694
7668	7668	0	7668	7693
7669	7669	7690	7669	7692
7670	7670	7689	7670	7691
7671	7671	7688	7671	0
7673	7673	0	7673	7688
7674	7674	7685	7674	7687
7675	7675	7684	7675	7686
7676	7676	7683	7676	7685
7683	7683	7676	7683	0
7684	7684	7675	7684	0
7685	7685	7674	7685	7676
7686	7686	0	7686	7675
7687	7687	0	7687	7674
7688	7688	7671	7688	7673
7689	7689	7670	7689	0
7690	7690	7669	7690	0
7691	7691	0	7691	7670
7692	7692	0	7692	7669
7693	7693	0	7693	7668
7694	7694	0	7694	7667
7774	7774	7793	7774	0
7775	7775	7792	7775	0
7776	7776	7791	7776	0
7777	7777	7789	7777	0
7778	7778	7788	7778	0
7788	7788	7778	7788	0
7789	7789	7777	7789	0
7791	7791	7776	7791	0
7792	7792	7775	7792	0
7793	7793	7774	7793	7799
7799	7799	0	7799	7793
7822	7822	0	7822	7840
7823	7823	7840	7823	0
7840	7840	7823	7840	7822
7875	7875	0	7875	7881
7876	7876	0	7876	7880
7880	7880	0	7880	7876
7881	7881	0	7881	7875
7903	7903	7908	7903	0
7908	7908	7903	7908	0
7941	7941	7956	7941	0
7942	7942	7955	7942	0
7945	7945	0	7945	7969
7946	7946	0	7946	7968
7952	7952	0	7952	7962
7955	7955	7942	7955	0
7956	7956	7941	7956	0
7962	7962	7977	7962	7952
7963	7963	7976	7963	0
7967	7967	0	7967	7972
7968	7968	0	7968	7946
7969	7969	0	7969	7945
7972	7972	0	7972	7967
7975	7975	0	7975	7987
7976	7976	7963	7976	0
7977	7977	7962	7977	0
7987	7987	0	7987	7975
8106	8106	0	8106	8133
8107	8107	0	8107	8132
8132	8132	8162	8132	8107
8133	8133	8161	8133	8106
8134	8134	8160	8134	0
8135	8135	8159	8135	0
8159	8159	8135	8159	0
8160	8160	8134	8160	0
8161	8161	8133	8161	0
8162	8162	8132	8162	0
8191	8191	8216	8191	0
8192	8192	8215	8192	0
8193	8193	8214	8193	0
8198	8198	8208	8198	0
8199	8199	8207	8199	0
8200	8200	0	8200	8216
8207	8207	8199	8207	0
8208	8208	8198	8208	0
8214	8214	8193	8214	0
8215	8215	8192	8215	0
8216	8216	8191	8216	8200
8244	8244	0	8244	8249
8249	8249	0	8249	8244
8439	8439	0	8439	8479
8440	8440	0	8440	8478
8478	8478	0	8478	8440
8479	8479	0	8479	8439
8558	8558	0	8558	8567
8567	8567	0	8567	8558
8829	8829	0	8829	8871
8830	8830	0	8830	8870
8831	8831	0	8831	8869
8832	8832	0	8832	8868
8868	8868	0	8868	8832
8869	8869	0	8869	8831
8870	8870	0	8870	8830
8871	8871	0	8871	8829
8888	8888	8901	8888	0
8901	8901	8888	8901	0
8927	8927	8939	8927	0
8928	8928	8938	8928	0
8929	8929	8937	8929	0
8937	8937	8929	8937	0
8938	8938	8928	8938	0
8939	8939	8927	8939	0
8968	8968	9049	8968	0
8970	8970	9047	8970	0
8995	8995	9021	8995	0
9000	9000	9015	9000	0
9001	9001	0	9001	9020
9002	9002	9011	9002	9019
9003	9003	9010	9003	0
9004	9004	9009	9004	0
9006	9006	0	9006	9015
9007	9007	0	9007	9014
9008	9008	0	9008	9013
9009	9009	9004	9009	0
9010	9010	9003	9010	0
9011	9011	9002	9011	0
9013	9013	0	9013	9008
9014	9014	0	9014	9007
9015	9015	9000	9015	9006
9019	9019	0	9019	9002
9020	9020	0	9020	9001
9021	9021	8995	9021	0
9047	9047	8970	9047	0
9049	9049	8968	9049	0
9065	9065	0	9065	9166
9069	9069	0	9069	9162
9070	9070	0	9070	9161
9071	9071	0	9071	9160
9072	9072	0	9072	9159
9073	9073	0	9073	9158
9158	9158	0	9158	9073
9159	9159	0	9159	9072
9160	9160	0	9160	9071
9161	9161	0	9161	9070
9162	9162	0	9162	9069
9166	9166	0	9166	9065
9168	9168	0	9168	9175
9169	9169	0	9169	9174
9174	9174	0	9174	9169
9175	9175	0	9175	9168
9228	9228	9261	9228	0
9229	9229	9260	9229	0
9230	9230	9259	9230	0
9231	9231	9258	9231	0
9258	9258	9231	9258	0
9259	9259	9230	9259	0
9260	9260	9229	9260	0
9261	9261	9228	9261	0
9262	9262	0	9262	9297
9265	9265	0	9265	9294
9294	9294	0	9294	9265
9297	9297	0	9297	9262
9298	9298	9313	9298	0
9299	9299	9312	9299	0
9300	9300	9311	9300	0
9301	9301	9310	9301	0
9302	9302	9309	9302	0
9309	9309	9302	9309	0
9310	9310	9301	9310	9323
9311	9311	9300	9311	9322
9312	9312	9299	9312	9321
9313	9313	9298	9313	9320
9320	9320	0	9320	9313
9321	9321	0	9321	9312
9322	9322	0	9322	9311
9323	9323	0	9323	9310
9359	9359	9398	9359	0
9398	9398	9359	9398	0
9424	9424	0	9424	9445
9425	9425	0	9425	9444
9426	9426	9444	9426	9443
9427	9427	9443	9427	0
9443	9443	9427	9443	9426
9444	9444	9426	9444	9425
9445	9445	0	9445	9424
9540	9540	9545	9540	0
9545	9545	9540	9545	0
9629	9629	9683	9629	9693
9683	9683	9629	9683	0
9693	9693	0	9693	9629
9835	9835	9887	9835	0
9836	9836	9886	9836	0
9886	9886	9836	9886	0
9887	9887	9835	9887	0
9923	9923	0	9923	9964
9927	9927	9964	9927	0
9964	9964	9927	9964	9923
10059	10059	10072	10059	0
10060	10060	10071	10060	0
10061	10061	10070	10061	0
10062	10062	10069	10062	0
10069	10069	10062	10069	0
10070	10070	10061	10070	0
10071	10071	10060	10071	0
10072	10072	10059	10072	0
10084	10084	0	10084	10171
10085	10085	10171	10085	10170
10086	10086	10170	10086	0
10089	10089	0	10089	10167
10103	10103	0	10103	10154
10104	10104	0	10104	10153
10105	10105	0	10105	10152
10106	10106	0	10106	10151
10107	10107	0	10107	10150
10110	10110	10135	10110	0
10111	10111	10134	10111	0
10112	10112	10133	10112	0
10113	10113	10132	10113	0
10114	10114	10131	10114	0
10115	10115	10130	10115	0
10116	10116	10129	10116	0
10119	10119	10128	10119	0
10120	10120	10127	10120	0
10121	10121	10126	10121	0
10126	10126	10121	10126	0
10127	10127	10120	10127	10135
10128	10128	10119	10128	10134
10129	10129	10116	10129	0
10130	10130	10115	10130	0
10131	10131	10114	10131	0
10132	10132	10113	10132	0
10133	10133	10112	10133	0
10134	10134	10111	10134	10128
10135	10135	10110	10135	10127
10150	10150	0	10150	10107
10151	10151	0	10151	10106
10152	10152	0	10152	10105
10153	10153	0	10153	10104
10154	10154	0	10154	10103
10167	10167	0	10167	10089
10170	10170	10086	10170	10085
10171	10171	10085	10171	10084
10235	10235	0	10235	10300
10236	10236	0	10236	10299
10237	10237	10300	10237	10298
10238	10238	10299	10238	10297
10239	10239	10298	10239	10296
10240	10240	10297	10240	10295
10241	10241	10296	10241	10294
10242	10242	10295	10242	0
10243	10243	10294	10243	0
10294	10294	10243	10294	10241
10295	10295	10242	10295	10240
10296	10296	10241	10296	10239
10297	10297	10240	10297	10238
10298	10298	10239	10298	10237
10299	10299	10238	10299	10236
10300	10300	10237	10300	10235
10305	10305	0	10305	10336
10309	10309	0	10309	10332
10311	10311	0	10311	10331
10312	10312	0	10312	10330
10321	10321	10337	10321	0
10322	10322	10336	10322	0
10324	10324	10334	10324	0
10325	10325	10333	10325	0
10326	10326	10332	10326	0
10330	10330	0	10330	10312
10331	10331	0	10331	10311
10332	10332	10326	10332	10309
10333	10333	10325	10333	0
10334	10334	10324	10334	0
10336	10336	10322	10336	10305
10337	10337	10321	10337	0
10339	10339	10355	10339	0
10355	10355	10339	10355	0
10368	10368	0	10368	10402
10375	10375	10449	10375	0
10382	10382	0	10382	10397
10383	10383	0	10383	10396
10384	10384	0	10384	10395
10385	10385	0	10385	10394
10386	10386	0	10386	10393
10393	10393	0	10393	10386
10394	10394	0	10394	10385
10395	10395	0	10395	10384
10396	10396	0	10396	10383
10397	10397	0	10397	10382
10400	10400	0	10400	10434
10402	10402	10419	10402	10368
10405	10405	0	10405	10414
10406	10406	0	10406	10413
10413	10413	0	10413	10406
10414	10414	0	10414	10405
10419	10419	10402	10419	0
10434	10434	0	10434	10400
10449	10449	10375	10449	0
10458	10458	0	10458	10498
10461	10461	0	10461	10467
10462	10462	0	10462	10466
10466	10466	0	10466	10462
10467	10467	0	10467	10461
10468	10468	10498	10468	10491
10470	10470	0	10470	10489
10471	10471	0	10471	10488
10477	10477	0	10477	10484
10478	10478	0	10478	10483
10483	10483	0	10483	10478
10484	10484	0	10484	10477
10488	10488	0	10488	10471
10489	10489	0	10489	10470
10491	10491	0	10491	10468
10498	10498	10468	10498	10458
10511	10511	0	10511	10584
10521	10521	10574	10521	0
10524	10524	0	10524	10574
10528	10528	10569	10528	10570
10529	10529	10568	10529	10569
10530	10530	10567	10530	0
10567	10567	10530	10567	0
10568	10568	10529	10568	0
10569	10569	10528	10569	10529
10570	10570	0	10570	10528
10574	10574	10521	10574	10524
10584	10584	10642	10584	10511
10586	10586	10640	10586	0
10587	10587	10639	10587	0
10588	10588	10638	10588	0
10638	10638	10588	10638	0
10639	10639	10587	10639	0
10640	10640	10586	10640	0
10642	10642	10584	10642	0

## Sheet: FL Rep 1 vs Rep 2 CT Compare
Reference File:						Reference File:						Reference File:
Number of nucleotides paired: 3762						Number of nucleotides paired: 2060						Number of nucleotides paired: 512
Number of nucleotides unpaired: 6905						Number of nucleotides unpaired: 8607						Number of nucleotides unpaired: 10155
Percent of nucleotides paired: 35.267647886003566%						Percent of nucleotides paired: 19.311896503234273%						Percent of nucleotides paired: 4.799850004687354%
Target File:						Target File:						Target File:
Number of nucleotides paired: 3772						Number of nucleotides paired: 2130						Number of nucleotides paired: 546
Number of nucleotides unpaired: 6895						Number of nucleotides unpaired: 8537						Number of nucleotides unpaired: 10121
Percent of nucleotides paired: 35.361394956407615%						Percent of nucleotides paired: 19.96812599606262%						Percent of nucleotides paired: 5.118590044061123%
Comparison of reference file to target file:						Comparison of reference file to target file:						Comparison of reference file to target file:
Reference File= SF_FL_RF_1_Zavg_NoFilter.ct						Reference File= SF_FL_RF_1_Zavg_-1_pairs.ct						Reference File= SF_FL_RF_1_Zavg_-2_pairs.ct
Target File= SF_FL_RF_2_Zavg_NoFilter.ct						Target File= SF_FL_RF_2_Zavg_-1_pairs.ct						Target File= SF_FL_RF_2_Zavg_-2_pairs.ct
Number of consistent nts/pairings: 9415						Number of consistent nts/pairings: 10031						Number of consistent nts/pairings: 10472
Number of conflicting nts/pairings: 1252						Number of conflicting nts/pairings: 636						Number of conflicting nts/pairings: 195
Percent consistency between files: 88.26286678541295%						Percent consistency between files: 94.03768632230243%						Percent consistency between files: 98.17193212712102%
Conflicting BPs between the Reference and Target file						Conflicting BPs between the Reference and Target file						Conflicting BPs between the Reference and Target file
Position	reference(i)	reference(j)	target(i)	target(j)		Position	reference(i)	reference(j)	target(i)	target(j)		Position	reference(i)	reference(j)	target(i)	target(j)
11	11	0	11	46		225	225	280	225	0		568	568	604	568	0
21	21	54	21	0		226	226	279	226	0		569	569	603	569	0
36	36	114	36	0		227	227	278	227	0		603	603	569	603	0
46	46	0	46	11		228	228	277	228	0		604	604	568	604	0
54	54	21	54	0		229	229	276	229	0		1229	1229	0	1229	1237
114	114	36	114	0		230	230	275	230	0		1237	1237	0	1237	1229
125	125	0	125	165		231	231	272	231	0		1246	1246	0	1246	1281
126	126	0	126	164		232	232	271	232	0		1247	1247	0	1247	1280
164	164	0	164	126		233	233	270	233	0		1253	1253	0	1253	1274
165	165	0	165	125		234	234	269	234	0		1254	1254	0	1254	1273
440	440	451	440	0		237	237	265	237	0		1255	1255	0	1255	1272
451	451	440	451	0		265	265	237	265	0		1256	1256	0	1256	1271
973	973	1007	973	0		269	269	234	269	0		1259	1259	0	1259	1269
974	974	1006	974	0		270	270	233	270	0		1260	1260	0	1260	1268
977	977	1003	977	0		271	271	232	271	0		1261	1261	1274	1261	0
978	978	1002	978	0		272	272	231	272	0		1262	1262	1273	1262	0
979	979	1001	979	0		275	275	230	275	0		1263	1263	1272	1263	0
980	980	1000	980	0		276	276	229	276	0		1268	1268	0	1268	1260
981	981	999	981	0		277	277	228	277	0		1269	1269	0	1269	1259
985	985	994	985	0		278	278	227	278	0		1271	1271	0	1271	1256
986	986	993	986	0		279	279	226	279	0		1272	1272	1263	1272	1255
987	987	992	987	0		280	280	225	280	0		1273	1273	1262	1273	1254
992	992	987	992	999		992	992	0	992	999		1274	1274	1261	1274	1253
993	993	986	993	0		999	999	0	999	992		1280	1280	1375	1280	1247
994	994	985	994	0		1003	1003	0	1003	1098		1281	1281	1374	1281	1246
999	999	981	999	992		1006	1006	0	1006	1095		1286	1286	0	1286	1369
1000	1000	980	1000	0		1014	1014	1023	1014	0		1369	1369	0	1369	1286
1001	1001	979	1001	0		1015	1015	1022	1015	0		1374	1374	1281	1374	0
1002	1002	978	1002	0		1022	1022	1015	1022	0		1375	1375	1280	1375	0
1003	1003	977	1003	1098		1023	1023	1014	1023	0		3567	3567	0	3567	3593
1006	1006	974	1006	1095		1095	1095	0	1095	1006		3568	3568	0	3568	3592
1007	1007	973	1007	0		1098	1098	0	1098	1003		3569	3569	0	3569	3591
1014	1014	1023	1014	0		1101	1101	1160	1101	0		3571	3571	0	3571	3589
1015	1015	1022	1015	0		1102	1102	1159	1102	0		3573	3573	0	3573	3588
1022	1022	1015	1022	0		1103	1103	1158	1103	0		3574	3574	0	3574	3587
1023	1023	1014	1023	0		1104	1104	1157	1104	0		3575	3575	0	3575	3586
1095	1095	0	1095	1006		1105	1105	1156	1105	0		3576	3576	0	3576	3585
1098	1098	0	1098	1003		1156	1156	1105	1156	0		3577	3577	0	3577	3584
1101	1101	1160	1101	0		1157	1157	1104	1157	0		3578	3578	0	3578	3583
1102	1102	1159	1102	0		1158	1158	1103	1158	0		3583	3583	0	3583	3578
1103	1103	1158	1103	0		1159	1159	1102	1159	0		3584	3584	0	3584	3577
1104	1104	1157	1104	0		1160	1160	1101	1160	0		3585	3585	0	3585	3576
1105	1105	1156	1105	0		1229	1229	0	1229	1237		3586	3586	0	3586	3575
1156	1156	1105	1156	0		1237	1237	0	1237	1229		3587	3587	0	3587	3574
1157	1157	1104	1157	0		1246	1246	0	1246	1281		3588	3588	0	3588	3573
1158	1158	1103	1158	0		1247	1247	0	1247	1280		3589	3589	0	3589	3571
1159	1159	1102	1159	0		1253	1253	0	1253	1274		3591	3591	0	3591	3569
1160	1160	1101	1160	0		1254	1254	0	1254	1273		3592	3592	0	3592	3568
1229	1229	0	1229	1237		1255	1255	0	1255	1272		3593	3593	0	3593	3567
1237	1237	0	1237	1229		1256	1256	0	1256	1271		4303	4303	4383	4303	0
1246	1246	0	1246	1281		1259	1259	0	1259	1269		4307	4307	4382	4307	0
1247	1247	0	1247	1280		1260	1260	0	1260	1268		4308	4308	4381	4308	0
1253	1253	0	1253	1274		1261	1261	1274	1261	0		4309	4309	4380	4309	0
1254	1254	0	1254	1273		1262	1262	1273	1262	0		4310	4310	4379	4310	0
1255	1255	0	1255	1272		1263	1263	1272	1263	0		4311	4311	4378	4311	0
1256	1256	0	1256	1271		1268	1268	0	1268	1260		4312	4312	4377	4312	4383
1259	1259	0	1259	1269		1269	1269	0	1269	1259		4313	4313	0	4313	4382
1260	1260	0	1260	1268		1271	1271	0	1271	1256		4314	4314	0	4314	4381
1261	1261	1274	1261	0		1272	1272	1263	1272	1255		4315	4315	0	4315	4380
1262	1262	1273	1262	0		1273	1273	1262	1273	1254		4316	4316	0	4316	4379
1263	1263	1272	1263	0		1274	1274	1261	1274	1253		4317	4317	4372	4317	4378
1268	1268	0	1268	1260		1280	1280	1375	1280	1247		4318	4318	4371	4318	4377
1269	1269	0	1269	1259		1281	1281	1374	1281	1246		4319	4319	4370	4319	4374
1271	1271	0	1271	1256		1286	1286	0	1286	1369		4320	4320	4369	4320	4373
1272	1272	1263	1272	1255		1369	1369	0	1369	1286		4321	4321	0	4321	4372
1273	1273	1262	1273	1254		1374	1374	1281	1374	0		4322	4322	0	4322	4371
1274	1274	1261	1274	1253		1375	1375	1280	1375	0		4323	4323	0	4323	4370
1280	1280	1375	1280	1247		1561	1561	0	1561	1662		4369	4369	4320	4369	0
1281	1281	1374	1281	1246		1562	1562	0	1562	1661		4370	4370	4319	4370	4323
1286	1286	0	1286	1369		1575	1575	0	1575	1627		4371	4371	4318	4371	4322
1369	1369	0	1369	1286		1576	1576	0	1576	1626		4372	4372	4317	4372	4321
1374	1374	1281	1374	0		1577	1577	0	1577	1625		4373	4373	0	4373	4320
1375	1375	1280	1375	0		1578	1578	0	1578	1624		4374	4374	0	4374	4319
1426	1426	0	1426	1509		1579	1579	0	1579	1623		4377	4377	4312	4377	4318
1427	1427	0	1427	1508		1623	1623	0	1623	1579		4378	4378	4311	4378	4317
1428	1428	0	1428	1507		1624	1624	0	1624	1578		4379	4379	4310	4379	4316
1436	1436	0	1436	1489		1625	1625	0	1625	1577		4380	4380	4309	4380	4315
1440	1440	0	1440	1450		1626	1626	0	1626	1576		4381	4381	4308	4381	4314
1442	1442	1492	1442	0		1627	1627	0	1627	1575		4382	4382	4307	4382	4313
1450	1450	0	1450	1440		1661	1661	0	1661	1562		4383	4383	4303	4383	4312
1459	1459	0	1459	1477		1662	1662	0	1662	1561		4550	4550	0	4550	4583
1460	1460	0	1460	1476		2317	2317	2338	2317	0		4551	4551	0	4551	4582
1461	1461	0	1461	1475		2330	2330	0	2330	2339		4552	4552	0	4552	4581
1475	1475	0	1475	1461		2331	2331	0	2331	2338		4553	4553	0	4553	4580
1476	1476	0	1476	1460		2332	2332	0	2332	2337		4554	4554	0	4554	4579
1477	1477	0	1477	1459		2337	2337	0	2337	2332		4555	4555	0	4555	4578
1479	1479	1517	1479	0		2338	2338	2317	2338	2331		4556	4556	0	4556	4577
1480	1480	1516	1480	0		2339	2339	0	2339	2330		4577	4577	0	4577	4556
1481	1481	1515	1481	0		2502	2502	2527	2502	0		4578	4578	0	4578	4555
1482	1482	1514	1482	0		2505	2505	2524	2505	0		4579	4579	0	4579	4554
1484	1484	1512	1484	0		2508	2508	2521	2508	0		4580	4580	0	4580	4553
1487	1487	1509	1487	0		2509	2509	2520	2509	0		4581	4581	0	4581	4552
1488	1488	1508	1488	0		2512	2512	2517	2512	0		4582	4582	0	4582	4551
1489	1489	1507	1489	1436		2517	2517	2512	2517	0		4583	4583	0	4583	4550
1490	1490	1506	1490	0		2520	2520	2509	2520	0		5209	5209	0	5209	5262
1492	1492	1442	1492	0		2521	2521	2508	2521	0		5210	5210	0	5210	5261
1506	1506	1490	1506	0		2524	2524	2505	2524	0		5211	5211	0	5211	5260
1507	1507	1489	1507	1428		2527	2527	2502	2527	0		5212	5212	0	5212	5259
1508	1508	1488	1508	1427		3054	3054	0	3054	3148		5213	5213	0	5213	5258
1509	1509	1487	1509	1426		3065	3065	0	3065	3162		5214	5214	0	5214	5257
1512	1512	1484	1512	0		3066	3066	0	3066	3161		5216	5216	0	5216	5251
1514	1514	1482	1514	1540		3067	3067	0	3067	3160		5217	5217	0	5217	5250
1515	1515	1481	1515	0		3069	3069	3158	3069	0		5218	5218	0	5218	5249
1516	1516	1480	1516	0		3071	3071	0	3071	3156		5219	5219	0	5219	5248
1517	1517	1479	1517	0		3072	3072	0	3072	3155		5248	5248	0	5248	5219
1540	1540	0	1540	1514		3076	3076	0	3076	3151		5249	5249	0	5249	5218
1561	1561	0	1561	1662		3077	3077	0	3077	3150		5250	5250	0	5250	5217
1562	1562	0	1562	1661		3078	3078	0	3078	3149		5251	5251	0	5251	5216
1575	1575	0	1575	1627		3085	3085	0	3085	3143		5257	5257	0	5257	5214
1576	1576	0	1576	1626		3086	3086	0	3086	3142		5258	5258	0	5258	5213
1577	1577	0	1577	1625		3088	3088	0	3088	3141		5259	5259	0	5259	5212
1578	1578	0	1578	1624		3089	3089	0	3089	3140		5260	5260	0	5260	5211
1579	1579	0	1579	1623		3140	3140	0	3140	3089		5261	5261	0	5261	5210
1623	1623	0	1623	1579		3141	3141	0	3141	3088		5262	5262	0	5262	5209
1624	1624	1645	1624	1578		3142	3142	0	3142	3086		5653	5653	0	5653	5661
1625	1625	1644	1625	1577		3143	3143	0	3143	3085		5654	5654	0	5654	5660
1626	1626	1643	1626	1576		3148	3148	0	3148	3054		5660	5660	0	5660	5654
1627	1627	1642	1627	1575		3149	3149	0	3149	3078		5661	5661	0	5661	5653
1628	1628	1641	1628	1646		3150	3150	0	3150	3077		5820	5820	5838	5820	0
1629	1629	1640	1629	1645		3151	3151	0	3151	3076		5821	5821	5837	5821	0
1630	1630	0	1630	1644		3155	3155	0	3155	3072		5822	5822	5836	5822	0
1631	1631	0	1631	1643		3156	3156	0	3156	3071		5824	5824	5832	5824	0
1640	1640	1629	1640	0		3158	3158	3069	3158	0		5825	5825	5831	5825	0
1641	1641	1628	1641	0		3160	3160	0	3160	3067		5831	5831	5825	5831	0
1642	1642	1627	1642	0		3161	3161	0	3161	3066		5832	5832	5824	5832	0
1643	1643	1626	1643	1631		3162	3162	0	3162	3065		5836	5836	5822	5836	0
1644	1644	1625	1644	1630		3260	3260	0	3260	3335		5837	5837	5821	5837	0
1645	1645	1624	1645	1629		3264	3264	0	3264	3331		5838	5838	5820	5838	0
1646	1646	0	1646	1628		3331	3331	0	3331	3264		5897	5897	0	5897	5906
1661	1661	1693	1661	1562		3335	3335	0	3335	3260		5898	5898	0	5898	5905
1662	1662	1692	1662	1561		3342	3342	3414	3342	0		5905	5905	0	5905	5898
1663	1663	1691	1663	0		3343	3343	3413	3343	0		5906	5906	0	5906	5897
1664	1664	1690	1664	0		3347	3347	3410	3347	0		7040	7040	7068	7040	0
1667	1667	1687	1667	0		3381	3381	3394	3381	0		7041	7041	7067	7041	0
1668	1668	1686	1668	0		3382	3382	3393	3382	0		7042	7042	7066	7042	0
1669	1669	1685	1669	0		3393	3393	3382	3393	0		7043	7043	7065	7043	0
1685	1685	1669	1685	0		3394	3394	3381	3394	0		7044	7044	7064	7044	0
1686	1686	1668	1686	0		3410	3410	3347	3410	0		7046	7046	7061	7046	0
1687	1687	1667	1687	0		3413	3413	3343	3413	0		7061	7061	7046	7061	7078
1690	1690	1664	1690	0		3414	3414	3342	3414	0		7062	7062	0	7062	7077
1691	1691	1663	1691	0		3497	3497	0	3497	3508		7064	7064	7044	7064	7075
1692	1692	1662	1692	0		3500	3500	0	3500	3505		7065	7065	7043	7065	7073
1693	1693	1661	1693	0		3505	3505	0	3505	3500		7066	7066	7042	7066	7072
1709	1709	1720	1709	0		3508	3508	0	3508	3497		7067	7067	7041	7067	7071
1712	1712	1717	1712	0		3545	3545	3556	3545	0		7068	7068	7040	7068	0
1717	1717	1712	1717	0		3546	3546	3555	3546	0		7071	7071	0	7071	7067
1720	1720	1709	1720	0		3547	3547	3554	3547	0		7072	7072	0	7072	7066
1819	1819	0	1819	1855		3553	3553	0	3553	3561		7073	7073	7137	7073	7065
1820	1820	0	1820	1841		3554	3554	3547	3554	3560		7074	7074	7136	7074	0
1841	1841	1898	1841	1820		3555	3555	3546	3555	3559		7075	7075	7135	7075	7064
1846	1846	0	1846	1932		3556	3556	3545	3556	0		7077	7077	7133	7077	7062
1855	1855	0	1855	1819		3559	3559	0	3559	3555		7078	7078	7132	7078	7061
1894	1894	0	1894	1905		3560	3560	0	3560	3554		7132	7132	7078	7132	0
1898	1898	1841	1898	0		3561	3561	0	3561	3553		7133	7133	7077	7133	0
1905	1905	0	1905	1894		3566	3566	3594	3566	0		7135	7135	7075	7135	0
1907	1907	1916	1907	0		3570	3570	3590	3570	0		7136	7136	7074	7136	0
1908	1908	1915	1908	1951		3590	3590	3570	3590	0		7137	7137	7073	7137	0
1914	1914	0	1914	1923		3594	3594	3566	3594	0		7657	7657	7705	7657	0
1915	1915	1908	1915	1922		3598	3598	0	3598	3645		7658	7658	7704	7658	0
1916	1916	1907	1916	1921		3599	3599	0	3599	3644		7659	7659	7703	7659	0
1919	1919	1935	1919	0		3644	3644	0	3644	3599		7669	7669	7690	7669	0
1921	1921	0	1921	1916		3645	3645	0	3645	3598		7670	7670	7689	7670	0
1922	1922	0	1922	1915		3707	3707	3789	3707	0		7671	7671	7688	7671	0
1923	1923	0	1923	1914		3708	3708	3788	3708	0		7673	7673	0	7673	7688
1932	1932	0	1932	1846		3788	3788	3708	3788	3870		7674	7674	7685	7674	7687
1934	1934	1950	1934	0		3789	3789	3707	3789	3869		7675	7675	7684	7675	7686
1935	1935	1919	1935	0		3803	3803	3856	3803	3855		7676	7676	7683	7676	7685
1950	1950	1934	1950	0		3804	3804	3855	3804	3854		7683	7683	7676	7683	0
1951	1951	0	1951	1908		3854	3854	0	3854	3804		7684	7684	7675	7684	0
2247	2247	2332	2247	0		3855	3855	3804	3855	3803		7685	7685	7674	7685	7676
2248	2248	2331	2248	0		3856	3856	3803	3856	0		7686	7686	0	7686	7675
2249	2249	2330	2249	0		3869	3869	0	3869	3789		7687	7687	0	7687	7674
2286	2286	2307	2286	0		3870	3870	0	3870	3788		7688	7688	7671	7688	7673
2293	2293	0	2293	2301		4002	4002	0	4002	4017		7689	7689	7670	7689	0
2301	2301	0	2301	2293		4003	4003	0	4003	4016		7690	7690	7669	7690	0
2307	2307	2286	2307	0		4004	4004	0	4004	4015		7703	7703	7659	7703	0
2315	2315	2329	2315	0		4006	4006	0	4006	4014		7704	7704	7658	7704	0
2317	2317	2338	2317	0		4007	4007	0	4007	4013		7705	7705	7657	7705	0
2329	2329	2315	2329	0		4008	4008	0	4008	4012		7791	7791	0	7791	7801
2330	2330	2249	2330	2339		4012	4012	0	4012	4008		7793	7793	0	7793	7799
2331	2331	2248	2331	2338		4013	4013	0	4013	4007		7799	7799	0	7799	7793
2332	2332	2247	2332	2337		4014	4014	0	4014	4006		7801	7801	0	7801	7791
2337	2337	0	2337	2332		4015	4015	0	4015	4004		8558	8558	8567	8558	0
2338	2338	2317	2338	2331		4016	4016	0	4016	4003		8567	8567	8558	8567	0
2339	2339	0	2339	2330		4017	4017	0	4017	4002		9268	9268	9292	9268	0
2502	2502	2527	2502	2521		4132	4132	4245	4132	0		9273	9273	9286	9273	0
2505	2505	2524	2505	0		4245	4245	4132	4245	0		9274	9274	9285	9274	0
2508	2508	2521	2508	0		4303	4303	4383	4303	0		9275	9275	9284	9275	0
2509	2509	2520	2509	2514		4307	4307	4382	4307	0		9284	9284	9275	9284	0
2511	2511	0	2511	2518		4308	4308	4381	4308	0		9285	9285	9274	9285	0
2514	2514	0	2514	2509		4309	4309	4380	4309	0		9286	9286	9273	9286	0
2518	2518	0	2518	2511		4310	4310	4379	4310	0		9292	9292	9268	9292	0
2520	2520	2509	2520	0		4311	4311	4378	4311	0		9296	9296	9314	9296	0
2521	2521	2508	2521	2502		4312	4312	4377	4312	4383		9314	9314	9296	9314	9319
2524	2524	2505	2524	0		4313	4313	0	4313	4382		9319	9319	0	9319	9314
2527	2527	2502	2527	0		4314	4314	0	4314	4381
2548	2548	0	2548	2557		4315	4315	0	4315	4380
2557	2557	0	2557	2548		4316	4316	0	4316	4379
2589	2589	0	2589	2705		4317	4317	4372	4317	4378
2591	2591	0	2591	2703		4318	4318	4371	4318	4377
2592	2592	0	2592	2702		4319	4319	4370	4319	4374
2593	2593	0	2593	2644		4320	4320	4369	4320	4373
2597	2597	0	2597	2640		4321	4321	0	4321	4372
2600	2600	0	2600	2638		4322	4322	0	4322	4371
2601	2601	2674	2601	0		4323	4323	0	4323	4370
2603	2603	0	2603	2627		4369	4369	4320	4369	0
2606	2606	2669	2606	0		4370	4370	4319	4370	4323
2609	2609	2717	2609	0		4371	4371	4318	4371	4322
2610	2610	2644	2610	0		4372	4372	4317	4372	4321
2611	2611	2643	2611	0		4373	4373	0	4373	4320
2613	2613	2641	2613	0		4374	4374	0	4374	4319
2617	2617	0	2617	2710		4377	4377	4312	4377	4318
2627	2627	0	2627	2603		4378	4378	4311	4378	4317
2635	2635	0	2635	2737		4379	4379	4310	4379	4316
2638	2638	0	2638	2600		4380	4380	4309	4380	4315
2639	2639	0	2639	2758		4381	4381	4308	4381	4314
2640	2640	0	2640	2597		4382	4382	4307	4382	4313
2641	2641	2613	2641	0		4383	4383	4303	4383	4312
2643	2643	2611	2643	0		4455	4455	4505	4455	0
2644	2644	2610	2644	2593		4456	4456	4504	4456	0
2646	2646	0	2646	2674		4457	4457	4503	4457	0
2648	2648	2668	2648	0		4462	4462	4499	4462	0
2649	2649	2667	2649	0		4464	4464	4498	4464	0
2650	2650	2666	2650	2671		4465	4465	4497	4465	0
2651	2651	2665	2651	0		4466	4466	4496	4466	0
2653	2653	2664	2653	0		4467	4467	4495	4467	0
2657	2657	2752	2657	0		4484	4484	0	4484	4522
2658	2658	2751	2658	0		4485	4485	0	4485	4521
2660	2660	0	2660	2716		4486	4486	0	4486	4520
2664	2664	2653	2664	0		4493	4493	0	4493	4513
2665	2665	2651	2665	0		4495	4495	4467	4495	4511
2666	2666	2650	2666	0		4496	4496	4466	4496	0
2667	2667	2649	2667	0		4497	4497	4465	4497	0
2668	2668	2648	2668	0		4498	4498	4464	4498	4505
2669	2669	2606	2669	0		4499	4499	4462	4499	4504
2671	2671	0	2671	2650		4503	4503	4457	4503	0
2674	2674	2601	2674	2646		4504	4504	4456	4504	4499
2702	2702	0	2702	2592		4505	4505	4455	4505	4498
2703	2703	0	2703	2591		4511	4511	0	4511	4495
2705	2705	0	2705	2589		4513	4513	0	4513	4493
2710	2710	2773	2710	2617		4520	4520	0	4520	4486
2716	2716	0	2716	2660		4521	4521	0	4521	4485
2717	2717	2609	2717	0		4522	4522	0	4522	4484
2737	2737	0	2737	2635		4677	4677	0	4677	4769
2751	2751	2658	2751	0		4678	4678	0	4678	4768
2752	2752	2657	2752	0		4768	4768	0	4768	4678
2758	2758	0	2758	2639		4769	4769	0	4769	4677
2773	2773	2710	2773	0		4799	4799	0	4799	4849
2795	2795	0	2795	2894		4800	4800	0	4800	4848
2804	2804	2868	2804	2867		4801	4801	4831	4801	4847
2807	2807	0	2807	2919		4802	4802	4830	4802	4845
2810	2810	2821	2810	0		4803	4803	4829	4803	4844
2820	2820	0	2820	2848		4804	4804	0	4804	4843
2821	2821	2810	2821	0		4805	4805	4828	4805	4842
2824	2824	2848	2824	0		4806	4806	4827	4806	4841
2848	2848	2824	2848	2820		4807	4807	4826	4807	0
2867	2867	0	2867	2804		4810	4810	4823	4810	0
2868	2868	2804	2868	0		4811	4811	4822	4811	0
2894	2894	0	2894	2795		4812	4812	4821	4812	0
2911	2911	0	2911	2934		4813	4813	4820	4813	0
2912	2912	0	2912	2933		4814	4814	0	4814	4840
2919	2919	0	2919	2807		4815	4815	0	4815	4839
2933	2933	0	2933	2912		4816	4816	0	4816	4838
2934	2934	0	2934	2911		4817	4817	0	4817	4837
2943	2943	0	2943	2959		4818	4818	0	4818	4836
2945	2945	0	2945	2955		4820	4820	4813	4820	0
2955	2955	0	2955	2945		4821	4821	4812	4821	4833
2959	2959	0	2959	2943		4822	4822	4811	4822	4832
2988	2988	0	2988	3034		4823	4823	4810	4823	4831
2989	2989	0	2989	3033		4824	4824	0	4824	4830
2991	2991	0	2991	3031		4825	4825	0	4825	4829
2992	2992	0	2992	3030		4826	4826	4807	4826	0
2993	2993	0	2993	3029		4827	4827	4806	4827	0
2997	2997	3004	2997	0		4828	4828	4805	4828	0
3001	3001	0	3001	3020		4829	4829	4803	4829	4825
3004	3004	2997	3004	3017		4830	4830	4802	4830	4824
3017	3017	0	3017	3004		4831	4831	4801	4831	4823
3020	3020	0	3020	3001		4832	4832	0	4832	4822
3029	3029	0	3029	2993		4833	4833	0	4833	4821
3030	3030	0	3030	2992		4836	4836	0	4836	4818
3031	3031	0	3031	2991		4837	4837	0	4837	4817
3033	3033	0	3033	2989		4838	4838	4850	4838	4816
3034	3034	0	3034	2988		4839	4839	4849	4839	4815
3038	3038	0	3038	3049		4840	4840	4848	4840	4814
3039	3039	0	3039	3048		4841	4841	4847	4841	4806
3040	3040	0	3040	3047		4842	4842	0	4842	4805
3047	3047	0	3047	3040		4843	4843	0	4843	4804
3048	3048	0	3048	3039		4844	4844	0	4844	4803
3049	3049	0	3049	3038		4845	4845	0	4845	4802
3054	3054	0	3054	3148		4847	4847	4841	4847	4801
3065	3065	0	3065	3162		4848	4848	4840	4848	4800
3066	3066	0	3066	3161		4849	4849	4839	4849	4799
3067	3067	0	3067	3160		4850	4850	4838	4850	0
3069	3069	3158	3069	0		4861	4861	0	4861	4865
3071	3071	0	3071	3156		4865	4865	0	4865	4861
3072	3072	0	3072	3155		4870	4870	0	4870	4887
3076	3076	0	3076	3151		4871	4871	0	4871	4886
3077	3077	0	3077	3150		4872	4872	0	4872	4885
3078	3078	0	3078	3149		4873	4873	0	4873	4884
3084	3084	3100	3084	0		4874	4874	0	4874	4883
3085	3085	3099	3085	3143		4883	4883	0	4883	4874
3086	3086	3098	3086	3142		4884	4884	0	4884	4873
3088	3088	3097	3088	3141		4885	4885	0	4885	4872
3089	3089	3096	3089	3140		4886	4886	0	4886	4871
3091	3091	0	3091	3137		4887	4887	0	4887	4870
3092	3092	0	3092	3136		4938	4938	0	4938	4991
3093	3093	0	3093	3135		4991	4991	0	4991	4938
3094	3094	0	3094	3134		5216	5216	0	5216	5251
3096	3096	3089	3096	0		5217	5217	5248	5217	5250
3097	3097	3088	3097	0		5218	5218	5247	5218	5249
3098	3098	3086	3098	3131		5219	5219	5246	5219	5248
3099	3099	3085	3099	3130		5220	5220	5245	5220	0
3100	3100	3084	3100	0		5222	5222	5244	5222	0
3102	3102	0	3102	3128		5223	5223	0	5223	5246
3103	3103	3140	3103	3127		5224	5224	5242	5224	5245
3104	3104	3139	3104	3126		5225	5225	5241	5225	5244
3105	3105	3138	3105	3125		5226	5226	0	5226	5243
3106	3106	3137	3106	0		5241	5241	5225	5241	0
3107	3107	3136	3107	0		5242	5242	5224	5242	0
3108	3108	3135	3108	3122		5243	5243	0	5243	5226
3109	3109	3134	3109	3121		5244	5244	5222	5244	5225
3110	3110	0	3110	3120		5245	5245	5220	5245	5224
3111	3111	0	3111	3119		5246	5246	5219	5246	5223
3112	3112	0	3112	3118		5247	5247	5218	5247	0
3113	3113	0	3113	3117		5248	5248	5217	5248	5219
3117	3117	0	3117	3113		5249	5249	0	5249	5218
3118	3118	3125	3118	3112		5250	5250	0	5250	5217
3119	3119	0	3119	3111		5251	5251	0	5251	5216
3120	3120	0	3120	3110		5479	5479	0	5479	5492
3121	3121	0	3121	3109		5480	5480	0	5480	5491
3122	3122	0	3122	3108		5481	5481	0	5481	5490
3125	3125	3118	3125	3105		5482	5482	0	5482	5489
3126	3126	0	3126	3104		5489	5489	0	5489	5482
3127	3127	0	3127	3103		5490	5490	0	5490	5481
3128	3128	0	3128	3102		5491	5491	0	5491	5480
3130	3130	0	3130	3099		5492	5492	0	5492	5479
3131	3131	0	3131	3098		5497	5497	0	5497	5506
3134	3134	3109	3134	3094		5498	5498	0	5498	5505
3135	3135	3108	3135	3093		5499	5499	0	5499	5504
3136	3136	3107	3136	3092		5504	5504	0	5504	5499
3137	3137	3106	3137	3091		5505	5505	0	5505	5498
3138	3138	3105	3138	0		5506	5506	0	5506	5497
3139	3139	3104	3139	0		5532	5532	5559	5532	0
3140	3140	3103	3140	3089		5533	5533	5558	5533	0
3141	3141	0	3141	3088		5534	5534	5557	5534	0
3142	3142	0	3142	3086		5542	5542	5552	5542	0
3143	3143	0	3143	3085		5543	5543	5551	5543	0
3148	3148	0	3148	3054		5544	5544	5550	5544	0
3149	3149	0	3149	3078		5550	5550	5544	5550	0
3150	3150	0	3150	3077		5551	5551	5543	5551	0
3151	3151	0	3151	3076		5552	5552	5542	5552	0
3155	3155	0	3155	3072		5557	5557	5534	5557	0
3156	3156	0	3156	3071		5558	5558	5533	5558	0
3158	3158	3069	3158	0		5559	5559	5532	5559	0
3160	3160	0	3160	3067		5653	5653	0	5653	5661
3161	3161	0	3161	3066		5654	5654	0	5654	5660
3162	3162	0	3162	3065		5660	5660	0	5660	5654
3232	3232	3256	3232	0		5661	5661	0	5661	5653
3233	3233	3255	3233	0		5759	5759	5785	5759	0
3234	3234	3254	3234	0		5760	5760	5784	5760	0
3235	3235	3253	3235	0		5761	5761	5783	5761	0
3238	3238	3251	3238	0		5762	5762	5782	5762	0
3239	3239	3250	3239	0		5763	5763	5781	5763	0
3250	3250	3239	3250	0		5764	5764	5780	5764	0
3251	3251	3238	3251	0		5768	5768	5778	5768	0
3253	3253	3235	3253	0		5769	5769	5777	5769	0
3254	3254	3234	3254	0		5777	5777	5769	5777	0
3255	3255	3233	3255	0		5778	5778	5768	5778	0
3256	3256	3232	3256	0		5780	5780	5764	5780	0
3260	3260	0	3260	3335		5781	5781	5763	5781	0
3264	3264	0	3264	3331		5782	5782	5762	5782	0
3331	3331	0	3331	3264		5783	5783	5761	5783	0
3335	3335	0	3335	3260		5784	5784	5760	5784	0
3342	3342	3414	3342	0		5785	5785	5759	5785	0
3343	3343	3413	3343	0		5786	5786	0	5786	5825
3347	3347	3410	3347	0		5787	5787	0	5787	5824
3410	3410	3347	3410	0		5788	5788	0	5788	5823
3413	3413	3343	3413	0		5791	5791	0	5791	5820
3414	3414	3342	3414	0		5820	5820	5838	5820	5791
3448	3448	3466	3448	0		5821	5821	5837	5821	0
3449	3449	3465	3449	0		5822	5822	5836	5822	0
3465	3465	3449	3465	0		5823	5823	0	5823	5788
3466	3466	3448	3466	0		5824	5824	5832	5824	5787
3480	3480	3496	3480	3494		5825	5825	5831	5825	5786
3494	3494	0	3494	3480		5831	5831	5825	5831	0
3496	3496	3480	3496	0		5832	5832	5824	5832	0
3497	3497	0	3497	3508		5836	5836	5822	5836	0
3500	3500	0	3500	3505		5837	5837	5821	5837	0
3505	3505	0	3505	3500		5838	5838	5820	5838	0
3508	3508	0	3508	3497		5897	5897	0	5897	5906
3509	3509	3524	3509	0		5898	5898	0	5898	5905
3510	3510	3523	3510	0		5905	5905	0	5905	5898
3511	3511	3522	3511	0		5906	5906	0	5906	5897
3522	3522	3511	3522	0		5952	5952	5963	5952	0
3523	3523	3510	3523	0		5953	5953	5962	5953	0
3524	3524	3509	3524	0		5962	5962	5953	5962	0
3534	3534	3543	3534	0		5963	5963	5952	5963	0
3535	3535	3542	3535	0		6012	6012	0	6012	6097
3536	3536	3541	3536	0		6013	6013	0	6013	6096
3541	3541	3536	3541	0		6014	6014	0	6014	6095
3542	3542	3535	3542	0		6015	6015	6101	6015	6094
3543	3543	3534	3543	0		6016	6016	0	6016	6093
3545	3545	3556	3545	0		6017	6017	0	6017	6092
3546	3546	3555	3546	0		6018	6018	0	6018	6091
3547	3547	3554	3547	0		6019	6019	6096	6019	6090
3553	3553	0	3553	3561		6023	6023	6119	6023	0
3554	3554	3547	3554	3560		6025	6025	6117	6025	0
3555	3555	3546	3555	3559		6026	6026	0	6026	6115
3556	3556	3545	3556	0		6027	6027	6114	6027	6082
3559	3559	0	3559	3555		6028	6028	6113	6028	6081
3560	3560	0	3560	3554		6029	6029	6112	6029	0
3561	3561	0	3561	3553		6030	6030	0	6030	6080
3566	3566	3594	3566	0		6031	6031	0	6031	6079
3570	3570	3590	3570	0		6032	6032	6111	6032	6078
3590	3590	3570	3590	0		6034	6034	6109	6034	6077
3594	3594	3566	3594	0		6035	6035	6108	6035	6076
3598	3598	0	3598	3645		6036	6036	0	6036	6075
3599	3599	0	3599	3644		6037	6037	6107	6037	6074
3644	3644	0	3644	3599		6038	6038	0	6038	6071
3645	3645	0	3645	3598		6039	6039	0	6039	6070
3648	3648	3661	3648	0		6040	6040	0	6040	6069
3649	3649	3660	3649	0		6041	6041	0	6041	6068
3650	3650	3659	3650	0		6042	6042	0	6042	6067
3659	3659	3650	3659	0		6067	6067	0	6067	6042
3660	3660	3649	3660	0		6068	6068	0	6068	6041
3661	3661	3648	3661	0		6069	6069	0	6069	6040
3695	3695	3702	3695	0		6070	6070	0	6070	6039
3702	3702	3695	3702	0		6071	6071	0	6071	6038
3707	3707	3789	3707	0		6074	6074	0	6074	6037
3708	3708	3788	3708	0		6075	6075	0	6075	6036
3788	3788	3708	3788	3870		6076	6076	0	6076	6035
3789	3789	3707	3789	3869		6077	6077	0	6077	6034
3803	3803	3856	3803	3855		6078	6078	0	6078	6032
3804	3804	3855	3804	3854		6079	6079	0	6079	6031
3854	3854	0	3854	3804		6080	6080	0	6080	6030
3855	3855	3804	3855	3803		6081	6081	0	6081	6028
3856	3856	3803	3856	0		6082	6082	0	6082	6027
3869	3869	0	3869	3789		6090	6090	0	6090	6019
3870	3870	0	3870	3788		6091	6091	0	6091	6018
4002	4002	0	4002	4017		6092	6092	0	6092	6017
4003	4003	0	4003	4016		6093	6093	0	6093	6016
4004	4004	0	4004	4015		6094	6094	0	6094	6015
4006	4006	0	4006	4014		6095	6095	0	6095	6014
4007	4007	0	4007	4013		6096	6096	6019	6096	6013
4008	4008	0	4008	4012		6097	6097	0	6097	6012
4012	4012	0	4012	4008		6101	6101	6015	6101	0
4013	4013	0	4013	4007		6107	6107	6037	6107	0
4014	4014	0	4014	4006		6108	6108	6035	6108	0
4015	4015	0	4015	4004		6109	6109	6034	6109	0
4016	4016	0	4016	4003		6111	6111	6032	6111	0
4017	4017	0	4017	4002		6112	6112	6029	6112	0
4118	4118	4150	4118	4149		6113	6113	6028	6113	0
4119	4119	0	4119	4148		6114	6114	6027	6114	0
4132	4132	4245	4132	0		6115	6115	0	6115	6026
4148	4148	0	4148	4119		6117	6117	6025	6117	0
4149	4149	0	4149	4118		6119	6119	6023	6119	0
4150	4150	4118	4150	0		6582	6582	0	6582	6621
4181	4181	0	4181	4190		6583	6583	0	6583	6620
4182	4182	0	4182	4189		6620	6620	0	6620	6583
4189	4189	0	4189	4182		6621	6621	0	6621	6582
4190	4190	0	4190	4181		6673	6673	6689	6673	0
4226	4226	4235	4226	0		6674	6674	6688	6674	0
4235	4235	4226	4235	0		6675	6675	6687	6675	0
4245	4245	4132	4245	0		6676	6676	6686	6676	0
4278	4278	0	4278	4289		6686	6686	6676	6686	0
4279	4279	0	4279	4288		6687	6687	6675	6687	0
4288	4288	0	4288	4279		6688	6688	6674	6688	0
4289	4289	0	4289	4278		6689	6689	6673	6689	0
4303	4303	4383	4303	0		6767	6767	6806	6767	0
4307	4307	4382	4307	0		6768	6768	6805	6768	0
4308	4308	4381	4308	0		6769	6769	6804	6769	0
4309	4309	4380	4309	0		6770	6770	6803	6770	0
4310	4310	4379	4310	0		6803	6803	6770	6803	0
4311	4311	4378	4311	0		6804	6804	6769	6804	0
4312	4312	4377	4312	4383		6805	6805	6768	6805	0
4313	4313	0	4313	4382		6806	6806	6767	6806	0
4314	4314	0	4314	4381		6945	6945	0	6945	6954
4315	4315	0	4315	4380		6954	6954	0	6954	6945
4316	4316	0	4316	4379		7040	7040	7068	7040	0
4317	4317	4372	4317	4378		7041	7041	7067	7041	0
4318	4318	4371	4318	4377		7042	7042	7066	7042	0
4319	4319	4370	4319	4374		7043	7043	7065	7043	0
4320	4320	4369	4320	4373		7044	7044	7064	7044	0
4321	4321	0	4321	4372		7046	7046	7061	7046	0
4322	4322	0	4322	4371		7061	7061	7046	7061	7078
4323	4323	0	4323	4370		7062	7062	0	7062	7077
4369	4369	4320	4369	0		7064	7064	7044	7064	7075
4370	4370	4319	4370	4323		7065	7065	7043	7065	7073
4371	4371	4318	4371	4322		7066	7066	7042	7066	7072
4372	4372	4317	4372	4321		7067	7067	7041	7067	7071
4373	4373	0	4373	4320		7068	7068	7040	7068	0
4374	4374	0	4374	4319		7071	7071	0	7071	7067
4377	4377	4312	4377	4318		7072	7072	0	7072	7066
4378	4378	4311	4378	4317		7073	7073	7137	7073	7065
4379	4379	4310	4379	4316		7074	7074	7136	7074	0
4380	4380	4309	4380	4315		7075	7075	7135	7075	7064
4381	4381	4308	4381	4314		7077	7077	7133	7077	7062
4382	4382	4307	4382	4313		7078	7078	7132	7078	7061
4383	4383	4303	4383	4312		7132	7132	7078	7132	0
4417	4417	4428	4417	0		7133	7133	7077	7133	0
4418	4418	4427	4418	0		7135	7135	7075	7135	7189
4419	4419	4426	4419	0		7136	7136	7074	7136	7188
4426	4426	4419	4426	0		7137	7137	7073	7137	7187
4427	4427	4418	4427	0		7139	7139	0	7139	7185
4428	4428	4417	4428	0		7152	7152	0	7152	7178
4455	4455	4505	4455	0		7153	7153	0	7153	7177
4456	4456	4504	4456	0		7154	7154	0	7154	7176
4457	4457	4503	4457	0		7155	7155	0	7155	7175
4462	4462	4499	4462	0		7162	7162	0	7162	7170
4464	4464	4498	4464	0		7170	7170	0	7170	7162
4465	4465	4497	4465	0		7175	7175	0	7175	7155
4466	4466	4496	4466	0		7176	7176	0	7176	7154
4467	4467	4495	4467	0		7177	7177	0	7177	7153
4470	4470	4489	4470	0		7178	7178	0	7178	7152
4473	4473	4486	4473	0		7185	7185	0	7185	7139
4475	4475	4484	4475	0		7187	7187	0	7187	7137
4476	4476	4483	4476	0		7188	7188	0	7188	7136
4483	4483	4476	4483	0		7189	7189	0	7189	7135
4484	4484	4475	4484	4522		7196	7196	7205	7196	0
4485	4485	0	4485	4521		7205	7205	7196	7205	0
4486	4486	4473	4486	4520		7223	7223	7247	7223	0
4489	4489	4470	4489	0		7224	7224	7246	7224	0
4493	4493	0	4493	4513		7228	7228	7242	7228	0
4495	4495	4467	4495	4511		7229	7229	7241	7229	0
4496	4496	4466	4496	0		7230	7230	7240	7230	0
4497	4497	4465	4497	0		7231	7231	7239	7231	0
4498	4498	4464	4498	4505		7239	7239	7231	7239	0
4499	4499	4462	4499	4504		7240	7240	7230	7240	0
4503	4503	4457	4503	0		7241	7241	7229	7241	0
4504	4504	4456	4504	4499		7242	7242	7228	7242	0
4505	4505	4455	4505	4498		7246	7246	7224	7246	0
4511	4511	0	4511	4495		7247	7247	7223	7247	0
4513	4513	0	4513	4493		7295	7295	0	7295	7387
4520	4520	0	4520	4486		7297	7297	0	7297	7385
4521	4521	0	4521	4485		7298	7298	0	7298	7384
4522	4522	0	4522	4484		7299	7299	0	7299	7383
4677	4677	0	4677	4769		7383	7383	0	7383	7299
4678	4678	0	4678	4768		7384	7384	0	7384	7298
4768	4768	0	4768	4678		7385	7385	0	7385	7297
4769	4769	0	4769	4677		7387	7387	0	7387	7295
4799	4799	0	4799	4849		7639	7639	0	7639	7650
4800	4800	0	4800	4848		7650	7650	0	7650	7639
4801	4801	4831	4801	4847		7657	7657	7705	7657	0
4802	4802	4830	4802	4845		7658	7658	7704	7658	0
4803	4803	4829	4803	4844		7659	7659	7703	7659	0
4804	4804	0	4804	4843		7669	7669	7690	7669	0
4805	4805	4828	4805	4842		7670	7670	7689	7670	0
4806	4806	4827	4806	4841		7671	7671	7688	7671	0
4807	4807	4826	4807	0		7673	7673	0	7673	7688
4810	4810	4823	4810	0		7674	7674	7685	7674	7687
4811	4811	4822	4811	0		7675	7675	7684	7675	7686
4812	4812	4821	4812	0		7676	7676	7683	7676	7685
4813	4813	4820	4813	0		7683	7683	7676	7683	0
4814	4814	0	4814	4840		7684	7684	7675	7684	0
4815	4815	0	4815	4839		7685	7685	7674	7685	7676
4816	4816	0	4816	4838		7686	7686	0	7686	7675
4817	4817	0	4817	4837		7687	7687	0	7687	7674
4818	4818	0	4818	4836		7688	7688	7671	7688	7673
4820	4820	4813	4820	0		7689	7689	7670	7689	0
4821	4821	4812	4821	4833		7690	7690	7669	7690	0
4822	4822	4811	4822	4832		7703	7703	7659	7703	0
4823	4823	4810	4823	4831		7704	7704	7658	7704	0
4824	4824	0	4824	4830		7705	7705	7657	7705	0
4825	4825	0	4825	4829		7723	7723	7735	7723	0
4826	4826	4807	4826	0		7735	7735	7723	7735	0
4827	4827	4806	4827	0		7791	7791	0	7791	7801
4828	4828	4805	4828	0		7793	7793	0	7793	7799
4829	4829	4803	4829	4825		7799	7799	0	7799	7793
4830	4830	4802	4830	4824		7801	7801	0	7801	7791
4831	4831	4801	4831	4823		7813	7813	0	7813	7849
4832	4832	0	4832	4822		7849	7849	0	7849	7813
4833	4833	0	4833	4821		7897	7897	0	7897	7912
4836	4836	0	4836	4818		7898	7898	0	7898	7911
4837	4837	0	4837	4817		7911	7911	0	7911	7898
4838	4838	4850	4838	4816		7912	7912	0	7912	7897
4839	4839	4849	4839	4815		7989	7989	0	7989	8076
4840	4840	4848	4840	4814		7992	7992	0	7992	8073
4841	4841	4847	4841	4806		7993	7993	0	7993	8072
4842	4842	0	4842	4805		7994	7994	0	7994	8071
4843	4843	0	4843	4804		7999	7999	0	7999	8016
4844	4844	0	4844	4803		8003	8003	0	8003	8012
4845	4845	0	4845	4802		8004	8004	0	8004	8011
4847	4847	4841	4847	4801		8005	8005	0	8005	8010
4848	4848	4840	4848	4800		8010	8010	0	8010	8005
4849	4849	4839	4849	4799		8011	8011	0	8011	8004
4850	4850	4838	4850	0		8012	8012	0	8012	8003
4861	4861	0	4861	4865		8016	8016	0	8016	7999
4865	4865	0	4865	4861		8071	8071	0	8071	7994
5007	5007	0	5007	5015		8072	8072	0	8072	7993
5008	5008	0	5008	5014		8073	8073	0	8073	7992
5014	5014	0	5014	5008		8076	8076	0	8076	7989
5015	5015	0	5015	5007		8439	8439	0	8439	8479
5084	5084	5102	5084	0		8440	8440	0	8440	8478
5090	5090	5097	5090	0		8478	8478	0	8478	8440
5097	5097	5090	5097	0		8479	8479	0	8479	8439
5102	5102	5084	5102	0		8558	8558	8567	8558	0
5162	5162	0	5162	5185		8567	8567	8558	8567	0
5163	5163	0	5163	5184		8912	8912	0	8912	8926
5164	5164	0	5164	5183		8913	8913	0	8913	8925
5165	5165	0	5165	5182		8914	8914	0	8914	8924
5182	5182	0	5182	5165		8915	8915	0	8915	8923
5183	5183	0	5183	5164		8923	8923	0	8923	8915
5184	5184	0	5184	5163		8924	8924	0	8924	8914
5185	5185	0	5185	5162		8925	8925	0	8925	8913
5216	5216	0	5216	5251		8926	8926	0	8926	8912
5217	5217	5248	5217	5250		9238	9238	0	9238	9252
5218	5218	5247	5218	5249		9239	9239	0	9239	9251
5219	5219	5246	5219	5248		9240	9240	0	9240	9250
5220	5220	5245	5220	0		9241	9241	0	9241	9249
5222	5222	5244	5222	0		9242	9242	0	9242	9248
5223	5223	0	5223	5246		9248	9248	0	9248	9242
5224	5224	5242	5224	5245		9249	9249	0	9249	9241
5225	5225	5241	5225	5244		9250	9250	0	9250	9240
5226	5226	0	5226	5243		9251	9251	0	9251	9239
5241	5241	5225	5241	0		9252	9252	0	9252	9238
5242	5242	5224	5242	0		9296	9296	9314	9296	0
5243	5243	0	5243	5226		9314	9314	9296	9314	9319
5244	5244	5222	5244	5225		9319	9319	0	9319	9314
5245	5245	5220	5245	5224		9359	9359	9398	9359	0
5246	5246	5219	5246	5223		9398	9398	9359	9398	0
5247	5247	5218	5247	0		9426	9426	9444	9426	0
5248	5248	5217	5248	5219		9427	9427	9443	9427	0
5249	5249	0	5249	5218		9428	9428	9442	9428	0
5250	5250	0	5250	5217		9429	9429	9441	9429	0
5251	5251	0	5251	5216		9430	9430	9440	9430	0
5328	5328	0	5328	5344		9432	9432	9439	9432	0
5329	5329	0	5329	5343		9439	9439	9432	9439	0
5330	5330	0	5330	5342		9440	9440	9430	9440	0
5342	5342	0	5342	5330		9441	9441	9429	9441	0
5343	5343	0	5343	5329		9442	9442	9428	9442	0
5344	5344	0	5344	5328		9443	9443	9427	9443	0
5345	5345	5378	5345	0		9444	9444	9426	9444	0
5346	5346	5377	5346	0		9835	9835	9887	9835	0
5351	5351	5372	5351	0		9836	9836	9886	9836	0
5357	5357	5367	5357	0		9886	9886	9836	9886	0
5358	5358	5366	5358	0		9887	9887	9835	9887	0
5366	5366	5358	5366	0
5367	5367	5357	5367	0
5372	5372	5351	5372	0
5377	5377	5346	5377	5409
5378	5378	5345	5378	5408
5408	5408	0	5408	5378
5409	5409	0	5409	5377
5441	5441	5452	5441	0
5442	5442	5451	5442	0
5451	5451	5442	5451	0
5452	5452	5441	5452	0
5459	5459	0	5459	5471
5460	5460	0	5460	5470
5470	5470	0	5470	5460
5471	5471	0	5471	5459
5477	5477	0	5477	5494
5494	5494	0	5494	5477
5577	5577	5586	5577	0
5586	5586	5577	5586	0
5653	5653	0	5653	5661
5654	5654	0	5654	5660
5660	5660	0	5660	5654
5661	5661	0	5661	5653
5759	5759	5785	5759	0
5760	5760	5784	5760	0
5761	5761	5783	5761	0
5762	5762	5782	5762	0
5763	5763	5781	5763	0
5764	5764	5780	5764	0
5768	5768	5778	5768	0
5769	5769	5777	5769	0
5777	5777	5769	5777	0
5778	5778	5768	5778	0
5780	5780	5764	5780	0
5781	5781	5763	5781	0
5782	5782	5762	5782	0
5783	5783	5761	5783	0
5784	5784	5760	5784	0
5785	5785	5759	5785	0
5786	5786	0	5786	5825
5787	5787	0	5787	5824
5788	5788	0	5788	5823
5791	5791	0	5791	5820
5820	5820	5838	5820	5791
5821	5821	5837	5821	0
5822	5822	5836	5822	0
5823	5823	0	5823	5788
5824	5824	5832	5824	5787
5825	5825	5831	5825	5786
5831	5831	5825	5831	0
5832	5832	5824	5832	0
5836	5836	5822	5836	0
5837	5837	5821	5837	0
5838	5838	5820	5838	0
5897	5897	0	5897	5906
5898	5898	0	5898	5905
5905	5905	0	5905	5898
5906	5906	0	5906	5897
5943	5943	0	5943	5965
5944	5944	0	5944	5964
5945	5945	0	5945	5963
5951	5951	0	5951	5958
5952	5952	5963	5952	0
5953	5953	5962	5953	0
5958	5958	0	5958	5951
5962	5962	5953	5962	0
5963	5963	5952	5963	5945
5964	5964	0	5964	5944
5965	5965	0	5965	5943
6012	6012	0	6012	6097
6013	6013	0	6013	6096
6014	6014	0	6014	6095
6015	6015	6101	6015	6094
6016	6016	0	6016	6093
6017	6017	0	6017	6092
6018	6018	0	6018	6091
6019	6019	6096	6019	6090
6023	6023	6119	6023	0
6025	6025	6117	6025	0
6026	6026	0	6026	6115
6027	6027	6114	6027	6082
6028	6028	6113	6028	6081
6029	6029	6112	6029	0
6030	6030	0	6030	6080
6031	6031	0	6031	6079
6032	6032	6111	6032	6078
6034	6034	6109	6034	6077
6035	6035	6108	6035	6076
6036	6036	0	6036	6075
6037	6037	6107	6037	6074
6038	6038	0	6038	6071
6039	6039	0	6039	6070
6040	6040	6079	6040	6069
6041	6041	6078	6041	6068
6042	6042	6077	6042	6067
6043	6043	6076	6043	0
6044	6044	6075	6044	0
6049	6049	6063	6049	0
6050	6050	0	6050	6063
6063	6063	6049	6063	6050
6067	6067	0	6067	6042
6068	6068	0	6068	6041
6069	6069	0	6069	6040
6070	6070	0	6070	6039
6071	6071	0	6071	6038
6074	6074	0	6074	6037
6075	6075	6044	6075	6036
6076	6076	6043	6076	6035
6077	6077	6042	6077	6034
6078	6078	6041	6078	6032
6079	6079	6040	6079	6031
6080	6080	0	6080	6030
6081	6081	0	6081	6028
6082	6082	0	6082	6027
6090	6090	0	6090	6019
6091	6091	0	6091	6018
6092	6092	0	6092	6017
6093	6093	0	6093	6016
6094	6094	0	6094	6015
6095	6095	0	6095	6014
6096	6096	6019	6096	6013
6097	6097	0	6097	6012
6101	6101	6015	6101	0
6107	6107	6037	6107	0
6108	6108	6035	6108	0
6109	6109	6034	6109	0
6111	6111	6032	6111	0
6112	6112	6029	6112	0
6113	6113	6028	6113	0
6114	6114	6027	6114	0
6115	6115	0	6115	6026
6117	6117	6025	6117	0
6119	6119	6023	6119	0
6140	6140	0	6140	6204
6141	6141	0	6141	6203
6142	6142	6203	6142	6202
6143	6143	6202	6143	0
6144	6144	6201	6144	0
6145	6145	0	6145	6198
6146	6146	0	6146	6195
6147	6147	0	6147	6194
6148	6148	0	6148	6193
6149	6149	0	6149	6192
6151	6151	0	6151	6186
6152	6152	0	6152	6185
6155	6155	0	6155	6182
6156	6156	0	6156	6181
6157	6157	0	6157	6180
6158	6158	0	6158	6179
6179	6179	0	6179	6158
6180	6180	6279	6180	6157
6181	6181	0	6181	6156
6182	6182	0	6182	6155
6185	6185	0	6185	6152
6186	6186	0	6186	6151
6192	6192	0	6192	6149
6193	6193	0	6193	6148
6194	6194	0	6194	6147
6195	6195	0	6195	6146
6198	6198	0	6198	6145
6201	6201	6144	6201	0
6202	6202	6143	6202	6142
6203	6203	6142	6203	6141
6204	6204	0	6204	6140
6205	6205	6276	6205	0
6206	6206	6275	6206	0
6217	6217	6262	6217	0
6218	6218	6261	6218	6265
6220	6220	0	6220	6264
6222	6222	6256	6222	6262
6223	6223	6255	6223	6261
6224	6224	6254	6224	6260
6231	6231	6248	6231	0
6232	6232	6247	6232	0
6233	6233	6246	6233	0
6235	6235	0	6235	6249
6236	6236	0	6236	6248
6237	6237	6244	6237	6247
6238	6238	6243	6238	6246
6243	6243	6238	6243	0
6244	6244	6237	6244	0
6246	6246	6233	6246	6238
6247	6247	6232	6247	6237
6248	6248	6231	6248	6236
6249	6249	0	6249	6235
6254	6254	6224	6254	0
6255	6255	6223	6255	0
6256	6256	6222	6256	0
6260	6260	0	6260	6224
6261	6261	6218	6261	6223
6262	6262	6217	6262	6222
6264	6264	0	6264	6220
6265	6265	0	6265	6218
6275	6275	6206	6275	0
6276	6276	6205	6276	0
6279	6279	6180	6279	0
6344	6344	0	6344	6368
6345	6345	0	6345	6367
6346	6346	0	6346	6366
6347	6347	6401	6347	6365
6348	6348	6400	6348	0
6349	6349	6399	6349	0
6350	6350	6398	6350	6362
6351	6351	6397	6351	6361
6352	6352	0	6352	6360
6353	6353	0	6353	6359
6354	6354	0	6354	6358
6358	6358	0	6358	6354
6359	6359	0	6359	6353
6360	6360	0	6360	6352
6361	6361	0	6361	6351
6362	6362	0	6362	6350
6365	6365	0	6365	6347
6366	6366	0	6366	6346
6367	6367	0	6367	6345
6368	6368	0	6368	6344
6375	6375	0	6375	6399
6376	6376	0	6376	6398
6377	6377	0	6377	6397
6397	6397	6351	6397	6377
6398	6398	6350	6398	6376
6399	6399	6349	6399	6375
6400	6400	6348	6400	0
6401	6401	6347	6401	0
6402	6402	0	6402	6436
6403	6403	0	6403	6435
6404	6404	0	6404	6434
6405	6405	0	6405	6433
6406	6406	0	6406	6432
6407	6407	0	6407	6431
6408	6408	0	6408	6430
6430	6430	6480	6430	6408
6431	6431	6479	6431	6407
6432	6432	6478	6432	6406
6433	6433	6477	6433	6405
6434	6434	6476	6434	6404
6435	6435	6474	6435	6403
6436	6436	6473	6436	6402
6437	6437	6472	6437	0
6438	6438	6471	6438	0
6440	6440	0	6440	6466
6441	6441	0	6441	6465
6442	6442	0	6442	6464
6443	6443	0	6443	6463
6444	6444	6465	6444	0
6445	6445	6464	6445	0
6447	6447	0	6447	6461
6448	6448	0	6448	6460
6460	6460	0	6460	6448
6461	6461	0	6461	6447
6463	6463	0	6463	6443
6464	6464	6445	6464	6442
6465	6465	6444	6465	6441
6466	6466	0	6466	6440
6471	6471	6438	6471	0
6472	6472	6437	6472	0
6473	6473	6436	6473	0
6474	6474	6435	6474	0
6476	6476	6434	6476	0
6477	6477	6433	6477	0
6478	6478	6432	6478	0
6479	6479	6431	6479	0
6480	6480	6430	6480	0
6560	6560	6569	6560	0
6561	6561	6568	6561	0
6562	6562	6567	6562	0
6567	6567	6562	6567	0
6568	6568	6561	6568	0
6569	6569	6560	6569	0
6582	6582	0	6582	6621
6583	6583	6672	6583	6620
6586	6586	6669	6586	0
6587	6587	6668	6587	0
6588	6588	6666	6588	0
6589	6589	6665	6589	0
6590	6590	6664	6590	0
6591	6591	6663	6591	0
6592	6592	6662	6592	0
6593	6593	6661	6593	0
6594	6594	6660	6594	6601
6595	6595	0	6595	6600
6596	6596	6658	6596	0
6597	6597	6657	6597	0
6598	6598	6656	6598	0
6600	6600	0	6600	6595
6601	6601	0	6601	6594
6617	6617	6643	6617	0
6618	6618	6642	6618	0
6620	6620	0	6620	6583
6621	6621	0	6621	6582
6623	6623	6636	6623	0
6624	6624	6635	6624	0
6625	6625	6634	6625	0
6634	6634	6625	6634	0
6635	6635	6624	6635	0
6636	6636	6623	6636	0
6642	6642	6618	6642	0
6643	6643	6617	6643	0
6656	6656	6598	6656	6680
6657	6657	6597	6657	6679
6658	6658	6596	6658	6678
6659	6659	0	6659	6677
6660	6660	6594	6660	6676
6661	6661	6593	6661	0
6662	6662	6592	6662	0
6663	6663	6591	6663	0
6664	6664	6590	6664	0
6665	6665	6589	6665	0
6666	6666	6588	6666	0
6668	6668	6587	6668	0
6669	6669	6586	6669	0
6672	6672	6583	6672	0
6673	6673	6689	6673	0
6674	6674	6688	6674	0
6675	6675	6687	6675	0
6676	6676	6686	6676	6660
6677	6677	0	6677	6659
6678	6678	0	6678	6658
6679	6679	0	6679	6657
6680	6680	0	6680	6656
6686	6686	6676	6686	0
6687	6687	6675	6687	0
6688	6688	6674	6688	0
6689	6689	6673	6689	0
6692	6692	0	6692	6728
6694	6694	6726	6694	0
6695	6695	6725	6695	0
6696	6696	6724	6696	0
6697	6697	6723	6697	0
6705	6705	6716	6705	0
6707	6707	0	6707	6717
6708	6708	0	6708	6716
6716	6716	6705	6716	6708
6717	6717	0	6717	6707
6723	6723	6697	6723	0
6724	6724	6696	6724	0
6725	6725	6695	6725	0
6726	6726	6694	6726	0
6728	6728	0	6728	6692
6739	6739	6765	6739	0
6742	6742	6762	6742	0
6748	6748	6756	6748	0
6750	6750	6754	6750	0
6751	6751	0	6751	6821
6752	6752	0	6752	6820
6753	6753	0	6753	6819
6754	6754	6750	6754	6818
6755	6755	0	6755	6817
6756	6756	6748	6756	6816
6759	6759	0	6759	6814
6762	6762	6742	6762	6811
6765	6765	6739	6765	6808
6808	6808	0	6808	6765
6811	6811	0	6811	6762
6814	6814	0	6814	6759
6816	6816	0	6816	6756
6817	6817	0	6817	6755
6818	6818	0	6818	6754
6819	6819	0	6819	6753
6820	6820	0	6820	6752
6821	6821	6849	6821	6751
6822	6822	6848	6822	0
6823	6823	6847	6823	0
6825	6825	6845	6825	0
6826	6826	6844	6826	0
6829	6829	6838	6829	0
6838	6838	6829	6838	0
6844	6844	6826	6844	0
6845	6845	6825	6845	0
6847	6847	6823	6847	0
6848	6848	6822	6848	0
6849	6849	6821	6849	0
6912	6912	6917	6912	0
6917	6917	6912	6917	0
6945	6945	0	6945	6954
6954	6954	0	6954	6945
7040	7040	7068	7040	0
7041	7041	7067	7041	0
7042	7042	7066	7042	0
7043	7043	7065	7043	0
7044	7044	7064	7044	0
7046	7046	7061	7046	0
7061	7061	7046	7061	7078
7062	7062	0	7062	7077
7064	7064	7044	7064	7075
7065	7065	7043	7065	7073
7066	7066	7042	7066	7072
7067	7067	7041	7067	7071
7068	7068	7040	7068	0
7071	7071	0	7071	7067
7072	7072	0	7072	7066
7073	7073	7137	7073	7065
7074	7074	7136	7074	0
7075	7075	7135	7075	7064
7077	7077	7133	7077	7062
7078	7078	7132	7078	7061
7132	7132	7078	7132	0
7133	7133	7077	7133	0
7135	7135	7075	7135	7189
7136	7136	7074	7136	7188
7137	7137	7073	7137	7187
7139	7139	0	7139	7185
7152	7152	0	7152	7178
7153	7153	0	7153	7177
7154	7154	0	7154	7176
7155	7155	0	7155	7175
7162	7162	0	7162	7170
7170	7170	0	7170	7162
7175	7175	0	7175	7155
7176	7176	0	7176	7154
7177	7177	0	7177	7153
7178	7178	0	7178	7152
7185	7185	0	7185	7139
7187	7187	0	7187	7137
7188	7188	0	7188	7136
7189	7189	0	7189	7135
7196	7196	7205	7196	0
7205	7205	7196	7205	0
7223	7223	7247	7223	0
7224	7224	7246	7224	0
7228	7228	7242	7228	0
7229	7229	7241	7229	0
7230	7230	7240	7230	0
7231	7231	7239	7231	0
7239	7239	7231	7239	0
7240	7240	7230	7240	0
7241	7241	7229	7241	0
7242	7242	7228	7242	0
7246	7246	7224	7246	0
7247	7247	7223	7247	0
7292	7292	7321	7292	0
7295	7295	7318	7295	7387
7297	7297	7316	7297	7385
7298	7298	7315	7298	7384
7299	7299	7314	7299	7383
7300	7300	7313	7300	0
7301	7301	7312	7301	0
7303	7303	7311	7303	0
7305	7305	7309	7305	0
7309	7309	7305	7309	0
7311	7311	7303	7311	0
7312	7312	7301	7312	7325
7313	7313	7300	7313	7324
7314	7314	7299	7314	7323
7315	7315	7298	7315	7322
7316	7316	7297	7316	7321
7318	7318	7295	7318	0
7321	7321	7292	7321	7316
7322	7322	0	7322	7315
7323	7323	0	7323	7314
7324	7324	0	7324	7313
7325	7325	0	7325	7312
7355	7355	0	7355	7364
7356	7356	0	7356	7363
7357	7357	0	7357	7362
7362	7362	0	7362	7357
7363	7363	0	7363	7356
7364	7364	0	7364	7355
7383	7383	0	7383	7299
7384	7384	0	7384	7298
7385	7385	0	7385	7297
7387	7387	0	7387	7295
7428	7428	0	7428	7477
7451	7451	7459	7451	0
7452	7452	7458	7452	0
7458	7458	7452	7458	0
7459	7459	7451	7459	0
7477	7477	0	7477	7428
7639	7639	0	7639	7650
7650	7650	0	7650	7639
7657	7657	7705	7657	0
7658	7658	7704	7658	0
7659	7659	7703	7659	0
7669	7669	7690	7669	0
7670	7670	7689	7670	0
7671	7671	7688	7671	0
7673	7673	0	7673	7688
7674	7674	7685	7674	7687
7675	7675	7684	7675	7686
7676	7676	7683	7676	7685
7683	7683	7676	7683	0
7684	7684	7675	7684	0
7685	7685	7674	7685	7676
7686	7686	0	7686	7675
7687	7687	0	7687	7674
7688	7688	7671	7688	7673
7689	7689	7670	7689	0
7690	7690	7669	7690	0
7703	7703	7659	7703	0
7704	7704	7658	7704	0
7705	7705	7657	7705	0
7774	7774	7793	7774	0
7775	7775	7792	7775	0
7776	7776	7791	7776	0
7778	7778	7788	7778	0
7788	7788	7778	7788	0
7791	7791	7776	7791	7801
7792	7792	7775	7792	0
7793	7793	7774	7793	7799
7799	7799	0	7799	7793
7801	7801	0	7801	7791
7813	7813	0	7813	7849
7849	7849	0	7849	7813
7897	7897	0	7897	7912
7898	7898	0	7898	7911
7901	7901	0	7901	7910
7902	7902	0	7902	7909
7903	7903	0	7903	7908
7908	7908	0	7908	7903
7909	7909	0	7909	7902
7910	7910	0	7910	7901
7911	7911	0	7911	7898
7912	7912	0	7912	7897
7941	7941	0	7941	7956
7942	7942	0	7942	7955
7955	7955	0	7955	7942
7956	7956	0	7956	7941
7965	7965	7975	7965	0
7966	7966	7974	7966	0
7967	7967	7973	7967	0
7973	7973	7967	7973	0
7974	7974	7966	7974	0
7975	7975	7965	7975	0
7989	7989	0	7989	8076
7992	7992	8005	7992	8073
7993	7993	8004	7993	8072
7994	7994	8003	7994	8071
7995	7995	8002	7995	0
7996	7996	8001	7996	0
7999	7999	0	7999	8016
8001	8001	7996	8001	0
8002	8002	7995	8002	0
8003	8003	7994	8003	8012
8004	8004	7993	8004	8011
8005	8005	7992	8005	8010
8010	8010	0	8010	8005
8011	8011	0	8011	8004
8012	8012	0	8012	8003
8016	8016	0	8016	7999
8071	8071	0	8071	7994
8072	8072	0	8072	7993
8073	8073	0	8073	7992
8076	8076	0	8076	7989
8135	8135	0	8135	8159
8159	8159	0	8159	8135
8439	8439	0	8439	8479
8440	8440	0	8440	8478
8478	8478	0	8478	8440
8479	8479	0	8479	8439
8558	8558	8567	8558	0
8567	8567	8558	8567	0
8829	8829	8871	8829	0
8830	8830	8870	8830	0
8831	8831	8869	8831	0
8869	8869	8831	8869	0
8870	8870	8830	8870	0
8871	8871	8829	8871	0
8912	8912	0	8912	8926
8913	8913	0	8913	8925
8914	8914	0	8914	8924
8915	8915	0	8915	8923
8923	8923	0	8923	8915
8924	8924	0	8924	8914
8925	8925	0	8925	8913
8926	8926	0	8926	8912
9152	9152	0	9152	9163
9163	9163	0	9163	9152
9296	9296	9314	9296	0
9314	9314	9296	9314	9319
9319	9319	0	9319	9314
9359	9359	9398	9359	0
9398	9398	9359	9398	0
9497	9497	0	9497	9545
9498	9498	0	9498	9544
9540	9540	9545	9540	0
9544	9544	0	9544	9498
9545	9545	9540	9545	9497
9835	9835	9887	9835	0
9836	9836	9886	9836	0
9886	9886	9836	9886	0
9887	9887	9835	9887	0
10090	10090	10166	10090	0
10166	10166	10090	10166	0
10338	10338	0	10338	10445
10339	10339	10355	10339	0
10350	10350	10401	10350	0
10355	10355	10339	10355	0
10362	10362	10391	10362	0
10364	10364	10387	10364	0
10365	10365	10386	10365	0
10375	10375	10449	10375	0
10386	10386	10365	10386	0
10387	10387	10364	10387	0
10391	10391	10362	10391	0
10401	10401	10350	10401	0
10415	10415	10457	10415	0
10416	10416	10456	10416	0
10417	10417	10455	10417	0
10418	10418	10454	10418	0
10445	10445	0	10445	10338
10449	10449	10375	10449	0
10454	10454	10418	10454	0
10455	10455	10417	10455	0
10456	10456	10416	10456	0
10457	10457	10415	10457	0
10504	10504	0	10504	10588
10505	10505	0	10505	10587
10506	10506	0	10506	10586
10584	10584	10642	10584	0
10586	10586	10640	10586	10506
10587	10587	10639	10587	10505
10588	10588	10638	10588	10504
10638	10638	10588	10638	0
10639	10639	10587	10639	0
10640	10640	10586	10640	0
10642	10642	10584	10642	0

## Sheet: FL Rep 1 vs Rep 3 CT Compare
Reference File:						Reference File:						Reference File:
Number of nucleotides paired: 3762						Number of nucleotides paired: 2060						Number of nucleotides paired: 512
Number of nucleotides unpaired: 6905						Number of nucleotides unpaired: 8607						Number of nucleotides unpaired: 10155
Percent of nucleotides paired: 35.267647886003566%						Percent of nucleotides paired: 19.311896503234273%						Percent of nucleotides paired: 4.799850004687354%
Target File:						Target File:						Target File:
Number of nucleotides paired: 3794						Number of nucleotides paired: 2032						Number of nucleotides paired: 486
Number of nucleotides unpaired: 6873						Number of nucleotides unpaired: 8635						Number of nucleotides unpaired: 10181
Percent of nucleotides paired: 35.56763851129652%						Percent of nucleotides paired: 19.049404706102933%						Percent of nucleotides paired: 4.556107621636824%
Comparison of reference file to target file:						Comparison of reference file to target file:						Comparison of reference file to target file:
Reference File= SF_FL_RF_1_Zavg_NoFilter.ct						Reference File= SF_FL_RF_1_Zavg_-1_pairs.ct						Reference File= SF_FL_RF_1_Zavg_-2_pairs.ct
Target File= SF_FL_RF_3_Zavg_NoFilter.ct						Target File= SF_FL_RF_3_Zavg_-1_pairs.ct						Target File= SF_FL_RF_3_Zavg_-2_pairs.ct
Number of consistent nts/pairings: 9586						Number of consistent nts/pairings: 10225						Number of consistent nts/pairings: 10557
Number of conflicting nts/pairings: 1081						Number of conflicting nts/pairings: 442						Number of conflicting nts/pairings: 110
Percent consistency between files: 89.86594168932221%						Percent consistency between files: 95.856379488141%						Percent consistency between files: 98.96878222555546%
Conflicting BPs between the Reference and Target file						Conflicting BPs between the Reference and Target file						Conflicting BPs between the Reference and Target file
Position	reference(i)	reference(j)	target(i)	target(j)		Position	reference(i)	reference(j)	target(i)	target(j)		Position	reference(i)	reference(j)	target(i)	target(j)
125	125	0	125	165		1008	1008	1093	1008	0		1253	1253	0	1253	1274
126	126	0	126	164		1009	1009	1028	1009	0		1254	1254	0	1254	1273
164	164	0	164	126		1010	1010	1027	1010	0		1255	1255	0	1255	1272
165	165	0	165	125		1011	1011	1026	1011	0		1261	1261	1274	1261	0
517	517	525	517	0		1014	1014	1023	1014	0		1262	1262	1273	1262	0
519	519	523	519	0		1023	1023	1014	1023	0		1263	1263	1272	1263	0
523	523	519	523	0		1026	1026	1011	1026	0		1272	1272	1263	1272	1255
525	525	517	525	0		1027	1027	1010	1027	0		1273	1273	1262	1273	1254
656	656	670	656	0		1028	1028	1009	1028	0		1274	1274	1261	1274	1253
670	670	656	670	0		1032	1032	1038	1032	0		1286	1286	0	1286	1363
968	968	0	968	1011		1038	1038	1032	1038	0		1363	1363	0	1363	1286
969	969	0	969	1010		1093	1093	1008	1093	0		1377	1377	0	1377	1399
970	970	0	970	1009		1101	1101	1160	1101	0		1399	1399	0	1399	1377
971	971	0	971	1008		1102	1102	1159	1102	0		4527	4527	0	4527	4541
1008	1008	1093	1008	971		1103	1103	1158	1103	0		4528	4528	0	4528	4540
1009	1009	1028	1009	970		1104	1104	1157	1104	0		4529	4529	0	4529	4539
1010	1010	1027	1010	969		1105	1105	1156	1105	0		4530	4530	0	4530	4538
1011	1011	1026	1011	968		1156	1156	1105	1156	0		4531	4531	0	4531	4537
1014	1014	1023	1014	0		1157	1157	1104	1157	0		4537	4537	0	4537	4531
1023	1023	1014	1023	0		1158	1158	1103	1158	0		4538	4538	0	4538	4530
1026	1026	1011	1026	0		1159	1159	1102	1159	0		4539	4539	0	4539	4529
1027	1027	1010	1027	0		1160	1160	1101	1160	0		4540	4540	0	4540	4528
1028	1028	1009	1028	0		1253	1253	0	1253	1274		4541	4541	0	4541	4527
1032	1032	1038	1032	0		1254	1254	0	1254	1273		4551	4551	0	4551	4582
1038	1038	1032	1038	0		1255	1255	0	1255	1272		4552	4552	0	4552	4581
1093	1093	1008	1093	0		1261	1261	1274	1261	0		4553	4553	0	4553	4580
1101	1101	1160	1101	0		1262	1262	1273	1262	0		4580	4580	0	4580	4553
1102	1102	1159	1102	0		1263	1263	1272	1263	0		4581	4581	0	4581	4552
1103	1103	1158	1103	0		1272	1272	1263	1272	1255		4582	4582	0	4582	4551
1104	1104	1157	1104	0		1273	1273	1262	1273	1254		5654	5654	0	5654	5660
1105	1105	1156	1105	0		1274	1274	1261	1274	1253		5660	5660	0	5660	5654
1156	1156	1105	1156	0		1286	1286	0	1286	1363		5820	5820	5838	5820	0
1157	1157	1104	1157	0		1363	1363	0	1363	1286		5821	5821	5837	5821	0
1158	1158	1103	1158	0		1377	1377	0	1377	1399		5822	5822	5836	5822	0
1159	1159	1102	1159	0		1399	1399	0	1399	1377		5824	5824	5832	5824	0
1160	1160	1101	1160	0		2317	2317	2338	2317	0		5825	5825	5831	5825	0
1253	1253	0	1253	1274		2338	2338	2317	2338	0		5826	5826	5830	5826	0
1254	1254	0	1254	1273		2502	2502	2527	2502	0		5830	5830	5826	5830	0
1255	1255	0	1255	1272		2505	2505	2524	2505	0		5831	5831	5825	5831	0
1261	1261	1274	1261	0		2508	2508	2521	2508	0		5832	5832	5824	5832	0
1262	1262	1273	1262	0		2509	2509	2520	2509	0		5836	5836	5822	5836	0
1263	1263	1272	1263	0		2512	2512	2517	2512	0		5837	5837	5821	5837	0
1272	1272	1263	1272	1255		2517	2517	2512	2517	0		5838	5838	5820	5838	0
1273	1273	1262	1273	1254		2520	2520	2509	2520	0		5882	5882	5921	5882	0
1274	1274	1261	1274	1253		2521	2521	2508	2521	0		5883	5883	5920	5883	0
1286	1286	0	1286	1363		2524	2524	2505	2524	0		5884	5884	5919	5884	0
1363	1363	0	1363	1286		2527	2527	2502	2527	0		5885	5885	5918	5885	0
1377	1377	0	1377	1399		3054	3054	0	3054	3148		5886	5886	5917	5886	0
1399	1399	0	1399	1377		3065	3065	0	3065	3162		5887	5887	5916	5887	0
1430	1430	1494	1430	0		3066	3066	0	3066	3161		5890	5890	5913	5890	0
1431	1431	1493	1431	0		3067	3067	0	3067	3160		5891	5891	5912	5891	0
1442	1442	1492	1442	0		3069	3069	3158	3069	0		5892	5892	5911	5892	0
1459	1459	0	1459	1477		3148	3148	0	3148	3054		5893	5893	5910	5893	0
1460	1460	0	1460	1476		3158	3158	3069	3158	0		5894	5894	5909	5894	0
1461	1461	0	1461	1475		3160	3160	0	3160	3067		5909	5909	5894	5909	0
1462	1462	0	1462	1474		3161	3161	0	3161	3066		5910	5910	5893	5910	0
1474	1474	0	1474	1462		3162	3162	0	3162	3065		5911	5911	5892	5911	0
1475	1475	0	1475	1461		3342	3342	3414	3342	0		5912	5912	5891	5912	0
1476	1476	0	1476	1460		3343	3343	3413	3343	0		5913	5913	5890	5913	0
1477	1477	0	1477	1459		3384	3384	0	3384	3391		5916	5916	5887	5916	0
1492	1492	1442	1492	0		3385	3385	0	3385	3390		5917	5917	5886	5917	0
1493	1493	1431	1493	0		3390	3390	0	3390	3385		5918	5918	5885	5918	0
1494	1494	1430	1494	0		3391	3391	0	3391	3384		5919	5919	5884	5919	0
1585	1585	0	1585	1621		3413	3413	3343	3413	0		5920	5920	5883	5920	0
1621	1621	0	1621	1585		3414	3414	3342	3414	0		5921	5921	5882	5921	0
1667	1667	1687	1667	0		3545	3545	3556	3545	0		7073	7073	7137	7073	0
1668	1668	1686	1668	0		3546	3546	3555	3546	0		7074	7074	7136	7074	0
1669	1669	1685	1669	0		3547	3547	3554	3547	0		7075	7075	7135	7075	0
1685	1685	1669	1685	0		3554	3554	3547	3554	0		7077	7077	7133	7077	0
1686	1686	1668	1686	0		3555	3555	3546	3555	0		7078	7078	7132	7078	0
1687	1687	1667	1687	0		3556	3556	3545	3556	0		7132	7132	7078	7132	0
1740	1740	1747	1740	1810		3703	3703	0	3703	3793		7133	7133	7077	7133	0
1741	1741	1746	1741	1809		3704	3704	0	3704	3792		7135	7135	7075	7135	0
1743	1743	0	1743	1750		3705	3705	0	3705	3791		7136	7136	7074	7136	0
1744	1744	0	1744	1749		3706	3706	0	3706	3790		7137	7137	7073	7137	0
1746	1746	1741	1746	0		3790	3790	3868	3790	3706		7669	7669	7690	7669	7692
1747	1747	1740	1747	0		3791	3791	0	3791	3705		7670	7670	7689	7670	7691
1748	1748	1783	1748	0		3792	3792	3866	3792	3704		7671	7671	7688	7671	0
1749	1749	1782	1749	1744		3793	3793	3865	3793	3703		7673	7673	0	7673	7688
1750	1750	0	1750	1743		3799	3799	3860	3799	0		7674	7674	7685	7674	7687
1782	1782	1749	1782	0		3800	3800	3859	3800	0		7675	7675	7684	7675	7686
1783	1783	1748	1783	0		3801	3801	3858	3801	0		7676	7676	7683	7676	7685
1785	1785	1809	1785	1808		3802	3802	3857	3802	0		7683	7683	7676	7683	0
1786	1786	1808	1786	1807		3803	3803	3856	3803	0		7684	7684	7675	7684	0
1787	1787	1807	1787	1806		3804	3804	3855	3804	0		7685	7685	7674	7685	7676
1788	1788	1806	1788	1805		3805	3805	3853	3805	3841		7686	7686	0	7686	7675
1789	1789	1805	1789	0		3806	3806	3852	3806	3840		7687	7687	0	7687	7674
1805	1805	1789	1805	1788		3807	3807	3851	3807	0		7688	7688	7671	7688	7673
1806	1806	1788	1806	1787		3808	3808	3850	3808	0		7689	7689	7670	7689	0
1807	1807	1787	1807	1786		3809	3809	3849	3809	0		7690	7690	7669	7690	0
1808	1808	1786	1808	1785		3811	3811	3847	3811	0		7691	7691	0	7691	7670
1809	1809	1785	1809	1741		3812	3812	3846	3812	0		7692	7692	0	7692	7669
1810	1810	0	1810	1740		3813	3813	3845	3813	0		7790	7790	0	7790	7802
1834	1834	1858	1834	0		3832	3832	3839	3832	0		7802	7802	0	7802	7790
1841	1841	1898	1841	0		3833	3833	3838	3833	0		8558	8558	8567	8558	0
1858	1858	1834	1858	0		3838	3838	3833	3838	0		8567	8567	8558	8567	0
1870	1870	0	1870	1979		3839	3839	3832	3839	0		9263	9263	0	9263	9296
1871	1871	0	1871	1977		3840	3840	0	3840	3806		9264	9264	0	9264	9295
1873	1873	0	1873	1975		3841	3841	0	3841	3805		9273	9273	9286	9273	0
1874	1874	0	1874	1974		3843	3843	0	3843	3853		9274	9274	9285	9274	0
1875	1875	0	1875	1973		3844	3844	0	3844	3852		9275	9275	9284	9275	0
1895	1895	1904	1895	0		3845	3845	3813	3845	3851		9284	9284	9275	9284	0
1898	1898	1841	1898	0		3846	3846	3812	3846	0		9285	9285	9274	9285	0
1904	1904	1895	1904	0		3847	3847	3811	3847	0		9286	9286	9273	9286	0
1907	1907	1916	1907	0		3849	3849	3809	3849	0		9295	9295	0	9295	9264
1908	1908	1915	1908	1951		3850	3850	3808	3850	0		9296	9296	9314	9296	9263
1909	1909	1962	1909	0		3851	3851	3807	3851	3845		9314	9314	9296	9314	9319
1915	1915	1908	1915	0		3852	3852	3806	3852	3844		9319	9319	0	9319	9314
1916	1916	1907	1916	0		3853	3853	3805	3853	3843		9611	9611	9709	9611	0
1921	1921	0	1921	1933		3855	3855	3804	3855	0		9709	9709	9611	9709	0
1933	1933	0	1933	1921		3856	3856	3803	3856	0
1934	1934	1950	1934	0		3857	3857	3802	3857	0
1950	1950	1934	1950	0		3858	3858	3801	3858	0
1951	1951	0	1951	1908		3859	3859	3800	3859	0
1962	1962	1909	1962	0		3860	3860	3799	3860	0
1973	1973	0	1973	1875		3865	3865	3793	3865	0
1974	1974	0	1974	1874		3866	3866	3792	3866	0
1975	1975	0	1975	1873		3868	3868	3790	3868	0
1977	1977	0	1977	1871		4455	4455	4505	4455	0
1979	1979	0	1979	1870		4456	4456	4504	4456	0
2245	2245	0	2245	2329		4457	4457	4503	4457	0
2248	2248	2331	2248	0		4462	4462	4499	4462	0
2286	2286	2307	2286	0		4464	4464	4498	4464	0
2307	2307	2286	2307	0		4465	4465	4497	4465	0
2315	2315	2329	2315	0		4466	4466	4496	4466	0
2329	2329	2315	2329	2245		4467	4467	4495	4467	0
2331	2331	2248	2331	0		4481	4481	0	4481	4525
2502	2502	2527	2502	2521		4482	4482	0	4482	4524
2505	2505	2524	2505	2518		4483	4483	0	4483	4523
2506	2506	0	2506	2517		4485	4485	0	4485	4521
2508	2508	2521	2508	2515		4486	4486	0	4486	4520
2509	2509	2520	2509	2514		4488	4488	0	4488	4518
2512	2512	2517	2512	0		4489	4489	0	4489	4517
2514	2514	0	2514	2509		4493	4493	0	4493	4513
2515	2515	0	2515	2508		4494	4494	0	4494	4512
2517	2517	2512	2517	2506		4495	4495	4467	4495	0
2518	2518	0	2518	2505		4496	4496	4466	4496	0
2520	2520	2509	2520	0		4497	4497	4465	4497	4507
2521	2521	2508	2521	2502		4498	4498	4464	4498	4505
2524	2524	2505	2524	0		4499	4499	4462	4499	4504
2527	2527	2502	2527	0		4503	4503	4457	4503	0
2590	2590	0	2590	2704		4504	4504	4456	4504	4499
2591	2591	0	2591	2703		4505	4505	4455	4505	4498
2592	2592	0	2592	2702		4507	4507	0	4507	4497
2601	2601	2674	2601	0		4512	4512	0	4512	4494
2603	2603	0	2603	2627		4513	4513	0	4513	4493
2604	2604	0	2604	2626		4517	4517	0	4517	4489
2605	2605	0	2605	2625		4518	4518	0	4518	4488
2606	2606	2669	2606	2624		4520	4520	0	4520	4486
2607	2607	0	2607	2720		4521	4521	0	4521	4485
2610	2610	2644	2610	2622		4523	4523	0	4523	4483
2611	2611	2643	2611	2621		4524	4524	0	4524	4482
2612	2612	0	2612	2620		4525	4525	0	4525	4481
2620	2620	0	2620	2612		4677	4677	0	4677	4769
2621	2621	0	2621	2611		4678	4678	0	4678	4768
2622	2622	0	2622	2610		4768	4768	0	4768	4678
2624	2624	0	2624	2606		4769	4769	0	4769	4677
2625	2625	0	2625	2605		4861	4861	0	4861	4865
2626	2626	0	2626	2604		4865	4865	0	4865	4861
2627	2627	0	2627	2603		4870	4870	0	4870	4887
2628	2628	0	2628	2739		4871	4871	0	4871	4886
2629	2629	0	2629	2738		4872	4872	0	4872	4885
2631	2631	0	2631	2657		4873	4873	0	4873	4884
2635	2635	0	2635	2737		4874	4874	0	4874	4883
2636	2636	0	2636	2736		4883	4883	0	4883	4874
2643	2643	2611	2643	0		4884	4884	0	4884	4873
2644	2644	2610	2644	0		4885	4885	0	4885	4872
2645	2645	0	2645	2671		4886	4886	0	4886	4871
2648	2648	2668	2648	0		4887	4887	0	4887	4870
2653	2653	2664	2653	0		4935	4935	0	4935	4993
2657	2657	2752	2657	2631		4936	4936	0	4936	4992
2658	2658	2751	2658	0		4992	4992	0	4992	4936
2664	2664	2653	2664	0		4993	4993	0	4993	4935
2668	2668	2648	2668	0		5515	5515	5573	5515	0
2669	2669	2606	2669	0		5516	5516	5572	5516	0
2671	2671	0	2671	2645		5517	5517	5571	5517	0
2674	2674	2601	2674	0		5518	5518	5570	5518	0
2702	2702	0	2702	2592		5519	5519	5569	5519	0
2703	2703	0	2703	2591		5520	5520	5568	5520	0
2704	2704	0	2704	2590		5522	5522	5566	5522	0
2709	2709	0	2709	2774		5523	5523	5565	5523	0
2720	2720	0	2720	2607		5524	5524	5564	5524	0
2726	2726	0	2726	2734		5525	5525	5563	5525	0
2727	2727	0	2727	2733		5526	5526	5562	5526	0
2728	2728	0	2728	2732		5528	5528	5561	5528	0
2732	2732	0	2732	2728		5529	5529	5560	5529	0
2733	2733	0	2733	2727		5532	5532	5559	5532	0
2734	2734	0	2734	2726		5533	5533	5558	5533	0
2736	2736	0	2736	2636		5534	5534	5557	5534	0
2737	2737	0	2737	2635		5543	5543	5551	5543	0
2738	2738	0	2738	2629		5544	5544	5550	5544	0
2739	2739	0	2739	2628		5550	5550	5544	5550	0
2751	2751	2658	2751	0		5551	5551	5543	5551	0
2752	2752	2657	2752	0		5557	5557	5534	5557	0
2774	2774	0	2774	2709		5558	5558	5533	5558	0
2786	2786	0	2786	2899		5559	5559	5532	5559	0
2787	2787	0	2787	2898		5560	5560	5529	5560	0
2788	2788	0	2788	2897		5561	5561	5528	5561	0
2789	2789	0	2789	2896		5562	5562	5526	5562	0
2790	2790	0	2790	2895		5563	5563	5525	5563	0
2793	2793	2896	2793	0		5564	5564	5524	5564	0
2794	2794	2895	2794	0		5565	5565	5523	5565	0
2796	2796	2876	2796	0		5566	5566	5522	5566	0
2797	2797	2875	2797	0		5568	5568	5520	5568	0
2798	2798	2874	2798	0		5569	5569	5519	5569	0
2799	2799	2873	2799	0		5570	5570	5518	5570	0
2800	2800	2872	2800	0		5571	5571	5517	5571	0
2801	2801	2871	2801	0		5572	5572	5516	5572	0
2802	2802	2870	2802	0		5573	5573	5515	5573	0
2803	2803	2869	2803	0		5654	5654	0	5654	5660
2804	2804	2868	2804	0		5660	5660	0	5660	5654
2805	2805	2866	2805	0		5759	5759	5785	5759	0
2806	2806	2865	2806	0		5785	5785	5759	5785	0
2807	2807	0	2807	2919		5786	5786	0	5786	5825
2810	2810	2821	2810	0		5787	5787	0	5787	5824
2812	2812	2859	2812	0		5788	5788	0	5788	5823
2813	2813	2858	2813	0		5789	5789	0	5789	5822
2814	2814	2855	2814	0		5790	5790	0	5790	5821
2815	2815	2854	2815	0		5791	5791	0	5791	5820
2816	2816	2853	2816	0		5798	5798	0	5798	5813
2817	2817	2851	2817	0		5813	5813	0	5813	5798
2818	2818	2850	2818	0		5820	5820	5838	5820	5791
2819	2819	2849	2819	0		5821	5821	5837	5821	5790
2821	2821	2810	2821	0		5822	5822	5836	5822	5789
2824	2824	2848	2824	0		5823	5823	0	5823	5788
2825	2825	2847	2825	0		5824	5824	5832	5824	5787
2826	2826	2846	2826	0		5825	5825	5831	5825	5786
2827	2827	2845	2827	0		5826	5826	5830	5826	0
2828	2828	2844	2828	0		5830	5830	5826	5830	0
2829	2829	2843	2829	0		5831	5831	5825	5831	0
2830	2830	2841	2830	0		5832	5832	5824	5832	0
2831	2831	2840	2831	0		5836	5836	5822	5836	0
2832	2832	2839	2832	0		5837	5837	5821	5837	0
2838	2838	0	2838	2871		5838	5838	5820	5838	0
2839	2839	2832	2839	2870		5897	5897	0	5897	5906
2840	2840	2831	2840	2869		5898	5898	0	5898	5905
2841	2841	2830	2841	0		5905	5905	0	5905	5898
2842	2842	0	2842	2867		5906	5906	0	5906	5897
2843	2843	2829	2843	2866		5952	5952	5963	5952	0
2844	2844	2828	2844	0		5953	5953	5962	5953	0
2845	2845	2827	2845	2864		5962	5962	5953	5962	0
2846	2846	2826	2846	2863		5963	5963	5952	5963	0
2847	2847	2825	2847	2862		6008	6008	0	6008	6101
2848	2848	2824	2848	2861		6013	6013	0	6013	6096
2849	2849	2819	2849	0		6015	6015	6101	6015	0
2850	2850	2818	2850	2859		6019	6019	6096	6019	0
2851	2851	2817	2851	2858		6026	6026	0	6026	6115
2852	2852	0	2852	2857		6036	6036	0	6036	6107
2853	2853	2816	2853	0		6037	6037	6107	6037	0
2854	2854	2815	2854	0		6038	6038	0	6038	6106
2855	2855	2814	2855	0		6039	6039	0	6039	6105
2857	2857	0	2857	2852		6040	6040	0	6040	6104
2858	2858	2813	2858	2851		6041	6041	0	6041	6103
2859	2859	2812	2859	2850		6042	6042	0	6042	6102
2861	2861	0	2861	2848		6077	6077	0	6077	6100
2862	2862	0	2862	2847		6078	6078	0	6078	6099
2863	2863	0	2863	2846		6079	6079	0	6079	6098
2864	2864	0	2864	2845		6080	6080	0	6080	6097
2865	2865	2806	2865	0		6082	6082	0	6082	6095
2866	2866	2805	2866	2843		6083	6083	0	6083	6094
2867	2867	0	2867	2842		6084	6084	0	6084	6093
2868	2868	2804	2868	0		6093	6093	0	6093	6084
2869	2869	2803	2869	2840		6094	6094	0	6094	6083
2870	2870	2802	2870	2839		6095	6095	0	6095	6082
2871	2871	2801	2871	2838		6096	6096	6019	6096	6013
2872	2872	2800	2872	0		6097	6097	0	6097	6080
2873	2873	2799	2873	0		6098	6098	0	6098	6079
2874	2874	2798	2874	0		6099	6099	0	6099	6078
2875	2875	2797	2875	0		6100	6100	0	6100	6077
2876	2876	2796	2876	0		6101	6101	6015	6101	6008
2895	2895	2794	2895	2790		6102	6102	0	6102	6042
2896	2896	2793	2896	2789		6103	6103	0	6103	6041
2897	2897	0	2897	2788		6104	6104	0	6104	6040
2898	2898	0	2898	2787		6105	6105	0	6105	6039
2899	2899	0	2899	2786		6106	6106	0	6106	6038
2919	2919	0	2919	2807		6107	6107	6037	6107	6036
2943	2943	0	2943	2959		6115	6115	0	6115	6026
2945	2945	0	2945	2955		6767	6767	6806	6767	0
2946	2946	0	2946	2954		6768	6768	6805	6768	0
2947	2947	0	2947	2953		6769	6769	6804	6769	0
2948	2948	0	2948	2952		6770	6770	6803	6770	0
2952	2952	0	2952	2948		6803	6803	6770	6803	0
2953	2953	0	2953	2947		6804	6804	6769	6804	0
2954	2954	0	2954	2946		6805	6805	6768	6805	0
2955	2955	0	2955	2945		6806	6806	6767	6806	0
2959	2959	0	2959	2943		6930	6930	0	6930	6939
2967	2967	0	2967	3050		6931	6931	0	6931	6938
2968	2968	0	2968	3049		6938	6938	0	6938	6931
2969	2969	0	2969	3048		6939	6939	0	6939	6930
2970	2970	0	2970	3047		6968	6968	0	6968	7013
2978	2978	0	2978	3040		6969	6969	7011	6969	7012
2979	2979	0	2979	3039		6970	6970	7010	6970	7011
2980	2980	0	2980	3038		7010	7010	6970	7010	0
2986	2986	0	2986	3036		7011	7011	6969	7011	6970
2987	2987	0	2987	3035		7012	7012	0	7012	6969
2988	2988	0	2988	3034		7013	7013	0	7013	6968
2989	2989	0	2989	3033		7073	7073	7137	7073	0
2991	2991	0	2991	3031		7074	7074	7136	7074	0
2992	2992	0	2992	3030		7075	7075	7135	7075	0
2993	2993	0	2993	3029		7077	7077	7133	7077	0
2997	2997	3004	2997	0		7078	7078	7132	7078	0
3001	3001	0	3001	3020		7132	7132	7078	7132	0
3004	3004	2997	3004	3017		7133	7133	7077	7133	0
3005	3005	0	3005	3016		7135	7135	7075	7135	0
3006	3006	0	3006	3015		7136	7136	7074	7136	0
3007	3007	0	3007	3014		7137	7137	7073	7137	0
3008	3008	0	3008	3013		7139	7139	0	7139	7185
3013	3013	0	3013	3008		7140	7140	0	7140	7184
3014	3014	0	3014	3007		7152	7152	0	7152	7178
3015	3015	0	3015	3006		7153	7153	0	7153	7177
3016	3016	0	3016	3005		7154	7154	0	7154	7176
3017	3017	0	3017	3004		7155	7155	0	7155	7175
3020	3020	0	3020	3001		7156	7156	0	7156	7174
3029	3029	0	3029	2993		7157	7157	0	7157	7173
3030	3030	0	3030	2992		7161	7161	0	7161	7171
3031	3031	0	3031	2991		7162	7162	0	7162	7170
3033	3033	0	3033	2989		7170	7170	0	7170	7162
3034	3034	0	3034	2988		7171	7171	0	7171	7161
3035	3035	0	3035	2987		7173	7173	0	7173	7157
3036	3036	0	3036	2986		7174	7174	0	7174	7156
3038	3038	0	3038	2980		7175	7175	0	7175	7155
3039	3039	0	3039	2979		7176	7176	0	7176	7154
3040	3040	0	3040	2978		7177	7177	0	7177	7153
3047	3047	0	3047	2970		7178	7178	0	7178	7152
3048	3048	0	3048	2969		7184	7184	0	7184	7140
3049	3049	0	3049	2968		7185	7185	0	7185	7139
3050	3050	0	3050	2967		7193	7193	0	7193	7208
3054	3054	0	3054	3148		7194	7194	0	7194	7207
3065	3065	0	3065	3162		7195	7195	0	7195	7206
3066	3066	0	3066	3161		7206	7206	0	7206	7195
3067	3067	0	3067	3160		7207	7207	0	7207	7194
3069	3069	3158	3069	0		7208	7208	0	7208	7193
3076	3076	0	3076	3106		7225	7225	0	7225	7245
3102	3102	0	3102	3128		7232	7232	0	7232	7238
3103	3103	3140	3103	3127		7233	7233	0	7233	7237
3104	3104	3139	3104	3126		7237	7237	0	7237	7233
3105	3105	3138	3105	3125		7238	7238	0	7238	7232
3106	3106	3137	3106	3076		7245	7245	0	7245	7225
3107	3107	3136	3107	0		7332	7332	0	7332	7364
3108	3108	3135	3108	3122		7333	7333	0	7333	7363
3109	3109	3134	3109	3121		7363	7363	0	7363	7333
3110	3110	0	3110	3120		7364	7364	0	7364	7332
3111	3111	0	3111	3119		7669	7669	7690	7669	7692
3112	3112	0	3112	3118		7670	7670	7689	7670	7691
3113	3113	0	3113	3117		7671	7671	7688	7671	0
3117	3117	0	3117	3113		7673	7673	0	7673	7688
3118	3118	3125	3118	3112		7674	7674	7685	7674	7687
3119	3119	0	3119	3111		7675	7675	7684	7675	7686
3120	3120	0	3120	3110		7676	7676	7683	7676	7685
3121	3121	0	3121	3109		7683	7683	7676	7683	0
3122	3122	0	3122	3108		7684	7684	7675	7684	0
3125	3125	3118	3125	3105		7685	7685	7674	7685	7676
3126	3126	0	3126	3104		7686	7686	0	7686	7675
3127	3127	0	3127	3103		7687	7687	0	7687	7674
3128	3128	0	3128	3102		7688	7688	7671	7688	7673
3134	3134	3109	3134	0		7689	7689	7670	7689	0
3135	3135	3108	3135	0		7690	7690	7669	7690	0
3136	3136	3107	3136	0		7691	7691	0	7691	7670
3137	3137	3106	3137	0		7692	7692	0	7692	7669
3138	3138	3105	3138	0		7724	7724	0	7724	7734
3139	3139	3104	3139	0		7725	7725	0	7725	7733
3140	3140	3103	3140	0		7726	7726	0	7726	7732
3148	3148	0	3148	3054		7727	7727	0	7727	7731
3158	3158	3069	3158	0		7731	7731	0	7731	7727
3160	3160	0	3160	3067		7732	7732	0	7732	7726
3161	3161	0	3161	3066		7733	7733	0	7733	7725
3162	3162	0	3162	3065		7734	7734	0	7734	7724
3185	3185	0	3185	3195		7790	7790	0	7790	7802
3187	3187	0	3187	3193		7802	7802	0	7802	7790
3193	3193	0	3193	3187		7813	7813	0	7813	7849
3195	3195	0	3195	3185		7822	7822	0	7822	7840
3232	3232	3256	3232	0		7823	7823	7840	7823	0
3233	3233	3255	3233	0		7840	7840	7823	7840	7822
3234	3234	3254	3234	0		7849	7849	0	7849	7813
3238	3238	3251	3238	0		7897	7897	0	7897	7912
3239	3239	3250	3239	3252		7898	7898	0	7898	7911
3240	3240	0	3240	3251		7911	7911	0	7911	7898
3241	3241	0	3241	3250		7912	7912	0	7912	7897
3242	3242	0	3242	3249		8029	8029	8057	8029	0
3249	3249	0	3249	3242		8030	8030	8056	8030	0
3250	3250	3239	3250	3241		8031	8031	8055	8031	0
3251	3251	3238	3251	3240		8032	8032	8054	8032	0
3252	3252	0	3252	3239		8033	8033	8053	8033	0
3254	3254	3234	3254	0		8034	8034	8052	8034	0
3255	3255	3233	3255	0		8035	8035	8051	8035	0
3256	3256	3232	3256	0		8036	8036	8050	8036	0
3342	3342	3414	3342	0		8037	8037	8049	8037	0
3343	3343	3413	3343	0		8038	8038	8046	8038	0
3413	3413	3343	3413	0		8039	8039	8045	8039	0
3414	3414	3342	3414	0		8040	8040	8044	8040	0
3442	3442	0	3442	3458		8044	8044	8040	8044	0
3448	3448	3466	3448	0		8045	8045	8039	8045	0
3449	3449	3465	3449	0		8046	8046	8038	8046	0
3458	3458	0	3458	3442		8049	8049	8037	8049	0
3465	3465	3449	3465	0		8050	8050	8036	8050	0
3466	3466	3448	3466	0		8051	8051	8035	8051	0
3497	3497	0	3497	3508		8052	8052	8034	8052	0
3498	3498	0	3498	3507		8053	8053	8033	8053	0
3499	3499	0	3499	3506		8054	8054	8032	8054	0
3500	3500	0	3500	3505		8055	8055	8031	8055	0
3505	3505	0	3505	3500		8056	8056	8030	8056	0
3506	3506	0	3506	3499		8057	8057	8029	8057	0
3507	3507	0	3507	3498		8558	8558	8567	8558	0
3508	3508	0	3508	3497		8567	8567	8558	8567	0
3533	3533	0	3533	3544		8829	8829	0	8829	8871
3544	3544	0	3544	3533		8830	8830	0	8830	8870
3545	3545	3556	3545	0		8831	8831	0	8831	8869
3546	3546	3555	3546	0		8832	8832	0	8832	8868
3547	3547	3554	3547	0		8868	8868	0	8868	8832
3554	3554	3547	3554	0		8869	8869	0	8869	8831
3555	3555	3546	3555	0		8870	8870	0	8870	8830
3556	3556	3545	3556	0		8871	8871	0	8871	8829
3650	3650	3659	3650	0		8968	8968	9049	8968	0
3659	3659	3650	3659	0		8995	8995	9021	8995	0
3695	3695	3702	3695	0		9021	9021	8995	9021	0
3702	3702	3695	3702	0		9049	9049	8968	9049	0
3703	3703	0	3703	3793		9231	9231	9258	9231	0
3704	3704	0	3704	3792		9232	9232	9257	9232	0
3705	3705	0	3705	3791		9233	9233	9256	9233	0
3706	3706	0	3706	3790		9234	9234	9255	9234	0
3790	3790	3868	3790	3706		9255	9255	9234	9255	0
3791	3791	0	3791	3705		9256	9256	9233	9256	0
3792	3792	3866	3792	3704		9257	9257	9232	9257	0
3793	3793	3865	3793	3703		9258	9258	9231	9258	0
3799	3799	3860	3799	0		9263	9263	0	9263	9296
3800	3800	3859	3800	0		9264	9264	0	9264	9295
3801	3801	3858	3801	0		9295	9295	0	9295	9264
3802	3802	3857	3802	0		9296	9296	9314	9296	9263
3803	3803	3856	3803	0		9314	9314	9296	9314	9319
3804	3804	3855	3804	0		9319	9319	0	9319	9314
3805	3805	3853	3805	3841		9427	9427	9443	9427	0
3806	3806	3852	3806	3840		9428	9428	9442	9428	0
3807	3807	3851	3807	0		9429	9429	9441	9429	0
3808	3808	3850	3808	0		9430	9430	9440	9430	0
3809	3809	3849	3809	0		9432	9432	9439	9432	0
3811	3811	3847	3811	0		9439	9439	9432	9439	0
3812	3812	3846	3812	0		9440	9440	9430	9440	0
3813	3813	3845	3813	0		9441	9441	9429	9441	0
3832	3832	3839	3832	0		9442	9442	9428	9442	0
3833	3833	3838	3833	0		9443	9443	9427	9443	0
3838	3838	3833	3838	0		9611	9611	9709	9611	0
3839	3839	3832	3839	0		9709	9709	9611	9709	0
3840	3840	0	3840	3806
3841	3841	0	3841	3805
3843	3843	0	3843	3853
3844	3844	0	3844	3852
3845	3845	3813	3845	3851
3846	3846	3812	3846	0
3847	3847	3811	3847	0
3849	3849	3809	3849	0
3850	3850	3808	3850	0
3851	3851	3807	3851	3845
3852	3852	3806	3852	3844
3853	3853	3805	3853	3843
3855	3855	3804	3855	0
3856	3856	3803	3856	0
3857	3857	3802	3857	0
3858	3858	3801	3858	0
3859	3859	3800	3859	0
3860	3860	3799	3860	0
3865	3865	3793	3865	0
3866	3866	3792	3866	0
3868	3868	3790	3868	0
4029	4029	0	4029	4105
4030	4030	0	4030	4104
4044	4044	4104	4044	4090
4045	4045	4103	4045	4089
4046	4046	4102	4046	4088
4088	4088	0	4088	4046
4089	4089	0	4089	4045
4090	4090	0	4090	4044
4102	4102	4046	4102	0
4103	4103	4045	4103	0
4104	4104	4044	4104	4030
4105	4105	4164	4105	4029
4106	4106	4163	4106	0
4108	4108	4161	4108	0
4109	4109	4160	4109	0
4110	4110	4159	4110	0
4111	4111	4158	4111	0
4112	4112	4157	4112	0
4113	4113	4155	4113	0
4114	4114	4154	4114	0
4115	4115	4153	4115	0
4116	4116	4152	4116	0
4117	4117	4151	4117	0
4118	4118	4150	4118	0
4150	4150	4118	4150	4175
4151	4151	4117	4151	4174
4152	4152	4116	4152	4173
4153	4153	4115	4153	4172
4154	4154	4114	4154	4171
4155	4155	4113	4155	4170
4157	4157	4112	4157	4169
4158	4158	4111	4158	4168
4159	4159	4110	4159	4167
4160	4160	4109	4160	4166
4161	4161	4108	4161	4165
4163	4163	4106	4163	0
4164	4164	4105	4164	0
4165	4165	0	4165	4161
4166	4166	0	4166	4160
4167	4167	0	4167	4159
4168	4168	0	4168	4158
4169	4169	0	4169	4157
4170	4170	0	4170	4155
4171	4171	0	4171	4154
4172	4172	0	4172	4153
4173	4173	0	4173	4152
4174	4174	0	4174	4151
4175	4175	0	4175	4150
4181	4181	0	4181	4190
4182	4182	0	4182	4189
4189	4189	0	4189	4182
4190	4190	0	4190	4181
4280	4280	4287	4280	0
4281	4281	4286	4281	0
4286	4286	4281	4286	0
4287	4287	4280	4287	0
4417	4417	4428	4417	0
4418	4418	4427	4418	0
4419	4419	4426	4419	0
4426	4426	4419	4426	0
4427	4427	4418	4427	0
4428	4428	4417	4428	0
4455	4455	4505	4455	0
4456	4456	4504	4456	0
4457	4457	4503	4457	0
4462	4462	4499	4462	0
4464	4464	4498	4464	0
4465	4465	4497	4465	0
4466	4466	4496	4466	0
4467	4467	4495	4467	0
4470	4470	4489	4470	0
4473	4473	4486	4473	0
4475	4475	4484	4475	0
4476	4476	4483	4476	0
4481	4481	0	4481	4525
4482	4482	0	4482	4524
4483	4483	4476	4483	4523
4484	4484	4475	4484	0
4485	4485	0	4485	4521
4486	4486	4473	4486	4520
4488	4488	0	4488	4518
4489	4489	4470	4489	4517
4493	4493	0	4493	4513
4494	4494	0	4494	4512
4495	4495	4467	4495	0
4496	4496	4466	4496	0
4497	4497	4465	4497	4507
4498	4498	4464	4498	4505
4499	4499	4462	4499	4504
4503	4503	4457	4503	0
4504	4504	4456	4504	4499
4505	4505	4455	4505	4498
4507	4507	0	4507	4497
4512	4512	0	4512	4494
4513	4513	0	4513	4493
4517	4517	0	4517	4489
4518	4518	0	4518	4488
4520	4520	0	4520	4486
4521	4521	0	4521	4485
4523	4523	0	4523	4483
4524	4524	0	4524	4482
4525	4525	0	4525	4481
4641	4641	4658	4641	0
4658	4658	4641	4658	0
4677	4677	0	4677	4769
4678	4678	0	4678	4768
4768	4768	0	4768	4678
4769	4769	0	4769	4677
4861	4861	0	4861	4865
4865	4865	0	4865	4861
4911	4911	4926	4911	0
4926	4926	4911	4926	0
5082	5082	0	5082	5094
5084	5084	5102	5084	0
5090	5090	5097	5090	0
5094	5094	0	5094	5082
5097	5097	5090	5097	0
5102	5102	5084	5102	0
5169	5169	0	5169	5178
5170	5170	0	5170	5177
5177	5177	0	5177	5170
5178	5178	0	5178	5169
5347	5347	0	5347	5376
5348	5348	0	5348	5375
5349	5349	0	5349	5374
5352	5352	0	5352	5371
5371	5371	0	5371	5352
5374	5374	0	5374	5349
5375	5375	0	5375	5348
5376	5376	5410	5376	5347
5379	5379	5407	5379	0
5407	5407	5379	5407	0
5410	5410	5376	5410	0
5459	5459	0	5459	5471
5460	5460	0	5460	5470
5470	5470	0	5470	5460
5471	5471	0	5471	5459
5515	5515	5573	5515	0
5516	5516	5572	5516	0
5517	5517	5571	5517	0
5518	5518	5570	5518	0
5519	5519	5569	5519	0
5520	5520	5568	5520	0
5522	5522	5566	5522	0
5523	5523	5565	5523	0
5524	5524	5564	5524	0
5525	5525	5563	5525	0
5526	5526	5562	5526	0
5528	5528	5561	5528	0
5529	5529	5560	5529	0
5532	5532	5559	5532	0
5533	5533	5558	5533	0
5534	5534	5557	5534	0
5543	5543	5551	5543	0
5544	5544	5550	5544	0
5550	5550	5544	5550	0
5551	5551	5543	5551	0
5557	5557	5534	5557	0
5558	5558	5533	5558	0
5559	5559	5532	5559	0
5560	5560	5529	5560	0
5561	5561	5528	5561	0
5562	5562	5526	5562	0
5563	5563	5525	5563	0
5564	5564	5524	5564	5600
5565	5565	5523	5565	0
5566	5566	5522	5566	0
5568	5568	5520	5568	0
5569	5569	5519	5569	0
5570	5570	5518	5570	5594
5571	5571	5517	5571	0
5572	5572	5516	5572	0
5573	5573	5515	5573	0
5575	5575	0	5575	5588
5576	5576	0	5576	5587
5587	5587	0	5587	5576
5588	5588	0	5588	5575
5594	5594	0	5594	5570
5600	5600	0	5600	5564
5654	5654	0	5654	5660
5660	5660	0	5660	5654
5759	5759	5785	5759	0
5785	5785	5759	5785	0
5786	5786	0	5786	5825
5787	5787	0	5787	5824
5788	5788	0	5788	5823
5789	5789	0	5789	5822
5790	5790	0	5790	5821
5791	5791	0	5791	5820
5798	5798	0	5798	5813
5813	5813	0	5813	5798
5820	5820	5838	5820	5791
5821	5821	5837	5821	5790
5822	5822	5836	5822	5789
5823	5823	0	5823	5788
5824	5824	5832	5824	5787
5825	5825	5831	5825	5786
5826	5826	5830	5826	0
5830	5830	5826	5830	0
5831	5831	5825	5831	0
5832	5832	5824	5832	0
5836	5836	5822	5836	0
5837	5837	5821	5837	0
5838	5838	5820	5838	0
5897	5897	0	5897	5906
5898	5898	0	5898	5905
5905	5905	0	5905	5898
5906	5906	0	5906	5897
5952	5952	5963	5952	0
5953	5953	5962	5953	0
5962	5962	5953	5962	0
5963	5963	5952	5963	0
6008	6008	0	6008	6101
6013	6013	0	6013	6096
6015	6015	6101	6015	0
6019	6019	6096	6019	0
6026	6026	0	6026	6115
6036	6036	0	6036	6107
6037	6037	6107	6037	0
6038	6038	0	6038	6106
6039	6039	0	6039	6105
6040	6040	6079	6040	6104
6041	6041	6078	6041	6103
6042	6042	6077	6042	6102
6043	6043	6076	6043	0
6044	6044	6075	6044	0
6075	6075	6044	6075	0
6076	6076	6043	6076	0
6077	6077	6042	6077	6100
6078	6078	6041	6078	6099
6079	6079	6040	6079	6098
6080	6080	0	6080	6097
6082	6082	0	6082	6095
6083	6083	0	6083	6094
6084	6084	0	6084	6093
6093	6093	0	6093	6084
6094	6094	0	6094	6083
6095	6095	0	6095	6082
6096	6096	6019	6096	6013
6097	6097	0	6097	6080
6098	6098	0	6098	6079
6099	6099	0	6099	6078
6100	6100	0	6100	6077
6101	6101	6015	6101	6008
6102	6102	0	6102	6042
6103	6103	0	6103	6041
6104	6104	0	6104	6040
6105	6105	0	6105	6039
6106	6106	0	6106	6038
6107	6107	6037	6107	6036
6115	6115	0	6115	6026
6142	6142	6203	6142	0
6143	6143	6202	6143	0
6150	6150	0	6150	6187
6151	6151	0	6151	6186
6152	6152	0	6152	6185
6155	6155	0	6155	6182
6156	6156	0	6156	6181
6157	6157	0	6157	6180
6158	6158	0	6158	6179
6179	6179	0	6179	6158
6180	6180	6279	6180	6157
6181	6181	0	6181	6156
6182	6182	0	6182	6155
6185	6185	0	6185	6152
6186	6186	0	6186	6151
6187	6187	0	6187	6150
6202	6202	6143	6202	0
6203	6203	6142	6203	6278
6204	6204	0	6204	6277
6217	6217	6262	6217	0
6218	6218	6261	6218	6265
6220	6220	0	6220	6264
6222	6222	6256	6222	6262
6223	6223	6255	6223	6261
6224	6224	6254	6224	6260
6231	6231	6248	6231	0
6232	6232	6247	6232	0
6233	6233	6246	6233	0
6235	6235	0	6235	6249
6236	6236	0	6236	6248
6237	6237	6244	6237	6247
6238	6238	6243	6238	6246
6243	6243	6238	6243	0
6244	6244	6237	6244	0
6246	6246	6233	6246	6238
6247	6247	6232	6247	6237
6248	6248	6231	6248	6236
6249	6249	0	6249	6235
6254	6254	6224	6254	0
6255	6255	6223	6255	0
6256	6256	6222	6256	0
6260	6260	0	6260	6224
6261	6261	6218	6261	6223
6262	6262	6217	6262	6222
6264	6264	0	6264	6220
6265	6265	0	6265	6218
6277	6277	0	6277	6204
6278	6278	0	6278	6203
6279	6279	6180	6279	0
6283	6283	0	6283	6300
6284	6284	0	6284	6299
6288	6288	0	6288	6295
6289	6289	0	6289	6294
6294	6294	0	6294	6289
6295	6295	0	6295	6288
6299	6299	0	6299	6284
6300	6300	0	6300	6283
6430	6430	6480	6430	0
6431	6431	6479	6431	0
6432	6432	6478	6432	0
6433	6433	6477	6433	0
6434	6434	6476	6434	6475
6437	6437	6472	6437	0
6438	6438	6471	6438	0
6440	6440	0	6440	6466
6441	6441	0	6441	6465
6442	6442	0	6442	6464
6443	6443	0	6443	6463
6444	6444	6465	6444	0
6445	6445	6464	6445	0
6447	6447	0	6447	6461
6448	6448	0	6448	6460
6460	6460	0	6460	6448
6461	6461	0	6461	6447
6463	6463	0	6463	6443
6464	6464	6445	6464	6442
6465	6465	6444	6465	6441
6466	6466	0	6466	6440
6471	6471	6438	6471	0
6472	6472	6437	6472	0
6475	6475	0	6475	6434
6476	6476	6434	6476	0
6477	6477	6433	6477	0
6478	6478	6432	6478	0
6479	6479	6431	6479	0
6480	6480	6430	6480	0
6501	6501	6509	6501	0
6502	6502	6508	6502	0
6503	6503	6507	6503	0
6507	6507	6503	6507	0
6508	6508	6502	6508	0
6509	6509	6501	6509	0
6560	6560	6569	6560	0
6561	6561	6568	6561	0
6562	6562	6567	6562	0
6567	6567	6562	6567	0
6568	6568	6561	6568	0
6569	6569	6560	6569	0
6693	6693	0	6693	6727
6705	6705	6716	6705	0
6707	6707	0	6707	6717
6708	6708	0	6708	6716
6716	6716	6705	6716	6708
6717	6717	0	6717	6707
6727	6727	0	6727	6693
6739	6739	6765	6739	0
6742	6742	6762	6742	0
6748	6748	6756	6748	0
6750	6750	6754	6750	0
6751	6751	0	6751	6821
6752	6752	0	6752	6820
6753	6753	0	6753	6819
6754	6754	6750	6754	6818
6755	6755	0	6755	6817
6756	6756	6748	6756	6816
6759	6759	0	6759	6814
6762	6762	6742	6762	6811
6765	6765	6739	6765	6808
6784	6784	6789	6784	0
6789	6789	6784	6789	0
6808	6808	0	6808	6765
6811	6811	0	6811	6762
6814	6814	0	6814	6759
6816	6816	0	6816	6756
6817	6817	0	6817	6755
6818	6818	0	6818	6754
6819	6819	0	6819	6753
6820	6820	0	6820	6752
6821	6821	6849	6821	6751
6849	6849	6821	6849	0
6852	6852	6872	6852	0
6853	6853	6871	6853	0
6854	6854	6870	6854	0
6855	6855	6869	6855	0
6856	6856	6868	6856	0
6857	6857	6867	6857	0
6867	6867	6857	6867	0
6868	6868	6856	6868	0
6869	6869	6855	6869	0
6870	6870	6854	6870	0
6871	6871	6853	6871	0
6872	6872	6852	6872	0
6895	6895	6937	6895	0
6896	6896	6936	6896	0
6897	6897	6935	6897	0
6898	6898	6934	6898	0
6899	6899	6933	6899	0
6901	6901	6931	6901	0
6902	6902	6930	6902	0
6930	6930	6902	6930	6939
6931	6931	6901	6931	6938
6933	6933	6899	6933	0
6934	6934	6898	6934	0
6935	6935	6897	6935	0
6936	6936	6896	6936	0
6937	6937	6895	6937	0
6938	6938	0	6938	6931
6939	6939	0	6939	6930
6968	6968	0	6968	7013
6969	6969	7011	6969	7012
6970	6970	7010	6970	7011
7010	7010	6970	7010	0
7011	7011	6969	7011	6970
7012	7012	0	7012	6969
7013	7013	0	7013	6968
7073	7073	7137	7073	0
7074	7074	7136	7074	0
7075	7075	7135	7075	0
7077	7077	7133	7077	0
7078	7078	7132	7078	0
7132	7132	7078	7132	0
7133	7133	7077	7133	0
7135	7135	7075	7135	0
7136	7136	7074	7136	0
7137	7137	7073	7137	0
7139	7139	0	7139	7185
7140	7140	0	7140	7184
7152	7152	0	7152	7178
7153	7153	0	7153	7177
7154	7154	0	7154	7176
7155	7155	0	7155	7175
7156	7156	0	7156	7174
7157	7157	0	7157	7173
7161	7161	0	7161	7171
7162	7162	0	7162	7170
7170	7170	0	7170	7162
7171	7171	0	7171	7161
7173	7173	0	7173	7157
7174	7174	0	7174	7156
7175	7175	0	7175	7155
7176	7176	0	7176	7154
7177	7177	0	7177	7153
7178	7178	0	7178	7152
7184	7184	0	7184	7140
7185	7185	0	7185	7139
7193	7193	0	7193	7208
7194	7194	0	7194	7207
7195	7195	0	7195	7206
7206	7206	0	7206	7195
7207	7207	0	7207	7194
7208	7208	0	7208	7193
7225	7225	0	7225	7245
7232	7232	0	7232	7238
7233	7233	0	7233	7237
7237	7237	0	7237	7233
7238	7238	0	7238	7232
7245	7245	0	7245	7225
7292	7292	7321	7292	0
7295	7295	7318	7295	0
7297	7297	7316	7297	0
7298	7298	7315	7298	0
7299	7299	7314	7299	0
7300	7300	7313	7300	0
7301	7301	7312	7301	0
7303	7303	7311	7303	0
7305	7305	7309	7305	0
7309	7309	7305	7309	0
7311	7311	7303	7311	0
7312	7312	7301	7312	7325
7313	7313	7300	7313	7324
7314	7314	7299	7314	7323
7315	7315	7298	7315	7322
7316	7316	7297	7316	7321
7318	7318	7295	7318	0
7321	7321	7292	7321	7316
7322	7322	0	7322	7315
7323	7323	0	7323	7314
7324	7324	0	7324	7313
7325	7325	0	7325	7312
7332	7332	0	7332	7364
7333	7333	0	7333	7363
7335	7335	7354	7335	0
7336	7336	7353	7336	0
7337	7337	7352	7337	7356
7338	7338	7351	7338	7355
7339	7339	7350	7339	7354
7340	7340	7349	7340	7353
7341	7341	7348	7341	7352
7342	7342	0	7342	7351
7343	7343	0	7343	7350
7344	7344	0	7344	7349
7348	7348	7341	7348	0
7349	7349	7340	7349	7344
7350	7350	7339	7350	7343
7351	7351	7338	7351	7342
7352	7352	7337	7352	7341
7353	7353	7336	7353	7340
7354	7354	7335	7354	7339
7355	7355	0	7355	7338
7356	7356	0	7356	7337
7363	7363	0	7363	7333
7364	7364	0	7364	7332
7451	7451	7459	7451	0
7452	7452	7458	7452	0
7458	7458	7452	7458	0
7459	7459	7451	7459	0
7669	7669	7690	7669	7692
7670	7670	7689	7670	7691
7671	7671	7688	7671	0
7673	7673	0	7673	7688
7674	7674	7685	7674	7687
7675	7675	7684	7675	7686
7676	7676	7683	7676	7685
7683	7683	7676	7683	0
7684	7684	7675	7684	0
7685	7685	7674	7685	7676
7686	7686	0	7686	7675
7687	7687	0	7687	7674
7688	7688	7671	7688	7673
7689	7689	7670	7689	0
7690	7690	7669	7690	0
7691	7691	0	7691	7670
7692	7692	0	7692	7669
7790	7790	0	7790	7802
7802	7802	0	7802	7790
7813	7813	0	7813	7849
7822	7822	0	7822	7840
7823	7823	7840	7823	0
7840	7840	7823	7840	7822
7849	7849	0	7849	7813
7897	7897	0	7897	7912
7898	7898	0	7898	7911
7901	7901	0	7901	7910
7902	7902	0	7902	7909
7903	7903	0	7903	7908
7908	7908	0	7908	7903
7909	7909	0	7909	7902
7910	7910	0	7910	7901
7911	7911	0	7911	7898
7912	7912	0	7912	7897
7965	7965	7975	7965	0
7966	7966	7974	7966	0
7967	7967	7973	7967	0
7973	7973	7967	7973	0
7974	7974	7966	7974	0
7975	7975	7965	7975	0
8558	8558	8567	8558	0
8567	8567	8558	8567	0
8816	8816	0	8816	8820
8820	8820	0	8820	8816
8832	8832	0	8832	8868
8868	8868	0	8868	8832
8968	8968	9049	8968	0
8995	8995	9021	8995	0
9021	9021	8995	9021	0
9049	9049	8968	9049	0
9151	9151	9164	9151	0
9157	9157	0	9157	9186
9158	9158	0	9158	9185
9160	9160	0	9160	9183
9161	9161	0	9161	9182
9162	9162	0	9162	9181
9164	9164	9151	9164	9179
9165	9165	0	9165	9178
9168	9168	0	9168	9175
9169	9169	0	9169	9174
9170	9170	9181	9170	0
9174	9174	0	9174	9169
9175	9175	0	9175	9168
9178	9178	0	9178	9165
9179	9179	0	9179	9164
9181	9181	9170	9181	9162
9182	9182	0	9182	9161
9183	9183	0	9183	9160
9185	9185	0	9185	9158
9186	9186	0	9186	9157
9263	9263	0	9263	9296
9264	9264	0	9264	9295
9295	9295	0	9295	9264
9296	9296	9314	9296	9263
9314	9314	9296	9314	9319
9319	9319	0	9319	9314
9517	9517	9534	9517	0
9534	9534	9517	9534	0
9611	9611	9709	9611	0
9709	9709	9611	9709	0
10089	10089	0	10089	10167
10167	10167	0	10167	10089
10340	10340	0	10340	10354
10341	10341	0	10341	10353
10342	10342	0	10342	10352
10345	10345	0	10345	10454
10350	10350	10401	10350	0
10351	10351	10400	10351	0
10352	10352	0	10352	10342
10353	10353	0	10353	10341
10354	10354	0	10354	10340
10362	10362	10391	10362	0
10364	10364	10387	10364	0
10365	10365	10386	10365	0
10368	10368	0	10368	10402
10375	10375	10449	10375	0
10386	10386	10365	10386	0
10387	10387	10364	10387	0
10391	10391	10362	10391	0
10400	10400	10351	10400	0
10401	10401	10350	10401	0
10402	10402	0	10402	10368
10415	10415	10457	10415	0
10416	10416	10456	10416	0
10417	10417	10455	10417	0
10418	10418	10454	10418	0
10449	10449	10375	10449	0
10454	10454	10418	10454	10345
10455	10455	10417	10455	0
10456	10456	10416	10456	0
10457	10457	10415	10457	0

## Sheet: FL Rep 2 vs Rep 3 CT Compare
Reference File:						Reference File:						Reference File:
Number of nucleotides paired: 3772						Number of nucleotides paired: 2130						Number of nucleotides paired: 546
Number of nucleotides unpaired: 6895						Number of nucleotides unpaired: 8537						Number of nucleotides unpaired: 10121
Percent of nucleotides paired: 35.361394956407615%						Percent of nucleotides paired: 19.96812599606262%						Percent of nucleotides paired: 5.118590044061123%
Target File:						Target File:						Target File:
Number of nucleotides paired: 3794						Number of nucleotides paired: 2032						Number of nucleotides paired: 486
Number of nucleotides unpaired: 6873						Number of nucleotides unpaired: 8635						Number of nucleotides unpaired: 10181
Percent of nucleotides paired: 35.56763851129652%						Percent of nucleotides paired: 19.049404706102933%						Percent of nucleotides paired: 4.556107621636824%
Comparison of reference file to target file:						Comparison of reference file to target file:						Comparison of reference file to target file:
Reference File= SF_FL_RF_2_Zavg_NoFilter.ct						Reference File= SF_FL_RF_2_Zavg_-1_pairs.ct						Reference File= SF_FL_RF_2_Zavg_-2_pairs.ct
Target File= SF_FL_RF_3_Zavg_NoFilter.ct						Target File= SF_FL_RF_3_Zavg_-1_pairs.ct						Target File= SF_FL_RF_3_Zavg_-2_pairs.ct
Number of consistent nts/pairings: 9285						Number of consistent nts/pairings: 9994						Number of consistent nts/pairings: 10482
Number of conflicting nts/pairings: 1382						Number of conflicting nts/pairings: 673						Number of conflicting nts/pairings: 185
Percent consistency between files: 87.04415487016031%						Percent consistency between files: 93.69082216180745%						Percent consistency between files: 98.26567919752507%
Conflicting BPs between the Reference and Target file						Conflicting BPs between the Reference and Target file						Conflicting BPs between the Reference and Target file
Position	reference(i)	reference(j)	target(i)	target(j)		Position	reference(i)	reference(j)	target(i)	target(j)		Position	reference(i)	reference(j)	target(i)	target(j)
11	11	46	11	0		225	225	0	225	280		568	568	0	568	604
21	21	0	21	54		226	226	0	226	279		569	569	0	569	603
36	36	0	36	114		227	227	0	227	278		603	603	0	603	569
46	46	11	46	0		228	228	0	228	277		604	604	0	604	568
54	54	0	54	21		229	229	0	229	276		1229	1229	1237	1229	0
114	114	0	114	36		230	230	0	230	275		1237	1237	1229	1237	0
440	440	0	440	451		231	231	0	231	272		1246	1246	1281	1246	0
451	451	0	451	440		232	232	0	232	271		1247	1247	1280	1247	0
517	517	525	517	0		233	233	0	233	270		1256	1256	1271	1256	0
519	519	523	519	0		234	234	0	234	269		1259	1259	1269	1259	0
523	523	519	523	0		237	237	0	237	265		1260	1260	1268	1260	0
525	525	517	525	0		265	265	0	265	237		1268	1268	1260	1268	0
656	656	670	656	0		269	269	0	269	234		1269	1269	1259	1269	0
670	670	656	670	0		270	270	0	270	233		1271	1271	1256	1271	0
968	968	0	968	1011		271	271	0	271	232		1280	1280	1247	1280	1375
969	969	0	969	1010		272	272	0	272	231		1281	1281	1246	1281	1374
970	970	0	970	1009		275	275	0	275	230		1286	1286	1369	1286	1363
971	971	0	971	1008		276	276	0	276	229		1363	1363	0	1363	1286
973	973	0	973	1007		277	277	0	277	228		1369	1369	1286	1369	0
974	974	0	974	1006		278	278	0	278	227		1374	1374	0	1374	1281
977	977	0	977	1003		279	279	0	279	226		1375	1375	0	1375	1280
978	978	0	978	1002		280	280	0	280	225		1377	1377	0	1377	1399
979	979	0	979	1001		992	992	999	992	0		1399	1399	0	1399	1377
980	980	0	980	1000		999	999	992	999	0		3567	3567	3593	3567	0
981	981	0	981	999		1003	1003	1098	1003	0		3568	3568	3592	3568	0
985	985	0	985	994		1006	1006	1095	1006	0		3569	3569	3591	3569	0
986	986	0	986	993		1008	1008	1093	1008	0		3571	3571	3589	3571	0
987	987	0	987	992		1009	1009	1028	1009	0		3573	3573	3588	3573	0
992	992	999	992	987		1010	1010	1027	1010	0		3574	3574	3587	3574	0
993	993	0	993	986		1011	1011	1026	1011	0		3575	3575	3586	3575	0
994	994	0	994	985		1015	1015	0	1015	1022		3576	3576	3585	3576	0
999	999	992	999	981		1022	1022	0	1022	1015		3577	3577	3584	3577	0
1000	1000	0	1000	980		1026	1026	1011	1026	0		3578	3578	3583	3578	0
1001	1001	0	1001	979		1027	1027	1010	1027	0		3583	3583	3578	3583	0
1002	1002	0	1002	978		1028	1028	1009	1028	0		3584	3584	3577	3584	0
1003	1003	1098	1003	977		1032	1032	1038	1032	0		3585	3585	3576	3585	0
1006	1006	1095	1006	974		1038	1038	1032	1038	0		3586	3586	3575	3586	0
1007	1007	0	1007	973		1093	1093	1008	1093	0		3587	3587	3574	3587	0
1008	1008	1093	1008	971		1095	1095	1006	1095	0		3588	3588	3573	3588	0
1009	1009	1028	1009	970		1098	1098	1003	1098	0		3589	3589	3571	3589	0
1010	1010	1027	1010	969		1229	1229	1237	1229	0		3591	3591	3569	3591	0
1011	1011	1026	1011	968		1237	1237	1229	1237	0		3592	3592	3568	3592	0
1015	1015	0	1015	1022		1246	1246	1281	1246	0		3593	3593	3567	3593	0
1022	1022	0	1022	1015		1247	1247	1280	1247	0		4303	4303	0	4303	4383
1026	1026	1011	1026	0		1256	1256	1271	1256	0		4307	4307	0	4307	4382
1027	1027	1010	1027	0		1259	1259	1269	1259	0		4308	4308	0	4308	4381
1028	1028	1009	1028	0		1260	1260	1268	1260	0		4309	4309	0	4309	4380
1032	1032	1038	1032	0		1268	1268	1260	1268	0		4310	4310	0	4310	4379
1038	1038	1032	1038	0		1269	1269	1259	1269	0		4311	4311	0	4311	4378
1093	1093	1008	1093	0		1271	1271	1256	1271	0		4312	4312	4383	4312	4377
1095	1095	1006	1095	0		1280	1280	1247	1280	1375		4313	4313	4382	4313	0
1098	1098	1003	1098	0		1281	1281	1246	1281	1374		4314	4314	4381	4314	0
1229	1229	1237	1229	0		1286	1286	1369	1286	1363		4315	4315	4380	4315	0
1237	1237	1229	1237	0		1363	1363	0	1363	1286		4316	4316	4379	4316	0
1246	1246	1281	1246	0		1369	1369	1286	1369	0		4317	4317	4378	4317	4372
1247	1247	1280	1247	0		1374	1374	0	1374	1281		4318	4318	4377	4318	4371
1256	1256	1271	1256	0		1375	1375	0	1375	1280		4319	4319	4374	4319	4370
1259	1259	1269	1259	0		1377	1377	0	1377	1399		4320	4320	4373	4320	4369
1260	1260	1268	1260	0		1399	1399	0	1399	1377		4321	4321	4372	4321	0
1268	1268	1260	1268	0		1561	1561	1662	1561	0		4322	4322	4371	4322	0
1269	1269	1259	1269	0		1562	1562	1661	1562	0		4323	4323	4370	4323	0
1271	1271	1256	1271	0		1575	1575	1627	1575	0		4369	4369	0	4369	4320
1280	1280	1247	1280	1375		1576	1576	1626	1576	0		4370	4370	4323	4370	4319
1281	1281	1246	1281	1374		1577	1577	1625	1577	0		4371	4371	4322	4371	4318
1286	1286	1369	1286	1363		1578	1578	1624	1578	0		4372	4372	4321	4372	4317
1363	1363	0	1363	1286		1579	1579	1623	1579	0		4373	4373	4320	4373	0
1369	1369	1286	1369	0		1623	1623	1579	1623	0		4374	4374	4319	4374	0
1374	1374	0	1374	1281		1624	1624	1578	1624	0		4377	4377	4318	4377	4312
1375	1375	0	1375	1280		1625	1625	1577	1625	0		4378	4378	4317	4378	4311
1377	1377	0	1377	1399		1626	1626	1576	1626	0		4379	4379	4316	4379	4310
1399	1399	0	1399	1377		1627	1627	1575	1627	0		4380	4380	4315	4380	4309
1426	1426	1509	1426	0		1661	1661	1562	1661	0		4381	4381	4314	4381	4308
1427	1427	1508	1427	0		1662	1662	1561	1662	0		4382	4382	4313	4382	4307
1428	1428	1507	1428	0		2330	2330	2339	2330	0		4383	4383	4312	4383	4303
1430	1430	1494	1430	0		2331	2331	2338	2331	0		4527	4527	0	4527	4541
1431	1431	1493	1431	0		2332	2332	2337	2332	0		4528	4528	0	4528	4540
1436	1436	1489	1436	0		2337	2337	2332	2337	0		4529	4529	0	4529	4539
1440	1440	1450	1440	0		2338	2338	2331	2338	0		4530	4530	0	4530	4538
1450	1450	1440	1450	0		2339	2339	2330	2339	0		4531	4531	0	4531	4537
1462	1462	0	1462	1474		3071	3071	3156	3071	0		4537	4537	0	4537	4531
1474	1474	0	1474	1462		3072	3072	3155	3072	0		4538	4538	0	4538	4530
1479	1479	0	1479	1517		3076	3076	3151	3076	0		4539	4539	0	4539	4529
1480	1480	0	1480	1516		3077	3077	3150	3077	0		4540	4540	0	4540	4528
1481	1481	0	1481	1515		3078	3078	3149	3078	0		4541	4541	0	4541	4527
1482	1482	0	1482	1514		3085	3085	3143	3085	0		4550	4550	4583	4550	0
1484	1484	0	1484	1512		3086	3086	3142	3086	0		4554	4554	4579	4554	0
1487	1487	0	1487	1509		3088	3088	3141	3088	0		4555	4555	4578	4555	0
1488	1488	0	1488	1508		3089	3089	3140	3089	0		4556	4556	4577	4556	0
1489	1489	1436	1489	1507		3140	3140	3089	3140	0		4577	4577	4556	4577	0
1490	1490	0	1490	1506		3141	3141	3088	3141	0		4578	4578	4555	4578	0
1493	1493	1431	1493	0		3142	3142	3086	3142	0		4579	4579	4554	4579	0
1494	1494	1430	1494	0		3143	3143	3085	3143	0		4583	4583	4550	4583	0
1506	1506	0	1506	1490		3149	3149	3078	3149	0		5209	5209	5262	5209	0
1507	1507	1428	1507	1489		3150	3150	3077	3150	0		5210	5210	5261	5210	0
1508	1508	1427	1508	1488		3151	3151	3076	3151	0		5211	5211	5260	5211	0
1509	1509	1426	1509	1487		3155	3155	3072	3155	0		5212	5212	5259	5212	0
1512	1512	0	1512	1484		3156	3156	3071	3156	0		5213	5213	5258	5213	0
1514	1514	1540	1514	1482		3260	3260	3335	3260	0		5214	5214	5257	5214	0
1515	1515	0	1515	1481		3264	3264	3331	3264	0		5216	5216	5251	5216	0
1516	1516	0	1516	1480		3331	3331	3264	3331	0		5217	5217	5250	5217	0
1517	1517	0	1517	1479		3335	3335	3260	3335	0		5218	5218	5249	5218	0
1540	1540	1514	1540	0		3347	3347	0	3347	3410		5219	5219	5248	5219	0
1561	1561	1662	1561	0		3381	3381	0	3381	3394		5248	5248	5219	5248	0
1562	1562	1661	1562	0		3382	3382	0	3382	3393		5249	5249	5218	5249	0
1575	1575	1627	1575	0		3384	3384	0	3384	3391		5250	5250	5217	5250	0
1576	1576	1626	1576	0		3385	3385	0	3385	3390		5251	5251	5216	5251	0
1577	1577	1625	1577	0		3390	3390	0	3390	3385		5257	5257	5214	5257	0
1578	1578	1624	1578	0		3391	3391	0	3391	3384		5258	5258	5213	5258	0
1579	1579	1623	1579	0		3393	3393	0	3393	3382		5259	5259	5212	5259	0
1585	1585	0	1585	1621		3394	3394	0	3394	3381		5260	5260	5211	5260	0
1621	1621	0	1621	1585		3410	3410	0	3410	3347		5261	5261	5210	5261	0
1623	1623	1579	1623	0		3497	3497	3508	3497	0		5262	5262	5209	5262	0
1624	1624	1578	1624	1645		3500	3500	3505	3500	0		5653	5653	5661	5653	0
1625	1625	1577	1625	1644		3505	3505	3500	3505	0		5661	5661	5653	5661	0
1626	1626	1576	1626	1643		3508	3508	3497	3508	0		5826	5826	5830	5826	0
1627	1627	1575	1627	1642		3553	3553	3561	3553	0		5830	5830	5826	5830	0
1628	1628	1646	1628	1641		3554	3554	3560	3554	0		5882	5882	5921	5882	0
1629	1629	1645	1629	1640		3555	3555	3559	3555	0		5883	5883	5920	5883	0
1630	1630	1644	1630	0		3559	3559	3555	3559	0		5884	5884	5919	5884	0
1631	1631	1643	1631	0		3560	3560	3554	3560	0		5885	5885	5918	5885	0
1640	1640	0	1640	1629		3561	3561	3553	3561	0		5886	5886	5917	5886	0
1641	1641	0	1641	1628		3566	3566	0	3566	3594		5887	5887	5916	5887	0
1642	1642	0	1642	1627		3570	3570	0	3570	3590		5890	5890	5913	5890	0
1643	1643	1631	1643	1626		3590	3590	0	3590	3570		5891	5891	5912	5891	0
1644	1644	1630	1644	1625		3594	3594	0	3594	3566		5892	5892	5911	5892	0
1645	1645	1629	1645	1624		3598	3598	3645	3598	0		5893	5893	5910	5893	0
1646	1646	1628	1646	0		3599	3599	3644	3599	0		5894	5894	5909	5894	0
1661	1661	1562	1661	1693		3644	3644	3599	3644	0		5897	5897	5906	5897	0
1662	1662	1561	1662	1692		3645	3645	3598	3645	0		5898	5898	5905	5898	0
1663	1663	0	1663	1691		3703	3703	0	3703	3793		5905	5905	5898	5905	0
1664	1664	0	1664	1690		3704	3704	0	3704	3792		5906	5906	5897	5906	0
1690	1690	0	1690	1664		3705	3705	0	3705	3791		5909	5909	5894	5909	0
1691	1691	0	1691	1663		3706	3706	0	3706	3790		5910	5910	5893	5910	0
1692	1692	0	1692	1662		3707	3707	0	3707	3789		5911	5911	5892	5911	0
1693	1693	0	1693	1661		3708	3708	0	3708	3788		5912	5912	5891	5912	0
1709	1709	0	1709	1720		3788	3788	3870	3788	3708		5913	5913	5890	5913	0
1712	1712	0	1712	1717		3789	3789	3869	3789	3707		5916	5916	5887	5916	0
1717	1717	0	1717	1712		3790	3790	3868	3790	3706		5917	5917	5886	5917	0
1720	1720	0	1720	1709		3791	3791	0	3791	3705		5918	5918	5885	5918	0
1740	1740	1747	1740	1810		3792	3792	3866	3792	3704		5919	5919	5884	5919	0
1741	1741	1746	1741	1809		3793	3793	3865	3793	3703		5920	5920	5883	5920	0
1743	1743	0	1743	1750		3799	3799	3860	3799	0		5921	5921	5882	5921	0
1744	1744	0	1744	1749		3800	3800	3859	3800	0		7040	7040	0	7040	7068
1746	1746	1741	1746	0		3801	3801	3858	3801	0		7041	7041	0	7041	7067
1747	1747	1740	1747	0		3802	3802	3857	3802	0		7042	7042	0	7042	7066
1748	1748	1783	1748	0		3803	3803	3855	3803	0		7043	7043	0	7043	7065
1749	1749	1782	1749	1744		3804	3804	3854	3804	0		7044	7044	0	7044	7064
1750	1750	0	1750	1743		3805	3805	3853	3805	3841		7046	7046	0	7046	7061
1782	1782	1749	1782	0		3806	3806	3852	3806	3840		7061	7061	7078	7061	7046
1783	1783	1748	1783	0		3807	3807	3851	3807	0		7062	7062	7077	7062	0
1785	1785	1809	1785	1808		3808	3808	3850	3808	0		7064	7064	7075	7064	7044
1786	1786	1808	1786	1807		3809	3809	3849	3809	0		7065	7065	7073	7065	7043
1787	1787	1807	1787	1806		3811	3811	3847	3811	0		7066	7066	7072	7066	7042
1788	1788	1806	1788	1805		3812	3812	3846	3812	0		7067	7067	7071	7067	7041
1789	1789	1805	1789	0		3813	3813	3845	3813	0		7068	7068	0	7068	7040
1805	1805	1789	1805	1788		3832	3832	3839	3832	0		7071	7071	7067	7071	0
1806	1806	1788	1806	1787		3833	3833	3838	3833	0		7072	7072	7066	7072	0
1807	1807	1787	1807	1786		3838	3838	3833	3838	0		7073	7073	7065	7073	0
1808	1808	1786	1808	1785		3839	3839	3832	3839	0		7075	7075	7064	7075	0
1809	1809	1785	1809	1741		3840	3840	0	3840	3806		7077	7077	7062	7077	0
1810	1810	0	1810	1740		3841	3841	0	3841	3805		7078	7078	7061	7078	0
1819	1819	1855	1819	0		3843	3843	0	3843	3853		7657	7657	0	7657	7705
1820	1820	1841	1820	0		3844	3844	0	3844	3852		7658	7658	0	7658	7704
1834	1834	1858	1834	0		3845	3845	3813	3845	3851		7659	7659	0	7659	7703
1841	1841	1820	1841	0		3846	3846	3812	3846	0		7669	7669	0	7669	7692
1846	1846	1932	1846	0		3847	3847	3811	3847	0		7670	7670	0	7670	7691
1855	1855	1819	1855	0		3849	3849	3809	3849	0		7691	7691	0	7691	7670
1858	1858	1834	1858	0		3850	3850	3808	3850	0		7692	7692	0	7692	7669
1870	1870	0	1870	1979		3851	3851	3807	3851	3845		7703	7703	0	7703	7659
1871	1871	0	1871	1977		3852	3852	3806	3852	3844		7704	7704	0	7704	7658
1873	1873	0	1873	1975		3853	3853	3805	3853	3843		7705	7705	0	7705	7657
1874	1874	0	1874	1974		3854	3854	3804	3854	0		7790	7790	0	7790	7802
1875	1875	0	1875	1973		3855	3855	3803	3855	0		7791	7791	7801	7791	0
1894	1894	1905	1894	0		3857	3857	3802	3857	0		7793	7793	7799	7793	0
1895	1895	1904	1895	0		3858	3858	3801	3858	0		7799	7799	7793	7799	0
1904	1904	1895	1904	0		3859	3859	3800	3859	0		7801	7801	7791	7801	0
1905	1905	1894	1905	0		3860	3860	3799	3860	0		7802	7802	0	7802	7790
1909	1909	1962	1909	0		3865	3865	3793	3865	0		9263	9263	0	9263	9296
1914	1914	1923	1914	0		3866	3866	3792	3866	0		9264	9264	0	9264	9295
1915	1915	1922	1915	0		3868	3868	3790	3868	0		9268	9268	0	9268	9292
1916	1916	1921	1916	0		3869	3869	3789	3869	0		9292	9292	0	9292	9268
1919	1919	0	1919	1935		3870	3870	3788	3870	0		9295	9295	0	9295	9264
1921	1921	1916	1921	1933		4002	4002	4017	4002	0		9296	9296	0	9296	9263
1922	1922	1915	1922	0		4003	4003	4016	4003	0		9611	9611	9709	9611	0
1923	1923	1914	1923	0		4004	4004	4015	4004	0		9709	9709	9611	9709	0
1932	1932	1846	1932	0		4006	4006	4014	4006	0
1933	1933	0	1933	1921		4007	4007	4013	4007	0
1935	1935	0	1935	1919		4008	4008	4012	4008	0
1962	1962	1909	1962	0		4012	4012	4008	4012	0
1973	1973	0	1973	1875		4013	4013	4007	4013	0
1974	1974	0	1974	1874		4014	4014	4006	4014	0
1975	1975	0	1975	1873		4015	4015	4004	4015	0
1977	1977	0	1977	1871		4016	4016	4003	4016	0
1979	1979	0	1979	1870		4017	4017	4002	4017	0
2245	2245	0	2245	2329		4132	4132	0	4132	4245
2247	2247	0	2247	2332		4245	4245	0	4245	4132
2249	2249	0	2249	2330		4303	4303	0	4303	4383
2293	2293	2301	2293	0		4307	4307	0	4307	4382
2301	2301	2293	2301	0		4308	4308	0	4308	4381
2317	2317	0	2317	2338		4309	4309	0	4309	4380
2329	2329	0	2329	2245		4310	4310	0	4310	4379
2330	2330	2339	2330	2249		4311	4311	0	4311	4378
2331	2331	2338	2331	0		4312	4312	4383	4312	4377
2332	2332	2337	2332	2247		4313	4313	4382	4313	0
2337	2337	2332	2337	0		4314	4314	4381	4314	0
2338	2338	2331	2338	2317		4315	4315	4380	4315	0
2339	2339	2330	2339	0		4316	4316	4379	4316	0
2505	2505	0	2505	2518		4317	4317	4378	4317	4372
2506	2506	0	2506	2517		4318	4318	4377	4318	4371
2508	2508	0	2508	2515		4319	4319	4374	4319	4370
2511	2511	2518	2511	0		4320	4320	4373	4320	4369
2512	2512	2517	2512	0		4321	4321	4372	4321	0
2515	2515	0	2515	2508		4322	4322	4371	4322	0
2517	2517	2512	2517	2506		4323	4323	4370	4323	0
2518	2518	2511	2518	2505		4369	4369	0	4369	4320
2548	2548	2557	2548	0		4370	4370	4323	4370	4319
2557	2557	2548	2557	0		4371	4371	4322	4371	4318
2589	2589	2705	2589	0		4372	4372	4321	4372	4317
2590	2590	0	2590	2704		4373	4373	4320	4373	0
2593	2593	2644	2593	0		4374	4374	4319	4374	0
2597	2597	2640	2597	0		4377	4377	4318	4377	4312
2600	2600	2638	2600	0		4378	4378	4317	4378	4311
2604	2604	0	2604	2626		4379	4379	4316	4379	4310
2605	2605	0	2605	2625		4380	4380	4315	4380	4309
2606	2606	0	2606	2624		4381	4381	4314	4381	4308
2607	2607	0	2607	2720		4382	4382	4313	4382	4307
2609	2609	0	2609	2717		4383	4383	4312	4383	4303
2610	2610	0	2610	2622		4481	4481	0	4481	4525
2611	2611	0	2611	2621		4482	4482	0	4482	4524
2612	2612	0	2612	2620		4483	4483	0	4483	4523
2613	2613	0	2613	2641		4484	4484	4522	4484	0
2617	2617	2710	2617	0		4488	4488	0	4488	4518
2620	2620	0	2620	2612		4489	4489	0	4489	4517
2621	2621	0	2621	2611		4494	4494	0	4494	4512
2622	2622	0	2622	2610		4495	4495	4511	4495	0
2624	2624	0	2624	2606		4497	4497	0	4497	4507
2625	2625	0	2625	2605		4507	4507	0	4507	4497
2626	2626	0	2626	2604		4511	4511	4495	4511	0
2628	2628	0	2628	2739		4512	4512	0	4512	4494
2629	2629	0	2629	2738		4517	4517	0	4517	4489
2631	2631	0	2631	2657		4518	4518	0	4518	4488
2636	2636	0	2636	2736		4522	4522	4484	4522	0
2638	2638	2600	2638	0		4523	4523	0	4523	4483
2639	2639	2758	2639	0		4524	4524	0	4524	4482
2640	2640	2597	2640	0		4525	4525	0	4525	4481
2641	2641	0	2641	2613		4799	4799	4849	4799	0
2644	2644	2593	2644	0		4800	4800	4848	4800	0
2645	2645	0	2645	2671		4801	4801	4847	4801	4831
2646	2646	2674	2646	0		4802	4802	4845	4802	4830
2649	2649	0	2649	2667		4803	4803	4844	4803	4829
2650	2650	2671	2650	2666		4804	4804	4843	4804	0
2651	2651	0	2651	2665		4805	4805	4842	4805	4828
2657	2657	0	2657	2631		4806	4806	4841	4806	4827
2660	2660	2716	2660	0		4807	4807	0	4807	4826
2665	2665	0	2665	2651		4810	4810	0	4810	4823
2666	2666	0	2666	2650		4811	4811	0	4811	4822
2667	2667	0	2667	2649		4812	4812	0	4812	4821
2671	2671	2650	2671	2645		4813	4813	0	4813	4820
2674	2674	2646	2674	0		4814	4814	4840	4814	0
2704	2704	0	2704	2590		4815	4815	4839	4815	0
2705	2705	2589	2705	0		4816	4816	4838	4816	0
2709	2709	0	2709	2774		4817	4817	4837	4817	0
2710	2710	2617	2710	2773		4818	4818	4836	4818	0
2716	2716	2660	2716	0		4820	4820	0	4820	4813
2717	2717	0	2717	2609		4821	4821	4833	4821	4812
2720	2720	0	2720	2607		4822	4822	4832	4822	4811
2726	2726	0	2726	2734		4823	4823	4831	4823	4810
2727	2727	0	2727	2733		4824	4824	4830	4824	0
2728	2728	0	2728	2732		4825	4825	4829	4825	0
2732	2732	0	2732	2728		4826	4826	0	4826	4807
2733	2733	0	2733	2727		4827	4827	0	4827	4806
2734	2734	0	2734	2726		4828	4828	0	4828	4805
2736	2736	0	2736	2636		4829	4829	4825	4829	4803
2738	2738	0	2738	2629		4830	4830	4824	4830	4802
2739	2739	0	2739	2628		4831	4831	4823	4831	4801
2758	2758	2639	2758	0		4832	4832	4822	4832	0
2773	2773	0	2773	2710		4833	4833	4821	4833	0
2774	2774	0	2774	2709		4836	4836	4818	4836	0
2786	2786	0	2786	2899		4837	4837	4817	4837	0
2787	2787	0	2787	2898		4838	4838	4816	4838	4850
2788	2788	0	2788	2897		4839	4839	4815	4839	4849
2789	2789	0	2789	2896		4840	4840	4814	4840	4848
2790	2790	0	2790	2895		4841	4841	4806	4841	4847
2793	2793	2896	2793	0		4842	4842	4805	4842	0
2794	2794	2895	2794	0		4843	4843	4804	4843	0
2795	2795	2894	2795	0		4844	4844	4803	4844	0
2796	2796	2876	2796	0		4845	4845	4802	4845	0
2797	2797	2875	2797	0		4847	4847	4801	4847	4841
2798	2798	2874	2798	0		4848	4848	4800	4848	4840
2799	2799	2873	2799	0		4849	4849	4799	4849	4839
2800	2800	2872	2800	0		4850	4850	0	4850	4838
2801	2801	2871	2801	0		4935	4935	0	4935	4993
2802	2802	2870	2802	0		4936	4936	0	4936	4992
2803	2803	2869	2803	0		4938	4938	4991	4938	0
2804	2804	2867	2804	0		4991	4991	4938	4991	0
2805	2805	2866	2805	0		4992	4992	0	4992	4936
2806	2806	2865	2806	0		4993	4993	0	4993	4935
2812	2812	2859	2812	0		5216	5216	5251	5216	0
2813	2813	2858	2813	0		5217	5217	5250	5217	5248
2814	2814	2855	2814	0		5218	5218	5249	5218	5247
2815	2815	2854	2815	0		5219	5219	5248	5219	5246
2816	2816	2853	2816	0		5220	5220	0	5220	5245
2817	2817	2851	2817	0		5222	5222	0	5222	5244
2818	2818	2850	2818	0		5223	5223	5246	5223	0
2819	2819	2849	2819	0		5224	5224	5245	5224	5242
2820	2820	2848	2820	0		5225	5225	5244	5225	5241
2825	2825	2847	2825	0		5226	5226	5243	5226	0
2826	2826	2846	2826	0		5241	5241	0	5241	5225
2827	2827	2845	2827	0		5242	5242	0	5242	5224
2828	2828	2844	2828	0		5243	5243	5226	5243	0
2829	2829	2843	2829	0		5244	5244	5225	5244	5222
2830	2830	2841	2830	0		5245	5245	5224	5245	5220
2831	2831	2840	2831	0		5246	5246	5223	5246	5219
2832	2832	2839	2832	0		5247	5247	0	5247	5218
2838	2838	0	2838	2871		5248	5248	5219	5248	5217
2839	2839	2832	2839	2870		5249	5249	5218	5249	0
2840	2840	2831	2840	2869		5250	5250	5217	5250	0
2841	2841	2830	2841	0		5251	5251	5216	5251	0
2842	2842	0	2842	2867		5479	5479	5492	5479	0
2843	2843	2829	2843	2866		5480	5480	5491	5480	0
2844	2844	2828	2844	0		5481	5481	5490	5481	0
2845	2845	2827	2845	2864		5482	5482	5489	5482	0
2846	2846	2826	2846	2863		5489	5489	5482	5489	0
2847	2847	2825	2847	2862		5490	5490	5481	5490	0
2848	2848	2820	2848	2861		5491	5491	5480	5491	0
2849	2849	2819	2849	0		5492	5492	5479	5492	0
2850	2850	2818	2850	2859		5497	5497	5506	5497	0
2851	2851	2817	2851	2858		5498	5498	5505	5498	0
2852	2852	0	2852	2857		5499	5499	5504	5499	0
2853	2853	2816	2853	0		5504	5504	5499	5504	0
2854	2854	2815	2854	0		5505	5505	5498	5505	0
2855	2855	2814	2855	0		5506	5506	5497	5506	0
2857	2857	0	2857	2852		5515	5515	5573	5515	0
2858	2858	2813	2858	2851		5516	5516	5572	5516	0
2859	2859	2812	2859	2850		5517	5517	5571	5517	0
2861	2861	0	2861	2848		5518	5518	5570	5518	0
2862	2862	0	2862	2847		5519	5519	5569	5519	0
2863	2863	0	2863	2846		5520	5520	5568	5520	0
2864	2864	0	2864	2845		5522	5522	5566	5522	0
2865	2865	2806	2865	0		5523	5523	5565	5523	0
2866	2866	2805	2866	2843		5524	5524	5564	5524	0
2867	2867	2804	2867	2842		5525	5525	5563	5525	0
2869	2869	2803	2869	2840		5526	5526	5562	5526	0
2870	2870	2802	2870	2839		5528	5528	5561	5528	0
2871	2871	2801	2871	2838		5529	5529	5560	5529	0
2872	2872	2800	2872	0		5542	5542	0	5542	5552
2873	2873	2799	2873	0		5552	5552	0	5552	5542
2874	2874	2798	2874	0		5560	5560	5529	5560	0
2875	2875	2797	2875	0		5561	5561	5528	5561	0
2876	2876	2796	2876	0		5562	5562	5526	5562	0
2894	2894	2795	2894	0		5563	5563	5525	5563	0
2895	2895	2794	2895	2790		5564	5564	5524	5564	0
2896	2896	2793	2896	2789		5565	5565	5523	5565	0
2897	2897	0	2897	2788		5566	5566	5522	5566	0
2898	2898	0	2898	2787		5568	5568	5520	5568	0
2899	2899	0	2899	2786		5569	5569	5519	5569	0
2911	2911	2934	2911	0		5570	5570	5518	5570	0
2912	2912	2933	2912	0		5571	5571	5517	5571	0
2933	2933	2912	2933	0		5572	5572	5516	5572	0
2934	2934	2911	2934	0		5573	5573	5515	5573	0
2946	2946	0	2946	2954		5653	5653	5661	5653	0
2947	2947	0	2947	2953		5661	5661	5653	5661	0
2948	2948	0	2948	2952		5760	5760	0	5760	5784
2952	2952	0	2952	2948		5761	5761	0	5761	5783
2953	2953	0	2953	2947		5762	5762	0	5762	5782
2954	2954	0	2954	2946		5763	5763	0	5763	5781
2967	2967	0	2967	3050		5764	5764	0	5764	5780
2968	2968	0	2968	3049		5768	5768	0	5768	5778
2969	2969	0	2969	3048		5769	5769	0	5769	5777
2970	2970	0	2970	3047		5777	5777	0	5777	5769
2978	2978	0	2978	3040		5778	5778	0	5778	5768
2979	2979	0	2979	3039		5780	5780	0	5780	5764
2980	2980	0	2980	3038		5781	5781	0	5781	5763
2986	2986	0	2986	3036		5782	5782	0	5782	5762
2987	2987	0	2987	3035		5783	5783	0	5783	5761
3005	3005	0	3005	3016		5784	5784	0	5784	5760
3006	3006	0	3006	3015		5789	5789	0	5789	5822
3007	3007	0	3007	3014		5790	5790	0	5790	5821
3008	3008	0	3008	3013		5798	5798	0	5798	5813
3013	3013	0	3013	3008		5813	5813	0	5813	5798
3014	3014	0	3014	3007		5821	5821	0	5821	5790
3015	3015	0	3015	3006		5822	5822	0	5822	5789
3016	3016	0	3016	3005		5826	5826	5830	5826	0
3035	3035	0	3035	2987		5830	5830	5826	5830	0
3036	3036	0	3036	2986		6008	6008	0	6008	6101
3038	3038	3049	3038	2980		6012	6012	6097	6012	0
3039	3039	3048	3039	2979		6014	6014	6095	6014	0
3040	3040	3047	3040	2978		6015	6015	6094	6015	0
3047	3047	3040	3047	2970		6016	6016	6093	6016	0
3048	3048	3039	3048	2969		6017	6017	6092	6017	0
3049	3049	3038	3049	2968		6018	6018	6091	6018	0
3050	3050	0	3050	2967		6019	6019	6090	6019	0
3071	3071	3156	3071	0		6023	6023	0	6023	6119
3072	3072	3155	3072	0		6025	6025	0	6025	6117
3076	3076	3151	3076	3106		6027	6027	6082	6027	6114
3077	3077	3150	3077	0		6028	6028	6081	6028	6113
3078	3078	3149	3078	0		6029	6029	0	6029	6112
3084	3084	0	3084	3100		6030	6030	6080	6030	0
3085	3085	3143	3085	3099		6031	6031	6079	6031	0
3086	3086	3142	3086	3098		6032	6032	6078	6032	6111
3088	3088	3141	3088	3097		6034	6034	6077	6034	6109
3089	3089	3140	3089	3096		6035	6035	6076	6035	6108
3091	3091	3137	3091	0		6036	6036	6075	6036	6107
3092	3092	3136	3092	0		6037	6037	6074	6037	0
3093	3093	3135	3093	0		6038	6038	6071	6038	6106
3094	3094	3134	3094	0		6039	6039	6070	6039	6105
3096	3096	0	3096	3089		6040	6040	6069	6040	6104
3097	3097	0	3097	3088		6041	6041	6068	6041	6103
3098	3098	3131	3098	3086		6042	6042	6067	6042	6102
3099	3099	3130	3099	3085		6067	6067	6042	6067	0
3100	3100	0	3100	3084		6068	6068	6041	6068	0
3106	3106	0	3106	3076		6069	6069	6040	6069	0
3130	3130	3099	3130	0		6070	6070	6039	6070	0
3131	3131	3098	3131	0		6071	6071	6038	6071	0
3134	3134	3094	3134	0		6074	6074	6037	6074	0
3135	3135	3093	3135	0		6075	6075	6036	6075	0
3136	3136	3092	3136	0		6076	6076	6035	6076	0
3137	3137	3091	3137	0		6077	6077	6034	6077	6100
3140	3140	3089	3140	0		6078	6078	6032	6078	6099
3141	3141	3088	3141	0		6079	6079	6031	6079	6098
3142	3142	3086	3142	0		6080	6080	6030	6080	6097
3143	3143	3085	3143	0		6081	6081	6028	6081	0
3149	3149	3078	3149	0		6082	6082	6027	6082	6095
3150	3150	3077	3150	0		6083	6083	0	6083	6094
3151	3151	3076	3151	0		6084	6084	0	6084	6093
3155	3155	3072	3155	0		6090	6090	6019	6090	0
3156	3156	3071	3156	0		6091	6091	6018	6091	0
3185	3185	0	3185	3195		6092	6092	6017	6092	0
3187	3187	0	3187	3193		6093	6093	6016	6093	6084
3193	3193	0	3193	3187		6094	6094	6015	6094	6083
3195	3195	0	3195	3185		6095	6095	6014	6095	6082
3235	3235	0	3235	3253		6097	6097	6012	6097	6080
3239	3239	0	3239	3252		6098	6098	0	6098	6079
3240	3240	0	3240	3251		6099	6099	0	6099	6078
3241	3241	0	3241	3250		6100	6100	0	6100	6077
3242	3242	0	3242	3249		6101	6101	0	6101	6008
3249	3249	0	3249	3242		6102	6102	0	6102	6042
3250	3250	0	3250	3241		6103	6103	0	6103	6041
3251	3251	0	3251	3240		6104	6104	0	6104	6040
3252	3252	0	3252	3239		6105	6105	0	6105	6039
3253	3253	0	3253	3235		6106	6106	0	6106	6038
3260	3260	3335	3260	0		6107	6107	0	6107	6036
3264	3264	3331	3264	0		6108	6108	0	6108	6035
3331	3331	3264	3331	0		6109	6109	0	6109	6034
3335	3335	3260	3335	0		6111	6111	0	6111	6032
3347	3347	0	3347	3410		6112	6112	0	6112	6029
3410	3410	0	3410	3347		6113	6113	0	6113	6028
3442	3442	0	3442	3458		6114	6114	0	6114	6027
3458	3458	0	3458	3442		6117	6117	0	6117	6025
3480	3480	3494	3480	3496		6119	6119	0	6119	6023
3494	3494	3480	3494	0		6582	6582	6621	6582	0
3496	3496	0	3496	3480		6583	6583	6620	6583	0
3498	3498	0	3498	3507		6620	6620	6583	6620	0
3499	3499	0	3499	3506		6621	6621	6582	6621	0
3506	3506	0	3506	3499		6673	6673	0	6673	6689
3507	3507	0	3507	3498		6674	6674	0	6674	6688
3509	3509	0	3509	3524		6675	6675	0	6675	6687
3510	3510	0	3510	3523		6676	6676	0	6676	6686
3511	3511	0	3511	3522		6686	6686	0	6686	6676
3522	3522	0	3522	3511		6687	6687	0	6687	6675
3523	3523	0	3523	3510		6688	6688	0	6688	6674
3524	3524	0	3524	3509		6689	6689	0	6689	6673
3533	3533	0	3533	3544		6930	6930	0	6930	6939
3534	3534	0	3534	3543		6931	6931	0	6931	6938
3535	3535	0	3535	3542		6938	6938	0	6938	6931
3536	3536	0	3536	3541		6939	6939	0	6939	6930
3541	3541	0	3541	3536		6945	6945	6954	6945	0
3542	3542	0	3542	3535		6954	6954	6945	6954	0
3543	3543	0	3543	3534		6968	6968	0	6968	7013
3544	3544	0	3544	3533		6969	6969	7011	6969	7012
3553	3553	3561	3553	0		6970	6970	7010	6970	7011
3554	3554	3560	3554	0		7010	7010	6970	7010	0
3555	3555	3559	3555	0		7011	7011	6969	7011	6970
3559	3559	3555	3559	0		7012	7012	0	7012	6969
3560	3560	3554	3560	0		7013	7013	0	7013	6968
3561	3561	3553	3561	0		7040	7040	0	7040	7068
3566	3566	0	3566	3594		7041	7041	0	7041	7067
3570	3570	0	3570	3590		7042	7042	0	7042	7066
3590	3590	0	3590	3570		7043	7043	0	7043	7065
3594	3594	0	3594	3566		7044	7044	0	7044	7064
3598	3598	3645	3598	0		7046	7046	0	7046	7061
3599	3599	3644	3599	0		7061	7061	7078	7061	7046
3644	3644	3599	3644	0		7062	7062	7077	7062	0
3645	3645	3598	3645	0		7064	7064	7075	7064	7044
3648	3648	0	3648	3661		7065	7065	7073	7065	7043
3649	3649	0	3649	3660		7066	7066	7072	7066	7042
3660	3660	0	3660	3649		7067	7067	7071	7067	7041
3661	3661	0	3661	3648		7068	7068	0	7068	7040
3703	3703	0	3703	3793		7071	7071	7067	7071	0
3704	3704	0	3704	3792		7072	7072	7066	7072	0
3705	3705	0	3705	3791		7073	7073	7065	7073	0
3706	3706	0	3706	3790		7075	7075	7064	7075	0
3707	3707	0	3707	3789		7077	7077	7062	7077	0
3708	3708	0	3708	3788		7078	7078	7061	7078	0
3788	3788	3870	3788	3708		7135	7135	7189	7135	0
3789	3789	3869	3789	3707		7136	7136	7188	7136	0
3790	3790	3868	3790	3706		7137	7137	7187	7137	0
3791	3791	0	3791	3705		7140	7140	0	7140	7184
3792	3792	3866	3792	3704		7156	7156	0	7156	7174
3793	3793	3865	3793	3703		7157	7157	0	7157	7173
3799	3799	3860	3799	0		7161	7161	0	7161	7171
3800	3800	3859	3800	0		7171	7171	0	7171	7161
3801	3801	3858	3801	0		7173	7173	0	7173	7157
3802	3802	3857	3802	0		7174	7174	0	7174	7156
3803	3803	3855	3803	0		7184	7184	0	7184	7140
3804	3804	3854	3804	0		7187	7187	7137	7187	0
3805	3805	3853	3805	3841		7188	7188	7136	7188	0
3806	3806	3852	3806	3840		7189	7189	7135	7189	0
3807	3807	3851	3807	0		7193	7193	0	7193	7208
3808	3808	3850	3808	0		7194	7194	0	7194	7207
3809	3809	3849	3809	0		7195	7195	0	7195	7206
3811	3811	3847	3811	0		7196	7196	0	7196	7205
3812	3812	3846	3812	0		7205	7205	0	7205	7196
3813	3813	3845	3813	0		7206	7206	0	7206	7195
3832	3832	3839	3832	0		7207	7207	0	7207	7194
3833	3833	3838	3833	0		7208	7208	0	7208	7193
3838	3838	3833	3838	0		7223	7223	0	7223	7247
3839	3839	3832	3839	0		7224	7224	0	7224	7246
3840	3840	0	3840	3806		7225	7225	0	7225	7245
3841	3841	0	3841	3805		7228	7228	0	7228	7242
3843	3843	0	3843	3853		7229	7229	0	7229	7241
3844	3844	0	3844	3852		7230	7230	0	7230	7240
3845	3845	3813	3845	3851		7231	7231	0	7231	7239
3846	3846	3812	3846	0		7232	7232	0	7232	7238
3847	3847	3811	3847	0		7233	7233	0	7233	7237
3849	3849	3809	3849	0		7237	7237	0	7237	7233
3850	3850	3808	3850	0		7238	7238	0	7238	7232
3851	3851	3807	3851	3845		7239	7239	0	7239	7231
3852	3852	3806	3852	3844		7240	7240	0	7240	7230
3853	3853	3805	3853	3843		7241	7241	0	7241	7229
3854	3854	3804	3854	0		7242	7242	0	7242	7228
3855	3855	3803	3855	0		7245	7245	0	7245	7225
3857	3857	3802	3857	0		7246	7246	0	7246	7224
3858	3858	3801	3858	0		7247	7247	0	7247	7223
3859	3859	3800	3859	0		7295	7295	7387	7295	0
3860	3860	3799	3860	0		7297	7297	7385	7297	0
3865	3865	3793	3865	0		7298	7298	7384	7298	0
3866	3866	3792	3866	0		7299	7299	7383	7299	0
3868	3868	3790	3868	0		7332	7332	0	7332	7364
3869	3869	3789	3869	0		7333	7333	0	7333	7363
3870	3870	3788	3870	0		7363	7363	0	7363	7333
4002	4002	4017	4002	0		7364	7364	0	7364	7332
4003	4003	4016	4003	0		7383	7383	7299	7383	0
4004	4004	4015	4004	0		7384	7384	7298	7384	0
4006	4006	4014	4006	0		7385	7385	7297	7385	0
4007	4007	4013	4007	0		7387	7387	7295	7387	0
4008	4008	4012	4008	0		7639	7639	7650	7639	0
4012	4012	4008	4012	0		7650	7650	7639	7650	0
4013	4013	4007	4013	0		7657	7657	0	7657	7705
4014	4014	4006	4014	0		7658	7658	0	7658	7704
4015	4015	4004	4015	0		7659	7659	0	7659	7703
4016	4016	4003	4016	0		7669	7669	0	7669	7692
4017	4017	4002	4017	0		7670	7670	0	7670	7691
4029	4029	0	4029	4105		7691	7691	0	7691	7670
4030	4030	0	4030	4104		7692	7692	0	7692	7669
4044	4044	4104	4044	4090		7703	7703	0	7703	7659
4045	4045	4103	4045	4089		7704	7704	0	7704	7658
4046	4046	4102	4046	4088		7705	7705	0	7705	7657
4088	4088	0	4088	4046		7723	7723	0	7723	7735
4089	4089	0	4089	4045		7724	7724	0	7724	7734
4090	4090	0	4090	4044		7725	7725	0	7725	7733
4102	4102	4046	4102	0		7726	7726	0	7726	7732
4103	4103	4045	4103	0		7727	7727	0	7727	7731
4104	4104	4044	4104	4030		7731	7731	0	7731	7727
4105	4105	4164	4105	4029		7732	7732	0	7732	7726
4106	4106	4163	4106	0		7733	7733	0	7733	7725
4108	4108	4161	4108	0		7734	7734	0	7734	7724
4109	4109	4160	4109	0		7735	7735	0	7735	7723
4110	4110	4159	4110	0		7790	7790	0	7790	7802
4111	4111	4158	4111	0		7791	7791	7801	7791	0
4112	4112	4157	4112	0		7793	7793	7799	7793	0
4113	4113	4155	4113	0		7799	7799	7793	7799	0
4114	4114	4154	4114	0		7801	7801	7791	7801	0
4115	4115	4153	4115	0		7802	7802	0	7802	7790
4116	4116	4152	4116	0		7822	7822	0	7822	7840
4117	4117	4151	4117	0		7823	7823	7840	7823	0
4118	4118	4149	4118	0		7840	7840	7823	7840	7822
4119	4119	4148	4119	0		7989	7989	8076	7989	0
4132	4132	0	4132	4245		7992	7992	8073	7992	0
4148	4148	4119	4148	0		7993	7993	8072	7993	0
4149	4149	4118	4149	0		7994	7994	8071	7994	0
4150	4150	0	4150	4175		7999	7999	8016	7999	0
4151	4151	4117	4151	4174		8003	8003	8012	8003	0
4152	4152	4116	4152	4173		8004	8004	8011	8004	0
4153	4153	4115	4153	4172		8005	8005	8010	8005	0
4154	4154	4114	4154	4171		8010	8010	8005	8010	0
4155	4155	4113	4155	4170		8011	8011	8004	8011	0
4157	4157	4112	4157	4169		8012	8012	8003	8012	0
4158	4158	4111	4158	4168		8016	8016	7999	8016	0
4159	4159	4110	4159	4167		8029	8029	8057	8029	0
4160	4160	4109	4160	4166		8030	8030	8056	8030	0
4161	4161	4108	4161	4165		8031	8031	8055	8031	0
4163	4163	4106	4163	0		8032	8032	8054	8032	0
4164	4164	4105	4164	0		8033	8033	8053	8033	0
4165	4165	0	4165	4161		8034	8034	8052	8034	0
4166	4166	0	4166	4160		8035	8035	8051	8035	0
4167	4167	0	4167	4159		8036	8036	8050	8036	0
4168	4168	0	4168	4158		8037	8037	8049	8037	0
4169	4169	0	4169	4157		8038	8038	8046	8038	0
4170	4170	0	4170	4155		8039	8039	8045	8039	0
4171	4171	0	4171	4154		8040	8040	8044	8040	0
4172	4172	0	4172	4153		8044	8044	8040	8044	0
4173	4173	0	4173	4152		8045	8045	8039	8045	0
4174	4174	0	4174	4151		8046	8046	8038	8046	0
4175	4175	0	4175	4150		8049	8049	8037	8049	0
4226	4226	0	4226	4235		8050	8050	8036	8050	0
4235	4235	0	4235	4226		8051	8051	8035	8051	0
4245	4245	0	4245	4132		8052	8052	8034	8052	0
4278	4278	4289	4278	0		8053	8053	8033	8053	0
4279	4279	4288	4279	0		8054	8054	8032	8054	0
4280	4280	4287	4280	0		8055	8055	8031	8055	0
4281	4281	4286	4281	0		8056	8056	8030	8056	0
4286	4286	4281	4286	0		8057	8057	8029	8057	0
4287	4287	4280	4287	0		8071	8071	7994	8071	0
4288	4288	4279	4288	0		8072	8072	7993	8072	0
4289	4289	4278	4289	0		8073	8073	7992	8073	0
4303	4303	0	4303	4383		8076	8076	7989	8076	0
4307	4307	0	4307	4382		8439	8439	8479	8439	0
4308	4308	0	4308	4381		8440	8440	8478	8440	0
4309	4309	0	4309	4380		8478	8478	8440	8478	0
4310	4310	0	4310	4379		8479	8479	8439	8479	0
4311	4311	0	4311	4378		8829	8829	0	8829	8871
4312	4312	4383	4312	4377		8830	8830	0	8830	8870
4313	4313	4382	4313	0		8831	8831	0	8831	8869
4314	4314	4381	4314	0		8832	8832	0	8832	8868
4315	4315	4380	4315	0		8868	8868	0	8868	8832
4316	4316	4379	4316	0		8869	8869	0	8869	8831
4317	4317	4378	4317	4372		8870	8870	0	8870	8830
4318	4318	4377	4318	4371		8871	8871	0	8871	8829
4319	4319	4374	4319	4370		8912	8912	8926	8912	0
4320	4320	4373	4320	4369		8913	8913	8925	8913	0
4321	4321	4372	4321	0		8914	8914	8924	8914	0
4322	4322	4371	4322	0		8915	8915	8923	8915	0
4323	4323	4370	4323	0		8923	8923	8915	8923	0
4369	4369	0	4369	4320		8924	8924	8914	8924	0
4370	4370	4323	4370	4319		8925	8925	8913	8925	0
4371	4371	4322	4371	4318		8926	8926	8912	8926	0
4372	4372	4321	4372	4317		8968	8968	9049	8968	0
4373	4373	4320	4373	0		8995	8995	9021	8995	0
4374	4374	4319	4374	0		9021	9021	8995	9021	0
4377	4377	4318	4377	4312		9049	9049	8968	9049	0
4378	4378	4317	4378	4311		9231	9231	9258	9231	0
4379	4379	4316	4379	4310		9232	9232	9257	9232	0
4380	4380	4315	4380	4309		9233	9233	9256	9233	0
4381	4381	4314	4381	4308		9234	9234	9255	9234	0
4382	4382	4313	4382	4307		9238	9238	9252	9238	0
4383	4383	4312	4383	4303		9239	9239	9251	9239	0
4481	4481	0	4481	4525		9240	9240	9250	9240	0
4482	4482	0	4482	4524		9241	9241	9249	9241	0
4483	4483	0	4483	4523		9242	9242	9248	9242	0
4484	4484	4522	4484	0		9248	9248	9242	9248	0
4488	4488	0	4488	4518		9249	9249	9241	9249	0
4489	4489	0	4489	4517		9250	9250	9240	9250	0
4494	4494	0	4494	4512		9251	9251	9239	9251	0
4495	4495	4511	4495	0		9252	9252	9238	9252	0
4497	4497	0	4497	4507		9255	9255	9234	9255	0
4507	4507	0	4507	4497		9256	9256	9233	9256	0
4511	4511	4495	4511	0		9257	9257	9232	9257	0
4512	4512	0	4512	4494		9258	9258	9231	9258	0
4517	4517	0	4517	4489		9263	9263	0	9263	9296
4518	4518	0	4518	4488		9264	9264	0	9264	9295
4522	4522	4484	4522	0		9295	9295	0	9295	9264
4523	4523	0	4523	4483		9296	9296	0	9296	9263
4524	4524	0	4524	4482		9359	9359	0	9359	9398
4525	4525	0	4525	4481		9398	9398	0	9398	9359
4641	4641	4658	4641	0		9426	9426	0	9426	9444
4658	4658	4641	4658	0		9444	9444	0	9444	9426
4799	4799	4849	4799	0		9611	9611	9709	9611	0
4800	4800	4848	4800	0		9709	9709	9611	9709	0
4801	4801	4847	4801	4831		9835	9835	0	9835	9887
4802	4802	4845	4802	4830		9836	9836	0	9836	9886
4803	4803	4844	4803	4829		9886	9886	0	9886	9836
4804	4804	4843	4804	0		9887	9887	0	9887	9835
4805	4805	4842	4805	4828
4806	4806	4841	4806	4827
4807	4807	0	4807	4826
4810	4810	0	4810	4823
4811	4811	0	4811	4822
4812	4812	0	4812	4821
4813	4813	0	4813	4820
4814	4814	4840	4814	0
4815	4815	4839	4815	0
4816	4816	4838	4816	0
4817	4817	4837	4817	0
4818	4818	4836	4818	0
4820	4820	0	4820	4813
4821	4821	4833	4821	4812
4822	4822	4832	4822	4811
4823	4823	4831	4823	4810
4824	4824	4830	4824	0
4825	4825	4829	4825	0
4826	4826	0	4826	4807
4827	4827	0	4827	4806
4828	4828	0	4828	4805
4829	4829	4825	4829	4803
4830	4830	4824	4830	4802
4831	4831	4823	4831	4801
4832	4832	4822	4832	0
4833	4833	4821	4833	0
4836	4836	4818	4836	0
4837	4837	4817	4837	0
4838	4838	4816	4838	4850
4839	4839	4815	4839	4849
4840	4840	4814	4840	4848
4841	4841	4806	4841	4847
4842	4842	4805	4842	0
4843	4843	4804	4843	0
4844	4844	4803	4844	0
4845	4845	4802	4845	0
4847	4847	4801	4847	4841
4848	4848	4800	4848	4840
4849	4849	4799	4849	4839
4850	4850	0	4850	4838
4911	4911	4926	4911	0
4926	4926	4911	4926	0
5007	5007	5015	5007	0
5008	5008	5014	5008	0
5014	5014	5008	5014	0
5015	5015	5007	5015	0
5082	5082	0	5082	5094
5094	5094	0	5094	5082
5162	5162	5185	5162	0
5163	5163	5184	5163	0
5164	5164	5183	5164	0
5165	5165	5182	5165	0
5169	5169	0	5169	5178
5170	5170	0	5170	5177
5177	5177	0	5177	5170
5178	5178	0	5178	5169
5182	5182	5165	5182	0
5183	5183	5164	5183	0
5184	5184	5163	5184	0
5185	5185	5162	5185	0
5216	5216	5251	5216	0
5217	5217	5250	5217	5248
5218	5218	5249	5218	5247
5219	5219	5248	5219	5246
5220	5220	0	5220	5245
5222	5222	0	5222	5244
5223	5223	5246	5223	0
5224	5224	5245	5224	5242
5225	5225	5244	5225	5241
5226	5226	5243	5226	0
5241	5241	0	5241	5225
5242	5242	0	5242	5224
5243	5243	5226	5243	0
5244	5244	5225	5244	5222
5245	5245	5224	5245	5220
5246	5246	5223	5246	5219
5247	5247	0	5247	5218
5248	5248	5219	5248	5217
5249	5249	5218	5249	0
5250	5250	5217	5250	0
5251	5251	5216	5251	0
5328	5328	5344	5328	0
5329	5329	5343	5329	0
5330	5330	5342	5330	0
5342	5342	5330	5342	0
5343	5343	5329	5343	0
5344	5344	5328	5344	0
5345	5345	0	5345	5378
5346	5346	0	5346	5377
5347	5347	0	5347	5376
5348	5348	0	5348	5375
5349	5349	0	5349	5374
5351	5351	0	5351	5372
5352	5352	0	5352	5371
5357	5357	0	5357	5367
5358	5358	0	5358	5366
5366	5366	0	5366	5358
5367	5367	0	5367	5357
5371	5371	0	5371	5352
5372	5372	0	5372	5351
5374	5374	0	5374	5349
5375	5375	0	5375	5348
5376	5376	5410	5376	5347
5377	5377	5409	5377	5346
5378	5378	5408	5378	5345
5379	5379	5407	5379	0
5407	5407	5379	5407	0
5408	5408	5378	5408	0
5409	5409	5377	5409	0
5410	5410	5376	5410	0
5441	5441	0	5441	5452
5442	5442	0	5442	5451
5451	5451	0	5451	5442
5452	5452	0	5452	5441
5477	5477	5494	5477	0
5494	5494	5477	5494	0
5515	5515	5573	5515	0
5516	5516	5572	5516	0
5517	5517	5571	5517	0
5518	5518	5570	5518	0
5519	5519	5569	5519	0
5520	5520	5568	5520	0
5522	5522	5566	5522	0
5523	5523	5565	5523	0
5524	5524	5564	5524	0
5525	5525	5563	5525	0
5526	5526	5562	5526	0
5528	5528	5561	5528	0
5529	5529	5560	5529	0
5532	5532	5559	5532	0
5533	5533	5558	5533	0
5534	5534	5557	5534	0
5543	5543	5551	5543	0
5544	5544	5550	5544	0
5550	5550	5544	5550	0
5551	5551	5543	5551	0
5557	5557	5534	5557	0
5558	5558	5533	5558	0
5559	5559	5532	5559	0
5560	5560	5529	5560	0
5561	5561	5528	5561	0
5562	5562	5526	5562	0
5563	5563	5525	5563	0
5564	5564	5524	5564	5600
5565	5565	5523	5565	0
5566	5566	5522	5566	0
5568	5568	5520	5568	0
5569	5569	5519	5569	0
5570	5570	5518	5570	5594
5571	5571	5517	5571	0
5572	5572	5516	5572	0
5573	5573	5515	5573	0
5575	5575	0	5575	5588
5576	5576	0	5576	5587
5577	5577	0	5577	5586
5586	5586	0	5586	5577
5587	5587	0	5587	5576
5588	5588	0	5588	5575
5594	5594	0	5594	5570
5600	5600	0	5600	5564
5653	5653	5661	5653	0
5661	5661	5653	5661	0
5760	5760	0	5760	5784
5761	5761	0	5761	5783
5762	5762	0	5762	5782
5763	5763	0	5763	5781
5764	5764	0	5764	5780
5768	5768	0	5768	5778
5769	5769	0	5769	5777
5777	5777	0	5777	5769
5778	5778	0	5778	5768
5780	5780	0	5780	5764
5781	5781	0	5781	5763
5782	5782	0	5782	5762
5783	5783	0	5783	5761
5784	5784	0	5784	5760
5789	5789	0	5789	5822
5790	5790	0	5790	5821
5798	5798	0	5798	5813
5813	5813	0	5813	5798
5821	5821	0	5821	5790
5822	5822	0	5822	5789
5826	5826	5830	5826	0
5830	5830	5826	5830	0
5943	5943	5965	5943	0
5944	5944	5964	5944	0
5945	5945	5963	5945	0
5951	5951	5958	5951	0
5958	5958	5951	5958	0
5963	5963	5945	5963	0
5964	5964	5944	5964	0
5965	5965	5943	5965	0
6008	6008	0	6008	6101
6012	6012	6097	6012	0
6014	6014	6095	6014	0
6015	6015	6094	6015	0
6016	6016	6093	6016	0
6017	6017	6092	6017	0
6018	6018	6091	6018	0
6019	6019	6090	6019	0
6023	6023	0	6023	6119
6025	6025	0	6025	6117
6027	6027	6082	6027	6114
6028	6028	6081	6028	6113
6029	6029	0	6029	6112
6030	6030	6080	6030	0
6031	6031	6079	6031	0
6032	6032	6078	6032	6111
6034	6034	6077	6034	6109
6035	6035	6076	6035	6108
6036	6036	6075	6036	6107
6037	6037	6074	6037	0
6038	6038	6071	6038	6106
6039	6039	6070	6039	6105
6040	6040	6069	6040	6104
6041	6041	6068	6041	6103
6042	6042	6067	6042	6102
6049	6049	0	6049	6063
6050	6050	6063	6050	0
6063	6063	6050	6063	6049
6067	6067	6042	6067	0
6068	6068	6041	6068	0
6069	6069	6040	6069	0
6070	6070	6039	6070	0
6071	6071	6038	6071	0
6074	6074	6037	6074	0
6075	6075	6036	6075	0
6076	6076	6035	6076	0
6077	6077	6034	6077	6100
6078	6078	6032	6078	6099
6079	6079	6031	6079	6098
6080	6080	6030	6080	6097
6081	6081	6028	6081	0
6082	6082	6027	6082	6095
6083	6083	0	6083	6094
6084	6084	0	6084	6093
6090	6090	6019	6090	0
6091	6091	6018	6091	0
6092	6092	6017	6092	0
6093	6093	6016	6093	6084
6094	6094	6015	6094	6083
6095	6095	6014	6095	6082
6097	6097	6012	6097	6080
6098	6098	0	6098	6079
6099	6099	0	6099	6078
6100	6100	0	6100	6077
6101	6101	0	6101	6008
6102	6102	0	6102	6042
6103	6103	0	6103	6041
6104	6104	0	6104	6040
6105	6105	0	6105	6039
6106	6106	0	6106	6038
6107	6107	0	6107	6036
6108	6108	0	6108	6035
6109	6109	0	6109	6034
6111	6111	0	6111	6032
6112	6112	0	6112	6029
6113	6113	0	6113	6028
6114	6114	0	6114	6027
6117	6117	0	6117	6025
6119	6119	0	6119	6023
6140	6140	6204	6140	0
6141	6141	6203	6141	0
6142	6142	6202	6142	0
6144	6144	0	6144	6201
6145	6145	6198	6145	0
6146	6146	6195	6146	0
6147	6147	6194	6147	0
6148	6148	6193	6148	0
6149	6149	6192	6149	0
6150	6150	0	6150	6187
6187	6187	0	6187	6150
6192	6192	6149	6192	0
6193	6193	6148	6193	0
6194	6194	6147	6194	0
6195	6195	6146	6195	0
6198	6198	6145	6198	0
6201	6201	0	6201	6144
6202	6202	6142	6202	0
6203	6203	6141	6203	6278
6204	6204	6140	6204	6277
6205	6205	0	6205	6276
6206	6206	0	6206	6275
6275	6275	0	6275	6206
6276	6276	0	6276	6205
6277	6277	0	6277	6204
6278	6278	0	6278	6203
6283	6283	0	6283	6300
6284	6284	0	6284	6299
6288	6288	0	6288	6295
6289	6289	0	6289	6294
6294	6294	0	6294	6289
6295	6295	0	6295	6288
6299	6299	0	6299	6284
6300	6300	0	6300	6283
6344	6344	6368	6344	0
6345	6345	6367	6345	0
6346	6346	6366	6346	0
6347	6347	6365	6347	6401
6348	6348	0	6348	6400
6349	6349	0	6349	6399
6350	6350	6362	6350	6398
6351	6351	6361	6351	6397
6352	6352	6360	6352	0
6353	6353	6359	6353	0
6354	6354	6358	6354	0
6358	6358	6354	6358	0
6359	6359	6353	6359	0
6360	6360	6352	6360	0
6361	6361	6351	6361	0
6362	6362	6350	6362	0
6365	6365	6347	6365	0
6366	6366	6346	6366	0
6367	6367	6345	6367	0
6368	6368	6344	6368	0
6375	6375	6399	6375	0
6376	6376	6398	6376	0
6377	6377	6397	6377	0
6397	6397	6377	6397	6351
6398	6398	6376	6398	6350
6399	6399	6375	6399	6349
6400	6400	0	6400	6348
6401	6401	0	6401	6347
6402	6402	6436	6402	0
6403	6403	6435	6403	0
6404	6404	6434	6404	0
6405	6405	6433	6405	0
6406	6406	6432	6406	0
6407	6407	6431	6407	0
6408	6408	6430	6408	0
6430	6430	6408	6430	0
6431	6431	6407	6431	0
6432	6432	6406	6432	0
6433	6433	6405	6433	0
6434	6434	6404	6434	6475
6435	6435	6403	6435	6474
6436	6436	6402	6436	6473
6473	6473	0	6473	6436
6474	6474	0	6474	6435
6475	6475	0	6475	6434
6501	6501	6509	6501	0
6502	6502	6508	6502	0
6503	6503	6507	6503	0
6507	6507	6503	6507	0
6508	6508	6502	6508	0
6509	6509	6501	6509	0
6582	6582	6621	6582	0
6583	6583	6620	6583	6672
6586	6586	0	6586	6669
6587	6587	0	6587	6668
6588	6588	0	6588	6666
6589	6589	0	6589	6665
6590	6590	0	6590	6664
6591	6591	0	6591	6663
6592	6592	0	6592	6662
6593	6593	0	6593	6661
6594	6594	6601	6594	6660
6595	6595	6600	6595	0
6596	6596	0	6596	6658
6597	6597	0	6597	6657
6598	6598	0	6598	6656
6600	6600	6595	6600	0
6601	6601	6594	6601	0
6617	6617	0	6617	6643
6618	6618	0	6618	6642
6620	6620	6583	6620	0
6621	6621	6582	6621	0
6623	6623	0	6623	6636
6624	6624	0	6624	6635
6625	6625	0	6625	6634
6634	6634	0	6634	6625
6635	6635	0	6635	6624
6636	6636	0	6636	6623
6642	6642	0	6642	6618
6643	6643	0	6643	6617
6656	6656	6680	6656	6598
6657	6657	6679	6657	6597
6658	6658	6678	6658	6596
6659	6659	6677	6659	0
6660	6660	6676	6660	6594
6661	6661	0	6661	6593
6662	6662	0	6662	6592
6663	6663	0	6663	6591
6664	6664	0	6664	6590
6665	6665	0	6665	6589
6666	6666	0	6666	6588
6668	6668	0	6668	6587
6669	6669	0	6669	6586
6672	6672	0	6672	6583
6673	6673	0	6673	6689
6674	6674	0	6674	6688
6675	6675	0	6675	6687
6676	6676	6660	6676	6686
6677	6677	6659	6677	0
6678	6678	6658	6678	0
6679	6679	6657	6679	0
6680	6680	6656	6680	0
6686	6686	0	6686	6676
6687	6687	0	6687	6675
6688	6688	0	6688	6674
6689	6689	0	6689	6673
6692	6692	6728	6692	0
6693	6693	0	6693	6727
6694	6694	0	6694	6726
6695	6695	0	6695	6725
6696	6696	0	6696	6724
6697	6697	0	6697	6723
6723	6723	0	6723	6697
6724	6724	0	6724	6696
6725	6725	0	6725	6695
6726	6726	0	6726	6694
6727	6727	0	6727	6693
6728	6728	6692	6728	0
6784	6784	6789	6784	0
6789	6789	6784	6789	0
6822	6822	0	6822	6848
6823	6823	0	6823	6847
6825	6825	0	6825	6845
6826	6826	0	6826	6844
6829	6829	0	6829	6838
6838	6838	0	6838	6829
6844	6844	0	6844	6826
6845	6845	0	6845	6825
6847	6847	0	6847	6823
6848	6848	0	6848	6822
6852	6852	6872	6852	0
6853	6853	6871	6853	0
6854	6854	6870	6854	0
6855	6855	6869	6855	0
6856	6856	6868	6856	0
6857	6857	6867	6857	0
6867	6867	6857	6867	0
6868	6868	6856	6868	0
6869	6869	6855	6869	0
6870	6870	6854	6870	0
6871	6871	6853	6871	0
6872	6872	6852	6872	0
6895	6895	6937	6895	0
6896	6896	6936	6896	0
6897	6897	6935	6897	0
6898	6898	6934	6898	0
6899	6899	6933	6899	0
6901	6901	6931	6901	0
6902	6902	6930	6902	0
6912	6912	0	6912	6917
6917	6917	0	6917	6912
6930	6930	6902	6930	6939
6931	6931	6901	6931	6938
6933	6933	6899	6933	0
6934	6934	6898	6934	0
6935	6935	6897	6935	0
6936	6936	6896	6936	0
6937	6937	6895	6937	0
6938	6938	0	6938	6931
6939	6939	0	6939	6930
6945	6945	6954	6945	0
6954	6954	6945	6954	0
6968	6968	0	6968	7013
6969	6969	7011	6969	7012
6970	6970	7010	6970	7011
7010	7010	6970	7010	0
7011	7011	6969	7011	6970
7012	7012	0	7012	6969
7013	7013	0	7013	6968
7040	7040	0	7040	7068
7041	7041	0	7041	7067
7042	7042	0	7042	7066
7043	7043	0	7043	7065
7044	7044	0	7044	7064
7046	7046	0	7046	7061
7061	7061	7078	7061	7046
7062	7062	7077	7062	0
7064	7064	7075	7064	7044
7065	7065	7073	7065	7043
7066	7066	7072	7066	7042
7067	7067	7071	7067	7041
7068	7068	0	7068	7040
7071	7071	7067	7071	0
7072	7072	7066	7072	0
7073	7073	7065	7073	0
7075	7075	7064	7075	0
7077	7077	7062	7077	0
7078	7078	7061	7078	0
7135	7135	7189	7135	0
7136	7136	7188	7136	0
7137	7137	7187	7137	0
7140	7140	0	7140	7184
7156	7156	0	7156	7174
7157	7157	0	7157	7173
7161	7161	0	7161	7171
7171	7171	0	7171	7161
7173	7173	0	7173	7157
7174	7174	0	7174	7156
7184	7184	0	7184	7140
7187	7187	7137	7187	0
7188	7188	7136	7188	0
7189	7189	7135	7189	0
7193	7193	0	7193	7208
7194	7194	0	7194	7207
7195	7195	0	7195	7206
7196	7196	0	7196	7205
7205	7205	0	7205	7196
7206	7206	0	7206	7195
7207	7207	0	7207	7194
7208	7208	0	7208	7193
7223	7223	0	7223	7247
7224	7224	0	7224	7246
7225	7225	0	7225	7245
7228	7228	0	7228	7242
7229	7229	0	7229	7241
7230	7230	0	7230	7240
7231	7231	0	7231	7239
7232	7232	0	7232	7238
7233	7233	0	7233	7237
7237	7237	0	7237	7233
7238	7238	0	7238	7232
7239	7239	0	7239	7231
7240	7240	0	7240	7230
7241	7241	0	7241	7229
7242	7242	0	7242	7228
7245	7245	0	7245	7225
7246	7246	0	7246	7224
7247	7247	0	7247	7223
7295	7295	7387	7295	0
7297	7297	7385	7297	0
7298	7298	7384	7298	0
7299	7299	7383	7299	0
7332	7332	0	7332	7364
7333	7333	0	7333	7363
7335	7335	7354	7335	0
7336	7336	7353	7336	0
7337	7337	7352	7337	7356
7338	7338	7351	7338	7355
7339	7339	7350	7339	7354
7340	7340	7349	7340	7353
7341	7341	7348	7341	7352
7342	7342	0	7342	7351
7343	7343	0	7343	7350
7344	7344	0	7344	7349
7348	7348	7341	7348	0
7349	7349	7340	7349	7344
7350	7350	7339	7350	7343
7351	7351	7338	7351	7342
7352	7352	7337	7352	7341
7353	7353	7336	7353	7340
7354	7354	7335	7354	7339
7355	7355	7364	7355	7338
7356	7356	7363	7356	7337
7357	7357	7362	7357	0
7362	7362	7357	7362	0
7363	7363	7356	7363	7333
7364	7364	7355	7364	7332
7383	7383	7299	7383	0
7384	7384	7298	7384	0
7385	7385	7297	7385	0
7387	7387	7295	7387	0
7428	7428	7477	7428	0
7477	7477	7428	7477	0
7639	7639	7650	7639	0
7650	7650	7639	7650	0
7657	7657	0	7657	7705
7658	7658	0	7658	7704
7659	7659	0	7659	7703
7669	7669	0	7669	7692
7670	7670	0	7670	7691
7691	7691	0	7691	7670
7692	7692	0	7692	7669
7703	7703	0	7703	7659
7704	7704	0	7704	7658
7705	7705	0	7705	7657
7774	7774	0	7774	7793
7775	7775	0	7775	7792
7776	7776	0	7776	7791
7778	7778	0	7778	7788
7788	7788	0	7788	7778
7790	7790	0	7790	7802
7791	7791	7801	7791	7776
7792	7792	0	7792	7775
7793	7793	7799	7793	7774
7799	7799	7793	7799	0
7801	7801	7791	7801	0
7802	7802	0	7802	7790
7822	7822	0	7822	7840
7823	7823	7840	7823	0
7840	7840	7823	7840	7822
7941	7941	7956	7941	0
7942	7942	7955	7942	0
7955	7955	7942	7955	0
7956	7956	7941	7956	0
7989	7989	8076	7989	0
7992	7992	8073	7992	8005
7993	7993	8072	7993	8004
7994	7994	8071	7994	8003
7995	7995	0	7995	8002
7996	7996	0	7996	8001
7999	7999	8016	7999	0
8001	8001	0	8001	7996
8002	8002	0	8002	7995
8003	8003	8012	8003	7994
8004	8004	8011	8004	7993
8005	8005	8010	8005	7992
8010	8010	8005	8010	0
8011	8011	8004	8011	0
8012	8012	8003	8012	0
8016	8016	7999	8016	0
8071	8071	7994	8071	0
8072	8072	7993	8072	0
8073	8073	7992	8073	0
8076	8076	7989	8076	0
8135	8135	8159	8135	0
8159	8159	8135	8159	0
8439	8439	8479	8439	0
8440	8440	8478	8440	0
8478	8478	8440	8478	0
8479	8479	8439	8479	0
8816	8816	0	8816	8820
8820	8820	0	8820	8816
8829	8829	0	8829	8871
8830	8830	0	8830	8870
8831	8831	0	8831	8869
8832	8832	0	8832	8868
8868	8868	0	8868	8832
8869	8869	0	8869	8831
8870	8870	0	8870	8830
8871	8871	0	8871	8829
8912	8912	8926	8912	0
8913	8913	8925	8913	0
8914	8914	8924	8914	0
8915	8915	8923	8915	0
8923	8923	8915	8923	0
8924	8924	8914	8924	0
8925	8925	8913	8925	0
8926	8926	8912	8926	0
8968	8968	9049	8968	0
8995	8995	9021	8995	0
9021	9021	8995	9021	0
9049	9049	8968	9049	0
9151	9151	9164	9151	0
9152	9152	9163	9152	0
9157	9157	0	9157	9186
9158	9158	0	9158	9185
9160	9160	0	9160	9183
9161	9161	0	9161	9182
9162	9162	0	9162	9181
9163	9163	9152	9163	0
9164	9164	9151	9164	9179
9165	9165	0	9165	9178
9168	9168	0	9168	9175
9169	9169	0	9169	9174
9170	9170	9181	9170	0
9174	9174	0	9174	9169
9175	9175	0	9175	9168
9178	9178	0	9178	9165
9179	9179	0	9179	9164
9181	9181	9170	9181	9162
9182	9182	0	9182	9161
9183	9183	0	9183	9160
9185	9185	0	9185	9158
9186	9186	0	9186	9157
9263	9263	0	9263	9296
9264	9264	0	9264	9295
9295	9295	0	9295	9264
9296	9296	0	9296	9263
9359	9359	0	9359	9398
9398	9398	0	9398	9359
9497	9497	9545	9497	0
9498	9498	9544	9498	0
9517	9517	9534	9517	0
9534	9534	9517	9534	0
9540	9540	0	9540	9545
9544	9544	9498	9544	0
9545	9545	9497	9545	9540
9611	9611	9709	9611	0
9709	9709	9611	9709	0
9835	9835	0	9835	9887
9836	9836	0	9836	9886
9886	9886	0	9886	9836
9887	9887	0	9887	9835
10089	10089	0	10089	10167
10090	10090	0	10090	10166
10166	10166	0	10166	10090
10167	10167	0	10167	10089
10338	10338	10445	10338	0
10339	10339	0	10339	10355
10340	10340	0	10340	10354
10341	10341	0	10341	10353
10342	10342	0	10342	10352
10345	10345	0	10345	10454
10351	10351	10400	10351	0
10352	10352	0	10352	10342
10353	10353	0	10353	10341
10354	10354	0	10354	10340
10355	10355	0	10355	10339
10368	10368	0	10368	10402
10400	10400	10351	10400	0
10402	10402	0	10402	10368
10445	10445	10338	10445	0
10454	10454	0	10454	10345
10504	10504	10588	10504	0
10505	10505	10587	10505	0
10506	10506	10586	10506	0
10584	10584	0	10584	10642
10586	10586	10506	10586	10640
10587	10587	10505	10587	10639
10588	10588	10504	10588	10638
10638	10638	0	10638	10588
10639	10639	0	10639	10587
10640	10640	0	10640	10586
10642	10642	0	10642	10584

## Sheet: V7 Merged CT Comapare
Reference File:							Reference File:						Reference File:
Number of nucleotides paired: 1246							Number of nucleotides paired: 502						Number of nucleotides paired: 106
Number of nucleotides unpaired: 2369							Number of nucleotides unpaired: 3113						Number of nucleotides unpaired: 3509
Percent of nucleotides paired: 34.46749654218534%							Percent of nucleotides paired: 13.8865836791148%						Percent of nucleotides paired: 2.93222683264177%
Target File:							Target File:						Target File:
Number of nucleotides paired: 1336							Number of nucleotides paired: 526						Number of nucleotides paired: 100
Number of nucleotides unpaired: 2279							Number of nucleotides unpaired: 3089						Number of nucleotides unpaired: 3515
Percent of nucleotides paired: 36.95712309820193%							Percent of nucleotides paired: 14.550484094052559%						Percent of nucleotides paired: 2.7662517289073305%
Comparison of reference file to target file:							Comparison of reference file to target file:						Comparison of reference file to target file:
Reference File= V7_RF_Informed_Zavg_NoFilter.ct							Reference File= V7_RF_Informed_Zavg_-1_pairs.ct						Reference File= V7_RF_Informed_Zavg_-2_pairs.ct
Target File= V7_SuperFold_Zavg_NoFilter.ct							Target File= V7_SuperFold_Zavg_-1_pairs.ct						Target File= V7_SuperFold_Zavg_-2_pairs.ct
Number of consistent nts/pairings: 2924							Number of consistent nts/pairings: 3293						Number of consistent nts/pairings: 3503
Number of conflicting nts/pairings: 691							Number of conflicting nts/pairings: 322						Number of conflicting nts/pairings: 112
Percent consistency between files: 80.88520055325034%							Percent consistency between files: 91.0926694329184%						Percent consistency between files: 96.90179806362379%
Conflicting BPs between the Reference and Target file							Conflicting BPs between the Reference and Target file						Conflicting BPs between the Reference and Target file
Position	reference(i)	reference(j)	target(i)	target(j)			Position	reference(i)	reference(j)	target(i)	target(j)		Position	reference(i)	reference(j)	target(i)	target(j)
10	10	0	10	63			213	213	226	213	0		438	438	451	438	0
12	12	61	12	0			226	226	213	226	0		439	439	450	439	0
14	14	73	14	59			233	233	0	233	239		440	440	448	440	0
29	29	43	29	0			239	239	0	239	233		441	441	447	441	0
30	30	42	30	0			309	309	0	309	357		442	442	446	442	0
42	42	30	42	0			313	313	0	313	353		446	446	442	446	0
43	43	29	43	0			316	316	0	316	350		447	447	441	447	0
59	59	0	59	14			317	317	0	317	349		448	448	440	448	0
61	61	12	61	0			319	319	0	319	347		450	450	439	450	0
63	63	0	63	10			320	320	0	320	346		451	451	438	451	0
73	73	14	73	0			321	321	0	321	345		454	454	0	454	475
94	94	111	94	0			322	322	0	322	344		455	455	0	455	474
111	111	94	111	0			323	323	0	323	343		456	456	0	456	473
116	116	145	116	0			329	329	0	329	338		457	457	0	457	472
145	145	116	145	0			330	330	0	330	337		458	458	479	458	0
168	168	0	168	213			337	337	0	337	330		459	459	478	459	0
213	213	226	213	168			338	338	0	338	329		460	460	0	460	470
226	226	213	226	0			343	343	0	343	323		461	461	0	461	469
233	233	0	233	239			344	344	0	344	322		462	462	475	462	0
239	239	0	239	233			345	345	0	345	321		463	463	474	463	0
309	309	0	309	357			346	346	0	346	320		464	464	473	464	0
312	312	354	312	0			347	347	0	347	319		469	469	0	469	461
323	323	0	323	343			349	349	0	349	317		470	470	0	470	460
343	343	0	343	323			350	350	0	350	316		472	472	0	472	457
354	354	312	354	0			353	353	0	353	313		473	473	464	473	456
357	357	0	357	309			357	357	0	357	309		474	474	463	474	455
380	380	389	380	0			438	438	451	438	0		475	475	462	475	454
381	381	388	381	0			439	439	450	439	0		478	478	459	478	577
382	382	387	382	0			440	440	448	440	0		479	479	458	479	576
387	387	382	387	0			441	441	447	441	0		482	482	575	482	0
388	388	381	388	0			442	442	446	442	0		488	488	563	488	0
389	389	380	389	0			446	446	442	446	0		489	489	562	489	565
402	402	433	402	0			447	447	441	447	0		490	490	561	490	564
407	407	427	407	0			448	448	440	448	0		491	491	560	491	563
427	427	407	427	0			450	450	439	450	0		492	492	559	492	562
433	433	402	433	0			451	451	438	451	0		493	493	558	493	561
438	438	451	438	0			454	454	0	454	475		494	494	557	494	560
439	439	450	439	0			455	455	0	455	474		495	495	556	495	559
440	440	448	440	0			456	456	0	456	473		496	496	555	496	0
441	441	447	441	0			457	457	0	457	472		497	497	554	497	557
442	442	446	442	0			458	458	479	458	0		498	498	553	498	556
446	446	442	446	0			459	459	478	459	0		499	499	552	499	555
447	447	441	447	0			460	460	0	460	470		501	501	550	501	553
448	448	440	448	0			461	461	0	461	469		502	502	549	502	552
450	450	439	450	0			462	462	475	462	0		504	504	547	504	550
451	451	438	451	0			463	463	474	463	0		505	505	546	505	549
454	454	0	454	475			464	464	473	464	0		507	507	544	507	547
455	455	0	455	474			469	469	0	469	461		508	508	543	508	546
456	456	0	456	473			470	470	0	470	460		510	510	541	510	544
457	457	0	457	472			472	472	0	472	457		511	511	540	511	543
458	458	479	458	0			473	473	464	473	456		513	513	538	513	541
459	459	478	459	0			474	474	463	474	455		514	514	537	514	540
460	460	0	460	470			475	475	462	475	454		516	516	535	516	538
461	461	0	461	469			478	478	459	478	577		517	517	534	517	537
462	462	475	462	0			479	479	458	479	576		519	519	532	519	535
463	463	474	463	0			482	482	575	482	0		520	520	531	520	534
464	464	473	464	0			488	488	563	488	0		522	522	529	522	532
469	469	0	469	461			489	489	562	489	565		523	523	528	523	531
470	470	0	470	460			490	490	561	490	564		528	528	523	528	0
472	472	0	472	457			491	491	560	491	563		529	529	522	529	0
473	473	464	473	456			492	492	559	492	562		531	531	520	531	523
474	474	463	474	455			493	493	558	493	561		532	532	519	532	522
475	475	462	475	454			494	494	557	494	560		534	534	517	534	520
478	478	459	478	577			495	495	556	495	559		535	535	516	535	519
479	479	458	479	576			496	496	555	496	0		537	537	514	537	517
482	482	575	482	0			497	497	554	497	557		538	538	513	538	516
488	488	563	488	0			498	498	553	498	556		540	540	511	540	514
489	489	562	489	565			499	499	552	499	555		541	541	510	541	513
490	490	561	490	564			501	501	550	501	553		543	543	508	543	511
491	491	560	491	563			502	502	549	502	552		544	544	507	544	510
492	492	559	492	562			504	504	547	504	550		546	546	505	546	508
493	493	558	493	561			505	505	546	505	549		547	547	504	547	507
494	494	557	494	560			507	507	544	507	547		549	549	502	549	505
495	495	556	495	559			508	508	543	508	546		550	550	501	550	504
496	496	555	496	0			510	510	541	510	544		552	552	499	552	502
497	497	554	497	557			511	511	540	511	543		553	553	498	553	501
498	498	553	498	556			513	513	538	513	541		554	554	497	554	0
499	499	552	499	555			514	514	537	514	540		555	555	496	555	499
501	501	550	501	553			516	516	535	516	538		556	556	495	556	498
502	502	549	502	552			517	517	534	517	537		557	557	494	557	497
504	504	547	504	550			519	519	532	519	535		558	558	493	558	0
505	505	546	505	549			520	520	531	520	534		559	559	492	559	495
507	507	544	507	547			522	522	529	522	532		560	560	491	560	494
508	508	543	508	546			523	523	528	523	531		561	561	490	561	493
510	510	541	510	544			528	528	523	528	0		562	562	489	562	492
511	511	540	511	543			529	529	522	529	0		563	563	488	563	491
513	513	538	513	541			531	531	520	531	523		564	564	0	564	490
514	514	537	514	540			532	532	519	532	522		565	565	0	565	489
516	516	535	516	538			534	534	517	534	520		575	575	482	575	0
517	517	534	517	537			535	535	516	535	519		576	576	0	576	479
519	519	532	519	535			537	537	514	537	517		577	577	601	577	478
520	520	531	520	534			538	538	513	538	516		582	582	598	582	595
522	522	529	522	532			540	540	511	540	514		583	583	597	583	594
523	523	528	523	531			541	541	510	541	513		585	585	595	585	592
528	528	523	528	0			543	543	508	543	511		586	586	594	586	591
529	529	522	529	0			544	544	507	544	510		591	591	0	591	586
531	531	520	531	523			546	546	505	546	508		592	592	0	592	585
532	532	519	532	522			547	547	504	547	507		594	594	586	594	583
534	534	517	534	520			549	549	502	549	505		595	595	585	595	582
535	535	516	535	519			550	550	501	550	504		597	597	583	597	0
537	537	514	537	517			552	552	499	552	502		598	598	582	598	0
538	538	513	538	516			553	553	498	553	501		601	601	577	601	0
540	540	511	540	514			554	554	497	554	0		3129	3129	3200	3129	0
541	541	510	541	513			555	555	496	555	499		3139	3139	0	3139	3189
543	543	508	543	511			556	556	495	556	498		3140	3140	0	3140	3188
544	544	507	544	510			557	557	494	557	497		3141	3141	0	3141	3187
546	546	505	546	508			558	558	493	558	0		3142	3142	0	3142	3186
547	547	504	547	507			559	559	492	559	495		3186	3186	0	3186	3142
549	549	502	549	505			560	560	491	560	494		3187	3187	0	3187	3141
550	550	501	550	504			561	561	490	561	493		3188	3188	0	3188	3140
552	552	499	552	502			562	562	489	562	492		3189	3189	0	3189	3139
553	553	498	553	501			563	563	488	563	491		3200	3200	3129	3200	0
554	554	497	554	0			564	564	0	564	490
555	555	496	555	499			565	565	0	565	489
556	556	495	556	498			575	575	482	575	0
557	557	494	557	497			576	576	0	576	479
558	558	493	558	0			577	577	601	577	478
559	559	492	559	495			582	582	598	582	595
560	560	491	560	494			583	583	597	583	594
561	561	490	561	493			585	585	595	585	592
562	562	489	562	492			586	586	594	586	591
563	563	488	563	491			591	591	0	591	586
564	564	0	564	490			592	592	0	592	585
565	565	0	565	489			594	594	586	594	583
575	575	482	575	0			595	595	585	595	582
576	576	0	576	479			597	597	583	597	0
577	577	601	577	478			598	598	582	598	0
582	582	598	582	595			601	601	577	601	0
583	583	597	583	594			1531	1531	0	1531	1540
585	585	595	585	592			1532	1532	0	1532	1539
586	586	594	586	591			1533	1533	0	1533	1538
591	591	0	591	586			1538	1538	0	1538	1533
592	592	0	592	585			1539	1539	0	1539	1532
594	594	586	594	583			1540	1540	0	1540	1531
595	595	585	595	582			1565	1565	0	1565	1575
597	597	583	597	0			1566	1566	0	1566	1574
598	598	582	598	0			1567	1567	0	1567	1573
601	601	577	601	0			1573	1573	0	1573	1567
631	631	695	631	0			1574	1574	0	1574	1566
632	632	694	632	0			1575	1575	0	1575	1565
641	641	651	641	0			1621	1621	1691	1621	0
646	646	668	646	0			1691	1691	1621	1691	0
651	651	641	651	0			2262	2262	2284	2262	0
652	652	0	652	660			2263	2263	2283	2263	0
653	653	0	653	659			2267	2267	2280	2267	0
659	659	0	659	653			2268	2268	2279	2268	0
660	660	726	660	652			2269	2269	2278	2269	0
664	664	723	664	0			2270	2270	2277	2270	0
668	668	646	668	0			2277	2277	2270	2277	0
670	670	0	670	701			2278	2278	2269	2278	2294
671	671	0	671	700			2279	2279	2268	2279	2293
694	694	632	694	0			2280	2280	2267	2280	2292
695	695	631	695	0			2281	2281	0	2281	2291
700	700	0	700	671			2282	2282	0	2282	2290
701	701	0	701	670			2283	2283	2263	2283	2289
719	719	0	719	740			2284	2284	2262	2284	2288
723	723	664	723	0			2288	2288	0	2288	2284
726	726	660	726	0			2289	2289	0	2289	2283
740	740	0	740	719			2290	2290	0	2290	2282
1021	1021	1067	1021	0			2291	2291	0	2291	2281
1061	1061	1135	1061	0			2292	2292	2309	2292	2280
1067	1067	1021	1067	0			2293	2293	2308	2293	2279
1071	1071	0	1071	1180			2294	2294	2307	2294	2278
1072	1072	0	1072	1178			2307	2307	2294	2307	2324
1074	1074	0	1074	1176			2308	2308	2293	2308	2323
1075	1075	0	1075	1175			2309	2309	2292	2309	2322
1094	1094	0	1094	1179			2310	2310	0	2310	2321
1096	1096	1105	1096	0			2311	2311	0	2311	2320
1097	1097	1104	1097	0			2320	2320	0	2320	2311
1098	1098	1103	1098	0			2321	2321	0	2321	2310
1103	1103	1098	1103	0			2322	2322	0	2322	2309
1104	1104	1097	1104	0			2323	2323	0	2323	2308
1105	1105	1096	1105	0			2324	2324	0	2324	2307
1106	1106	0	1106	1158			2326	2326	2359	2326	0
1107	1107	0	1107	1157			2327	2327	2358	2327	0
1108	1108	0	1108	1156			2328	2328	2357	2328	0
1109	1109	1152	1109	0			2329	2329	2356	2329	2389
1110	1110	1163	1110	0			2330	2330	2355	2330	2388
1111	1111	1162	1111	0			2331	2331	2354	2331	2387
1112	1112	1161	1112	1152			2332	2332	2352	2332	2386
1113	1113	1160	1113	1151			2333	2333	2351	2333	2385
1114	1114	1159	1114	1150			2334	2334	2350	2334	2384
1115	1115	0	1115	1149			2335	2335	0	2335	2383
1116	1116	0	1116	1148			2336	2336	2348	2336	2382
1117	1117	0	1117	1147			2337	2337	2347	2337	2381
1119	1119	1158	1119	1145			2338	2338	2346	2338	0
1120	1120	0	1120	1144			2339	2339	2345	2339	2379
1121	1121	0	1121	1143			2340	2340	2344	2340	2378
1122	1122	0	1122	1142			2341	2341	0	2341	2377
1123	1123	0	1123	1141			2344	2344	2340	2344	2374
1135	1135	1061	1135	0			2345	2345	2339	2345	0
1141	1141	0	1141	1123			2346	2346	2338	2346	2367
1142	1142	0	1142	1122			2347	2347	2337	2347	2366
1143	1143	0	1143	1121			2348	2348	2336	2348	2365
1144	1144	0	1144	1120			2349	2349	0	2349	2364
1145	1145	0	1145	1119			2350	2350	2334	2350	2363
1147	1147	0	1147	1117			2351	2351	2333	2351	2362
1148	1148	0	1148	1116			2352	2352	2332	2352	0
1149	1149	0	1149	1115			2354	2354	2331	2354	0
1150	1150	0	1150	1114			2355	2355	2330	2355	0
1151	1151	0	1151	1113			2356	2356	2329	2356	0
1152	1152	1109	1152	1112			2357	2357	2328	2357	0
1156	1156	0	1156	1108			2358	2358	2327	2358	0
1157	1157	0	1157	1107			2359	2359	2326	2359	0
1158	1158	1119	1158	1106			2362	2362	2398	2362	2351
1159	1159	1114	1159	0			2363	2363	2397	2363	2350
1160	1160	1113	1160	0			2364	2364	2396	2364	2349
1161	1161	1112	1161	0			2365	2365	2395	2365	2348
1162	1162	1111	1162	0			2366	2366	2394	2366	2347
1163	1163	1110	1163	0			2367	2367	0	2367	2346
1175	1175	0	1175	1075			2370	2370	2391	2370	0
1176	1176	0	1176	1074			2371	2371	2390	2371	0
1178	1178	0	1178	1072			2374	2374	0	2374	2344
1179	1179	0	1179	1094			2375	2375	2386	2375	0
1180	1180	0	1180	1071			2376	2376	2385	2376	0
1242	1242	0	1242	1253			2377	2377	2384	2377	2341
1243	1243	0	1243	1252			2378	2378	0	2378	2340
1244	1244	0	1244	1251			2379	2379	0	2379	2339
1251	1251	0	1251	1244			2381	2381	0	2381	2337
1252	1252	0	1252	1243			2382	2382	0	2382	2336
1253	1253	0	1253	1242			2383	2383	0	2383	2335
1272	1272	1276	1272	0			2384	2384	2377	2384	2334
1276	1276	1272	1276	0			2385	2385	2376	2385	2333
1322	1322	1393	1322	0			2386	2386	2375	2386	2332
1331	1331	0	1331	1355			2387	2387	0	2387	2331
1355	1355	0	1355	1331			2388	2388	0	2388	2330
1393	1393	1322	1393	0			2389	2389	0	2389	2329
1453	1453	0	1453	1528			2390	2390	2371	2390	0
1454	1454	0	1454	1527			2391	2391	2370	2391	0
1455	1455	0	1455	1525			2394	2394	2366	2394	0
1456	1456	0	1456	1524			2395	2395	2365	2395	0
1457	1457	0	1457	1523			2396	2396	2364	2396	0
1466	1466	0	1466	1513			2397	2397	2363	2397	0
1503	1503	0	1503	1512			2398	2398	2362	2398	0
1512	1512	0	1512	1503			3114	3114	0	3114	3126
1513	1513	0	1513	1466			3126	3126	0	3126	3114
1523	1523	0	1523	1457			3129	3129	3200	3129	0
1524	1524	0	1524	1456			3200	3200	3129	3200	0
1525	1525	0	1525	1455			3210	3210	0	3210	3231
1527	1527	0	1527	1454			3231	3231	0	3231	3210
1528	1528	0	1528	1453			3241	3241	0	3241	3269
1621	1621	1691	1621	0			3242	3242	0	3242	3268
1691	1691	1621	1691	0			3243	3243	0	3243	3267
1749	1749	1758	1749	0			3246	3246	3264	3246	0
1758	1758	1749	1758	0			3264	3264	3246	3264	0
1789	1789	1907	1789	0			3267	3267	0	3267	3243
1791	1791	1905	1791	0			3268	3268	0	3268	3242
1794	1794	0	1794	1902			3269	3269	0	3269	3241
1798	1798	1848	1798	0			3386	3386	0	3386	3437
1799	1799	1847	1799	0			3388	3388	0	3388	3435
1800	1800	1872	1800	1832			3389	3389	0	3389	3434
1801	1801	1871	1801	0			3390	3390	0	3390	3433
1802	1802	1870	1802	0			3391	3391	0	3391	3432
1805	1805	1867	1805	0			3392	3392	0	3392	3431
1806	1806	1866	1806	0			3395	3395	0	3395	3428
1807	1807	1865	1807	0			3396	3396	0	3396	3427
1809	1809	0	1809	1816			3397	3397	0	3397	3426
1810	1810	0	1810	1918			3398	3398	0	3398	3425
1811	1811	1864	1811	1917			3399	3399	0	3399	3423
1812	1812	1863	1812	0			3401	3401	0	3401	3421
1813	1813	0	1813	1821			3402	3402	0	3402	3420
1814	1814	1862	1814	0			3417	3417	3489	3417	0
1815	1815	1861	1815	0			3418	3418	3488	3418	0
1816	1816	1860	1816	1809			3419	3419	3487	3419	0
1817	1817	1859	1817	0			3420	3420	3486	3420	3402
1821	1821	0	1821	1813			3421	3421	3485	3421	3401
1829	1829	1940	1829	0			3423	3423	3483	3423	3399
1830	1830	1939	1830	0			3424	3424	3482	3424	0
1832	1832	0	1832	1800			3425	3425	0	3425	3398
1836	1836	1938	1836	0			3426	3426	0	3426	3397
1846	1846	0	1846	1871			3427	3427	0	3427	3396
1847	1847	1799	1847	1870			3428	3428	3471	3428	3395
1848	1848	1798	1848	0			3429	3429	3470	3429	0
1849	1849	0	1849	1869			3430	3430	3469	3430	0
1851	1851	0	1851	1867			3431	3431	0	3431	3392
1852	1852	0	1852	1866			3432	3432	0	3432	3391
1854	1854	0	1854	1865			3433	3433	3465	3433	3390
1856	1856	0	1856	1864			3434	3434	3464	3434	3389
1857	1857	0	1857	1863			3435	3435	3463	3435	3388
1858	1858	0	1858	1862			3436	3436	3462	3436	0
1859	1859	1817	1859	0			3437	3437	3461	3437	3386
1860	1860	1816	1860	0			3438	3438	3460	3438	0
1861	1861	1815	1861	0			3439	3439	3454	3439	0
1862	1862	1814	1862	1858			3440	3440	3453	3440	3469
1863	1863	1812	1863	1857			3441	3441	3452	3441	3468
1864	1864	1811	1864	1856			3442	3442	3451	3442	3467
1865	1865	1807	1865	1854			3443	3443	3450	3443	0
1866	1866	1806	1866	1852			3444	3444	0	3444	3465
1867	1867	1805	1867	1851			3445	3445	0	3445	3464
1869	1869	0	1869	1849			3446	3446	0	3446	3463
1870	1870	1802	1870	1847			3447	3447	0	3447	3462
1871	1871	1801	1871	1846			3448	3448	0	3448	3461
1872	1872	1800	1872	0			3449	3449	0	3449	3460
1875	1875	0	1875	1951			3450	3450	3443	3450	3459
1899	1899	0	1899	1965			3451	3451	3442	3451	3458
1902	1902	0	1902	1794			3452	3452	3441	3452	0
1903	1903	0	1903	1960			3453	3453	3440	3453	0
1904	1904	0	1904	1959			3454	3454	3439	3454	0
1905	1905	1791	1905	1958			3458	3458	0	3458	3451
1906	1906	0	1906	1957			3459	3459	0	3459	3450
1907	1907	1789	1907	1956			3460	3460	3438	3460	3449
1908	1908	0	1908	1955			3461	3461	3437	3461	3448
1914	1914	0	1914	1954			3462	3462	3436	3462	3447
1915	1915	0	1915	1953			3463	3463	3435	3463	3446
1916	1916	0	1916	1952			3464	3464	3434	3464	3445
1917	1917	0	1917	1811			3465	3465	3433	3465	3444
1918	1918	0	1918	1810			3467	3467	0	3467	3442
1920	1920	0	1920	1950			3468	3468	0	3468	3441
1921	1921	0	1921	1949			3469	3469	3430	3469	3440
1922	1922	0	1922	1948			3470	3470	3429	3470	0
1923	1923	0	1923	1947			3471	3471	3428	3471	0
1924	1924	0	1924	1946			3482	3482	3424	3482	0
1925	1925	0	1925	1945			3483	3483	3423	3483	0
1926	1926	0	1926	1944			3485	3485	3421	3485	0
1927	1927	1935	1927	1943			3486	3486	3420	3486	0
1928	1928	0	1928	1941			3487	3487	3419	3487	0
1935	1935	1927	1935	0			3488	3488	3418	3488	0
1938	1938	1836	1938	0			3489	3489	3417	3489	0
1939	1939	1830	1939	0			3520	3520	3534	3520	0
1940	1940	1829	1940	0			3521	3521	3533	3521	0
1941	1941	0	1941	1928			3533	3533	3521	3533	0
1943	1943	0	1943	1927			3534	3534	3520	3534	0
1944	1944	0	1944	1926
1945	1945	0	1945	1925
1946	1946	0	1946	1924
1947	1947	0	1947	1923
1948	1948	0	1948	1922
1949	1949	0	1949	1921
1950	1950	0	1950	1920
1951	1951	0	1951	1875
1952	1952	0	1952	1916
1953	1953	0	1953	1915
1954	1954	0	1954	1914
1955	1955	0	1955	1908
1956	1956	0	1956	1907
1957	1957	0	1957	1906
1958	1958	1974	1958	1905
1959	1959	1973	1959	1904
1960	1960	0	1960	1903
1965	1965	0	1965	1899
1973	1973	1959	1973	0
1974	1974	1958	1974	0
2009	2009	0	2009	2024
2012	2012	0	2012	2124
2024	2024	0	2024	2009
2094	2094	2111	2094	0
2111	2111	2094	2111	0
2124	2124	0	2124	2012
2128	2128	0	2128	2139
2139	2139	0	2139	2128
2146	2146	0	2146	2156
2147	2147	0	2147	2155
2148	2148	0	2148	2154
2149	2149	0	2149	2153
2153	2153	0	2153	2149
2154	2154	0	2154	2148
2155	2155	0	2155	2147
2156	2156	0	2156	2146
2176	2176	0	2176	2194
2177	2177	0	2177	2193
2178	2178	0	2178	2192
2179	2179	0	2179	2191
2180	2180	0	2180	2190
2190	2190	0	2190	2180
2191	2191	0	2191	2179
2192	2192	0	2192	2178
2193	2193	0	2193	2177
2194	2194	0	2194	2176
2205	2205	0	2205	2224
2224	2224	0	2224	2205
2225	2225	0	2225	2255
2226	2226	0	2226	2254
2227	2227	0	2227	2253
2228	2228	0	2228	2252
2231	2231	0	2231	2249
2232	2232	0	2232	2248
2248	2248	0	2248	2232
2249	2249	0	2249	2231
2252	2252	0	2252	2228
2253	2253	0	2253	2227
2254	2254	0	2254	2226
2255	2255	0	2255	2225
2262	2262	2284	2262	0
2263	2263	2283	2263	0
2267	2267	2280	2267	0
2268	2268	2279	2268	0
2269	2269	2278	2269	0
2270	2270	2277	2270	0
2277	2277	2270	2277	0
2278	2278	2269	2278	2294
2279	2279	2268	2279	2293
2280	2280	2267	2280	2292
2281	2281	0	2281	2291
2282	2282	0	2282	2290
2283	2283	2263	2283	2289
2284	2284	2262	2284	2288
2288	2288	0	2288	2284
2289	2289	0	2289	2283
2290	2290	0	2290	2282
2291	2291	0	2291	2281
2292	2292	2309	2292	2280
2293	2293	2308	2293	2279
2294	2294	2307	2294	2278
2307	2307	2294	2307	2324
2308	2308	2293	2308	2323
2309	2309	2292	2309	2322
2310	2310	0	2310	2321
2311	2311	0	2311	2320
2320	2320	0	2320	2311
2321	2321	0	2321	2310
2322	2322	0	2322	2309
2323	2323	0	2323	2308
2324	2324	0	2324	2307
2326	2326	2359	2326	0
2327	2327	2358	2327	0
2328	2328	2357	2328	0
2329	2329	2356	2329	2389
2330	2330	2355	2330	2388
2331	2331	2354	2331	2387
2332	2332	2352	2332	2386
2333	2333	2351	2333	2385
2334	2334	2350	2334	2384
2335	2335	0	2335	2383
2336	2336	2348	2336	2382
2337	2337	2347	2337	2381
2338	2338	2346	2338	0
2339	2339	2345	2339	2379
2340	2340	2344	2340	2378
2341	2341	0	2341	2377
2344	2344	2340	2344	2374
2345	2345	2339	2345	0
2346	2346	2338	2346	2367
2347	2347	2337	2347	2366
2348	2348	2336	2348	2365
2349	2349	0	2349	2364
2350	2350	2334	2350	2363
2351	2351	2333	2351	2362
2352	2352	2332	2352	0
2354	2354	2331	2354	0
2355	2355	2330	2355	0
2356	2356	2329	2356	0
2357	2357	2328	2357	0
2358	2358	2327	2358	0
2359	2359	2326	2359	0
2362	2362	2398	2362	2351
2363	2363	2397	2363	2350
2364	2364	2396	2364	2349
2365	2365	2395	2365	2348
2366	2366	2394	2366	2347
2367	2367	0	2367	2346
2370	2370	2391	2370	0
2371	2371	2390	2371	0
2374	2374	0	2374	2344
2375	2375	2386	2375	0
2376	2376	2385	2376	0
2377	2377	2384	2377	2341
2378	2378	0	2378	2340
2379	2379	0	2379	2339
2381	2381	0	2381	2337
2382	2382	0	2382	2336
2383	2383	0	2383	2335
2384	2384	2377	2384	2334
2385	2385	2376	2385	2333
2386	2386	2375	2386	2332
2387	2387	0	2387	2331
2388	2388	0	2388	2330
2389	2389	0	2389	2329
2390	2390	2371	2390	0
2391	2391	2370	2391	0
2394	2394	2366	2394	0
2395	2395	2365	2395	0
2396	2396	2364	2396	0
2397	2397	2363	2397	0
2398	2398	2362	2398	0
2412	2412	2427	2412	0
2427	2427	2412	2427	0
2445	2445	2473	2445	0
2446	2446	2472	2446	0
2471	2471	0	2471	2547
2472	2472	2446	2472	2546
2473	2473	2445	2473	2545
2474	2474	2484	2474	2544
2475	2475	2483	2475	0
2476	2476	2482	2476	2542
2477	2477	0	2477	2541
2478	2478	0	2478	2540
2482	2482	2476	2482	2534
2483	2483	2475	2483	2533
2484	2484	2474	2484	0
2485	2485	0	2485	2530
2486	2486	0	2486	2529
2494	2494	0	2494	2521
2495	2495	0	2495	2520
2498	2498	2515	2498	0
2515	2515	2498	2515	0
2520	2520	0	2520	2495
2521	2521	0	2521	2494
2529	2529	0	2529	2486
2530	2530	0	2530	2485
2533	2533	0	2533	2483
2534	2534	0	2534	2482
2540	2540	0	2540	2478
2541	2541	0	2541	2477
2542	2542	0	2542	2476
2544	2544	0	2544	2474
2545	2545	0	2545	2473
2546	2546	0	2546	2472
2547	2547	0	2547	2471
2550	2550	0	2550	2560
2551	2551	0	2551	2559
2552	2552	0	2552	2558
2558	2558	0	2558	2552
2559	2559	0	2559	2551
2560	2560	0	2560	2550
2576	2576	0	2576	2665
2577	2577	0	2577	2664
2578	2578	0	2578	2663
2584	2584	0	2584	2657
2590	2590	0	2590	2651
2651	2651	0	2651	2590
2657	2657	0	2657	2584
2663	2663	0	2663	2578
2664	2664	0	2664	2577
2665	2665	0	2665	2576
2688	2688	0	2688	2704
2704	2704	0	2704	2688
2735	2735	2761	2735	0
2736	2736	2760	2736	0
2737	2737	2759	2737	0
2740	2740	2756	2740	0
2741	2741	2755	2741	0
2742	2742	2753	2742	0
2743	2743	2752	2743	0
2752	2752	2743	2752	0
2753	2753	2742	2753	2763
2755	2755	2741	2755	0
2756	2756	2740	2756	0
2759	2759	2737	2759	0
2760	2760	2736	2760	0
2761	2761	2735	2761	0
2763	2763	0	2763	2753
2784	2784	0	2784	2801
2786	2786	0	2786	2799
2787	2787	0	2787	2798
2788	2788	0	2788	2797
2789	2789	0	2789	2796
2790	2790	0	2790	2795
2795	2795	0	2795	2790
2796	2796	0	2796	2789
2797	2797	0	2797	2788
2798	2798	0	2798	2787
2799	2799	0	2799	2786
2801	2801	0	2801	2784
2816	2816	0	2816	2835
2817	2817	0	2817	2834
2820	2820	0	2820	2831
2821	2821	0	2821	2830
2822	2822	0	2822	2829
2824	2824	2832	2824	0
2825	2825	2831	2825	0
2826	2826	2830	2826	0
2829	2829	0	2829	2822
2830	2830	2826	2830	2821
2831	2831	2825	2831	2820
2832	2832	2824	2832	0
2834	2834	0	2834	2817
2835	2835	0	2835	2816
3024	3024	3044	3024	0
3027	3027	0	3027	3040
3029	3029	3040	3029	3037
3030	3030	0	3030	3036
3032	3032	3037	3032	0
3036	3036	0	3036	3030
3037	3037	3032	3037	3029
3040	3040	3029	3040	3027
3044	3044	3024	3044	0
3113	3113	3127	3113	0
3115	3115	3125	3115	0
3116	3116	3124	3116	0
3117	3117	3123	3117	0
3118	3118	3122	3118	0
3122	3122	3118	3122	0
3123	3123	3117	3123	0
3124	3124	3116	3124	0
3125	3125	3115	3125	0
3127	3127	3113	3127	0
3129	3129	3200	3129	0
3200	3200	3129	3200	0
3210	3210	0	3210	3231
3231	3231	0	3231	3210
3241	3241	0	3241	3269
3242	3242	0	3242	3268
3243	3243	0	3243	3267
3246	3246	3264	3246	0
3264	3264	3246	3264	0
3267	3267	0	3267	3243
3268	3268	0	3268	3242
3269	3269	0	3269	3241
3386	3386	0	3386	3437
3388	3388	0	3388	3435
3389	3389	0	3389	3434
3390	3390	0	3390	3433
3391	3391	0	3391	3432
3392	3392	0	3392	3431
3395	3395	0	3395	3428
3396	3396	0	3396	3427
3397	3397	0	3397	3426
3398	3398	0	3398	3425
3399	3399	0	3399	3423
3401	3401	0	3401	3421
3402	3402	0	3402	3420
3417	3417	3489	3417	0
3418	3418	3488	3418	0
3419	3419	3487	3419	0
3420	3420	3486	3420	3402
3421	3421	3485	3421	3401
3423	3423	3483	3423	3399
3424	3424	3482	3424	0
3425	3425	0	3425	3398
3426	3426	0	3426	3397
3427	3427	0	3427	3396
3428	3428	3471	3428	3395
3429	3429	3470	3429	0
3430	3430	3469	3430	0
3431	3431	0	3431	3392
3432	3432	0	3432	3391
3433	3433	3465	3433	3390
3434	3434	3464	3434	3389
3435	3435	3463	3435	3388
3436	3436	3462	3436	0
3437	3437	3461	3437	3386
3438	3438	3460	3438	0
3439	3439	3454	3439	0
3440	3440	3453	3440	3469
3441	3441	3452	3441	3468
3442	3442	3451	3442	3467
3443	3443	3450	3443	0
3444	3444	0	3444	3465
3445	3445	0	3445	3464
3446	3446	0	3446	3463
3447	3447	0	3447	3462
3448	3448	0	3448	3461
3449	3449	0	3449	3460
3450	3450	3443	3450	3459
3451	3451	3442	3451	3458
3452	3452	3441	3452	0
3453	3453	3440	3453	0
3454	3454	3439	3454	0
3458	3458	0	3458	3451
3459	3459	0	3459	3450
3460	3460	3438	3460	3449
3461	3461	3437	3461	3448
3462	3462	3436	3462	3447
3463	3463	3435	3463	3446
3464	3464	3434	3464	3445
3465	3465	3433	3465	3444
3467	3467	0	3467	3442
3468	3468	0	3468	3441
3469	3469	3430	3469	3440
3470	3470	3429	3470	0
3471	3471	3428	3471	0
3482	3482	3424	3482	0
3483	3483	3423	3483	0
3485	3485	3421	3485	0
3486	3486	3420	3486	0
3487	3487	3419	3487	0
3488	3488	3418	3488	0
3489	3489	3417	3489	0
3504	3504	3512	3504	0
3511	3511	0	3511	3613
3512	3512	3504	3512	0
3518	3518	0	3518	3606
3520	3520	3534	3520	0
3521	3521	3533	3521	0
3525	3525	0	3525	3573
3526	3526	0	3526	3572
3527	3527	3541	3527	3571
3529	3529	3539	3529	0
3533	3533	3521	3533	0
3534	3534	3520	3534	0
3535	3535	0	3535	3563
3539	3539	3529	3539	0
3541	3541	3527	3541	0
3563	3563	0	3563	3535
3571	3571	3587	3571	3527
3572	3572	3586	3572	3526
3573	3573	0	3573	3525
3586	3586	3572	3586	0
3587	3587	3571	3587	0
3606	3606	0	3606	3518
3613	3613	0	3613	3511

## Sheet: V7 Rep 1 vs Rep 2 CT Compare
Reference File:						Reference File:						Reference File:
Number of nucleotides paired: 1244						Number of nucleotides paired: 544						Number of nucleotides paired: 98
Number of nucleotides unpaired: 2371						Number of nucleotides unpaired: 3071						Number of nucleotides unpaired: 3517
Percent of nucleotides paired: 34.41217150760719%						Percent of nucleotides paired: 15.048409405255878%						Percent of nucleotides paired: 2.710926694329184%
Target File:						Target File:						Target File:
Number of nucleotides paired: 1238						Number of nucleotides paired: 524						Number of nucleotides paired: 102
Number of nucleotides unpaired: 2377						Number of nucleotides unpaired: 3091						Number of nucleotides unpaired: 3513
Percent of nucleotides paired: 34.24619640387275%						Percent of nucleotides paired: 14.495159059474412%						Percent of nucleotides paired: 2.8215767634854774%
Comparison of reference file to target file:						Comparison of reference file to target file:						Comparison of reference file to target file:
Reference File= SF_V7_1_Zavg_NoFilter.ct						Reference File= SF_V7_1_Zavg_-1_pairs.ct						Reference File= SF_V7_1_Zavg_-2_pairs.ct
Target File= SF_V7_2_Zavg_NoFilter.ct						Target File= SF_V7_2_Zavg_-1_pairs.ct						Target File= SF_V7_2_Zavg_-2_pairs.ct
Number of consistent nts/pairings: 3184						Number of consistent nts/pairings: 3500						Number of consistent nts/pairings: 3577
Number of conflicting nts/pairings: 431						Number of conflicting nts/pairings: 115						Number of conflicting nts/pairings: 38
Percent consistency between files: 88.0774550484094%						Percent consistency between files: 96.81881051175657%						Percent consistency between files: 98.94882434301522%
Conflicting BPs between the Reference and Target file						Conflicting BPs between the Reference and Target file						Conflicting BPs between the Reference and Target file
Position	reference(i)	reference(j)	target(i)	target(j)		Position	reference(i)	reference(j)	target(i)	target(j)		Position	reference(i)	reference(j)	target(i)	target(j)
11	11	0	11	62		130	130	142	130	0		454	454	475	454	0
12	12	0	12	61		142	142	130	142	0		455	455	474	455	0
14	14	59	14	73		306	306	0	306	357		456	456	473	456	0
22	22	0	22	64		357	357	0	357	306		462	462	0	462	475
23	23	49	23	0		454	454	475	454	0		463	463	0	463	474
24	24	65	24	0		455	455	474	455	0		464	464	0	464	473
25	25	64	25	0		456	456	473	456	0		473	473	456	473	464
26	26	63	26	0		462	462	0	462	475		474	474	455	474	463
27	27	62	27	0		463	463	0	463	474		475	475	454	475	462
28	28	61	28	0		464	464	0	464	473		481	481	576	481	0
31	31	52	31	0		473	473	456	473	464		482	482	575	482	0
32	32	51	32	0		474	474	455	474	463		487	487	570	487	564
33	33	50	33	0		475	475	454	475	462		564	564	0	564	487
35	35	0	35	86		481	481	576	481	0		570	570	487	570	0
36	36	0	36	85		482	482	575	482	0		575	575	482	575	0
37	37	46	37	84		487	487	570	487	564		576	576	481	576	0
39	39	44	39	82		564	564	0	564	487		577	577	601	577	0
44	44	39	44	0		570	570	487	570	0		582	582	598	582	595
46	46	37	46	0		575	575	482	575	0		583	583	597	583	594
49	49	23	49	0		576	576	481	576	0		585	585	595	585	592
50	50	33	50	0		577	577	601	577	0		586	586	594	586	591
51	51	32	51	0		582	582	598	582	595		591	591	0	591	586
52	52	31	52	0		583	583	597	583	594		592	592	0	592	585
59	59	14	59	0		585	585	595	585	592		594	594	586	594	583
61	61	28	61	12		586	586	594	586	591		595	595	585	595	582
62	62	27	62	11		591	591	0	591	586		597	597	583	597	0
63	63	26	63	0		592	592	0	592	585		598	598	582	598	0
64	64	25	64	22		594	594	586	594	583		601	601	577	601	0
65	65	24	65	0		595	595	585	595	582		3138	3138	0	3138	3190
73	73	0	73	14		597	597	583	597	0		3139	3139	0	3139	3189
82	82	0	82	39		598	598	582	598	0		3140	3140	0	3140	3188
84	84	0	84	37		601	601	577	601	0		3141	3141	0	3141	3187
85	85	0	85	36		1286	1286	0	1286	1303		3142	3142	0	3142	3186
86	86	0	86	35		1303	1303	0	1303	1286		3186	3186	0	3186	3142
130	130	142	130	0		1531	1531	1540	1531	0		3187	3187	0	3187	3141
142	142	130	142	0		1532	1532	1539	1532	0		3188	3188	0	3188	3140
306	306	0	306	357		1533	1533	1538	1533	0		3189	3189	0	3189	3139
357	357	0	357	306		1538	1538	1533	1538	0		3190	3190	0	3190	3138
400	400	0	400	407		1539	1539	1532	1539	0
407	407	0	407	400		1540	1540	1531	1540	0
454	454	475	454	0		1556	1556	0	1556	1621
455	455	474	455	0		1621	1621	1691	1621	1556
456	456	473	456	0		1691	1691	1621	1691	0
462	462	0	462	475		1709	1709	0	1709	1722
463	463	0	463	474		1710	1710	0	1710	1721
464	464	0	464	473		1712	1712	0	1712	1719
473	473	456	473	464		1713	1713	0	1713	1718
474	474	455	474	463		1718	1718	0	1718	1713
475	475	454	475	462		1719	1719	0	1719	1712
481	481	576	481	0		1721	1721	0	1721	1710
482	482	575	482	0		1722	1722	0	1722	1709
487	487	570	487	564		2281	2281	2291	2281	0
564	564	0	564	487		2282	2282	2290	2282	0
570	570	487	570	0		2283	2283	2289	2283	0
575	575	482	575	0		2284	2284	2288	2284	0
576	576	481	576	0		2288	2288	2284	2288	0
577	577	601	577	0		2289	2289	2283	2289	0
582	582	598	582	595		2290	2290	2282	2290	0
583	583	597	583	594		2291	2291	2281	2291	0
585	585	595	585	592		2326	2326	2359	2326	0
586	586	594	586	591		2359	2359	2326	2359	0
591	591	0	591	586		2370	2370	2391	2370	0
592	592	0	592	585		2391	2391	2370	2391	0
594	594	586	594	583		2866	2866	2897	2866	0
595	595	585	595	582		2867	2867	2896	2867	0
597	597	583	597	0		2868	2868	2895	2868	0
598	598	582	598	0		2872	2872	2891	2872	0
601	601	577	601	0		2873	2873	2890	2873	0
628	628	709	628	0		2876	2876	2887	2876	0
629	629	708	629	0		2877	2877	2886	2877	0
637	637	699	637	0		2886	2886	2877	2886	0
639	639	696	639	0		2887	2887	2876	2887	0
640	640	695	640	0		2890	2890	2873	2890	0
645	645	691	645	0		2891	2891	2872	2891	0
646	646	690	646	680		2895	2895	2868	2895	0
651	651	685	651	0		2896	2896	2867	2896	0
660	660	0	660	726		2897	2897	2866	2897	0
680	680	0	680	646		3241	3241	0	3241	3245
685	685	651	685	0		3244	3244	3266	3244	0
690	690	646	690	0		3245	3245	3265	3245	3241
691	691	645	691	0		3246	3246	3264	3246	0
695	695	640	695	0		3264	3264	3246	3264	0
696	696	639	696	0		3265	3265	3245	3265	0
699	699	637	699	0		3266	3266	3244	3266	0
708	708	629	708	0		3386	3386	0	3386	3437
709	709	628	709	0		3387	3387	0	3387	3436
715	715	0	715	741		3388	3388	0	3388	3435
719	719	740	719	0		3389	3389	0	3389	3434
726	726	732	726	660		3390	3390	0	3390	3433
727	727	731	727	0		3391	3391	0	3391	3432
731	731	727	731	0		3392	3392	0	3392	3431
732	732	726	732	0		3395	3395	0	3395	3428
740	740	719	740	0		3397	3397	0	3397	3425
741	741	0	741	715		3398	3398	0	3398	3424
867	867	889	867	0		3399	3399	0	3399	3423
868	868	888	868	0		3423	3423	0	3423	3399
869	869	887	869	0		3424	3424	0	3424	3398
870	870	886	870	0		3425	3425	0	3425	3397
873	873	881	873	0		3428	3428	0	3428	3395
874	874	880	874	0		3429	3429	3438	3429	0
880	880	874	880	0		3430	3430	3437	3430	0
881	881	873	881	0		3431	3431	0	3431	3392
886	886	870	886	0		3432	3432	0	3432	3391
887	887	869	887	0		3433	3433	0	3433	3390
888	888	868	888	0		3434	3434	0	3434	3389
889	889	867	889	0		3435	3435	0	3435	3388
907	907	924	907	0		3436	3436	0	3436	3387
908	908	923	908	0		3437	3437	3430	3437	3386
913	913	918	913	0		3438	3438	3429	3438	0
918	918	913	918	0		3440	3440	3469	3440	0
923	923	908	923	0		3441	3441	3468	3441	0
924	924	907	924	0		3442	3442	3467	3442	0
1020	1020	0	1020	1056		3467	3467	3442	3467	0
1037	1037	0	1037	1145		3468	3468	3441	3468	0
1038	1038	0	1038	1144		3469	3469	3440	3469	0
1039	1039	0	1039	1143
1040	1040	0	1040	1142
1041	1041	0	1041	1141
1042	1042	0	1042	1140
1044	1044	0	1044	1136
1045	1045	0	1045	1135
1046	1046	0	1046	1134
1047	1047	0	1047	1133
1048	1048	0	1048	1132
1056	1056	0	1056	1020
1071	1071	0	1071	1180
1072	1072	0	1072	1178
1074	1074	0	1074	1176
1075	1075	0	1075	1175
1076	1076	0	1076	1174
1078	1078	0	1078	1172
1085	1085	0	1085	1166
1106	1106	0	1106	1158
1107	1107	0	1107	1157
1108	1108	0	1108	1156
1112	1112	0	1112	1152
1113	1113	1160	1113	1151
1114	1114	1159	1114	1150
1115	1115	0	1115	1149
1116	1116	0	1116	1148
1117	1117	0	1117	1147
1119	1119	1158	1119	0
1124	1124	1152	1124	0
1132	1132	0	1132	1048
1133	1133	0	1133	1047
1134	1134	0	1134	1046
1135	1135	0	1135	1045
1136	1136	0	1136	1044
1140	1140	0	1140	1042
1141	1141	0	1141	1041
1142	1142	0	1142	1040
1143	1143	0	1143	1039
1144	1144	0	1144	1038
1145	1145	0	1145	1037
1147	1147	0	1147	1117
1148	1148	0	1148	1116
1149	1149	0	1149	1115
1150	1150	0	1150	1114
1151	1151	0	1151	1113
1152	1152	1124	1152	1112
1156	1156	0	1156	1108
1157	1157	0	1157	1107
1158	1158	1119	1158	1106
1159	1159	1114	1159	0
1160	1160	1113	1160	0
1166	1166	0	1166	1085
1172	1172	0	1172	1078
1174	1174	0	1174	1076
1175	1175	0	1175	1075
1176	1176	0	1176	1074
1178	1178	0	1178	1072
1180	1180	0	1180	1071
1241	1241	1254	1241	0
1242	1242	1253	1242	0
1243	1243	1252	1243	0
1244	1244	1251	1244	0
1251	1251	1244	1251	0
1252	1252	1243	1252	0
1253	1253	1242	1253	0
1254	1254	1241	1254	0
1286	1286	0	1286	1303
1303	1303	0	1303	1286
1325	1325	0	1325	1362
1326	1326	0	1326	1361
1331	1331	0	1331	1355
1355	1355	0	1355	1331
1361	1361	0	1361	1326
1362	1362	0	1362	1325
1402	1402	0	1402	1511
1403	1403	0	1403	1510
1510	1510	0	1510	1403
1511	1511	0	1511	1402
1556	1556	0	1556	1621
1621	1621	1691	1621	1556
1691	1691	1621	1691	0
1703	1703	1722	1703	0
1709	1709	0	1709	1722
1710	1710	1715	1710	1721
1715	1715	1710	1715	0
1721	1721	0	1721	1710
1722	1722	1703	1722	1709
1749	1749	0	1749	1758
1758	1758	0	1758	1749
1790	1790	1906	1790	0
1791	1791	1905	1791	0
1792	1792	1904	1792	0
1793	1793	1903	1793	0
1794	1794	1902	1794	0
1847	1847	1875	1847	1871
1849	1849	0	1849	1869
1850	1850	0	1850	1868
1851	1851	1872	1851	1867
1852	1852	0	1852	1866
1854	1854	0	1854	1865
1857	1857	1863	1857	0
1860	1860	0	1860	1875
1863	1863	1857	1863	0
1865	1865	0	1865	1854
1866	1866	0	1866	1852
1867	1867	0	1867	1851
1868	1868	0	1868	1850
1869	1869	0	1869	1849
1871	1871	0	1871	1847
1872	1872	1851	1872	0
1875	1875	1847	1875	1860
1879	1879	1944	1879	0
1880	1880	1943	1880	0
1902	1902	1794	1902	0
1903	1903	1793	1903	0
1904	1904	1792	1904	0
1905	1905	1791	1905	0
1906	1906	1790	1906	0
1914	1914	1954	1914	0
1915	1915	1953	1915	0
1916	1916	1952	1916	0
1943	1943	1880	1943	0
1944	1944	1879	1944	0
1952	1952	1916	1952	0
1953	1953	1915	1953	0
1954	1954	1914	1954	0
1958	1958	1974	1958	0
1959	1959	1973	1959	0
1973	1973	1959	1973	0
1974	1974	1958	1974	0
1987	1987	0	1987	2100
1988	1988	0	1988	2099
1989	1989	0	1989	2098
1990	1990	0	1990	2097
1991	1991	0	1991	2096
1997	1997	2077	1997	0
1998	1998	2076	1998	0
1999	1999	2075	1999	0
2000	2000	2074	2000	0
2001	2001	2073	2001	0
2002	2002	2072	2002	0
2003	2003	2071	2003	0
2004	2004	2070	2004	0
2005	2005	2068	2005	0
2006	2006	2067	2006	0
2007	2007	2066	2007	0
2025	2025	2065	2025	0
2026	2026	2064	2026	0
2027	2027	2063	2027	0
2028	2028	2062	2028	0
2029	2029	2061	2029	2045
2030	2030	2060	2030	0
2031	2031	2059	2031	2042
2032	2032	2058	2032	2041
2033	2033	0	2033	2040
2034	2034	2056	2034	0
2035	2035	2055	2035	0
2036	2036	2054	2036	0
2037	2037	2053	2037	0
2040	2040	0	2040	2033
2041	2041	0	2041	2032
2042	2042	0	2042	2031
2044	2044	0	2044	2090
2045	2045	0	2045	2029
2047	2047	0	2047	2087
2048	2048	0	2048	2086
2050	2050	0	2050	2084
2051	2051	0	2051	2083
2053	2053	2037	2053	0
2054	2054	2036	2054	0
2055	2055	2035	2055	0
2056	2056	2034	2056	2080
2057	2057	0	2057	2079
2058	2058	2032	2058	0
2059	2059	2031	2059	2077
2060	2060	2030	2060	2076
2061	2061	2029	2061	2075
2062	2062	2028	2062	2074
2063	2063	2027	2063	2073
2064	2064	2026	2064	2071
2065	2065	2025	2065	2070
2066	2066	2007	2066	0
2067	2067	2006	2067	0
2068	2068	2005	2068	0
2070	2070	2004	2070	2065
2071	2071	2003	2071	2064
2072	2072	2002	2072	0
2073	2073	2001	2073	2063
2074	2074	2000	2074	2062
2075	2075	1999	2075	2061
2076	2076	1998	2076	2060
2077	2077	1997	2077	2059
2079	2079	0	2079	2057
2080	2080	0	2080	2056
2083	2083	0	2083	2051
2084	2084	0	2084	2050
2086	2086	0	2086	2048
2087	2087	2096	2087	2047
2088	2088	2095	2088	0
2089	2089	0	2089	2115
2090	2090	0	2090	2044
2095	2095	2088	2095	0
2096	2096	2087	2096	1991
2097	2097	0	2097	1990
2098	2098	0	2098	1989
2099	2099	0	2099	1988
2100	2100	0	2100	1987
2115	2115	0	2115	2089
2146	2146	0	2146	2156
2147	2147	0	2147	2155
2148	2148	0	2148	2154
2149	2149	0	2149	2153
2153	2153	0	2153	2149
2154	2154	0	2154	2148
2155	2155	0	2155	2147
2156	2156	0	2156	2146
2206	2206	2223	2206	0
2207	2207	2222	2207	0
2222	2222	2207	2222	2259
2223	2223	2206	2223	2258
2224	2224	0	2224	2257
2225	2225	0	2225	2255
2226	2226	0	2226	2254
2227	2227	0	2227	2253
2228	2228	2235	2228	2252
2235	2235	2228	2235	0
2252	2252	0	2252	2228
2253	2253	0	2253	2227
2254	2254	0	2254	2226
2255	2255	0	2255	2225
2257	2257	0	2257	2224
2258	2258	0	2258	2223
2259	2259	0	2259	2222
2281	2281	2291	2281	0
2282	2282	2290	2282	0
2283	2283	2289	2283	0
2284	2284	2288	2284	0
2288	2288	2284	2288	0
2289	2289	2283	2289	0
2290	2290	2282	2290	0
2291	2291	2281	2291	0
2326	2326	2359	2326	0
2359	2359	2326	2359	0
2370	2370	2391	2370	0
2391	2391	2370	2391	0
2402	2402	2437	2402	0
2415	2415	2424	2415	0
2424	2424	2415	2424	0
2437	2437	2402	2437	0
2474	2474	2484	2474	0
2475	2475	2483	2475	2543
2476	2476	2482	2476	0
2482	2482	2476	2482	0
2483	2483	2475	2483	0
2484	2484	2474	2484	0
2487	2487	0	2487	2528
2488	2488	0	2488	2527
2527	2527	0	2527	2488
2528	2528	0	2528	2487
2543	2543	0	2543	2475
2550	2550	0	2550	2560
2560	2560	0	2560	2550
2704	2704	0	2704	2726
2707	2707	2723	2707	0
2723	2723	2707	2723	0
2726	2726	0	2726	2704
2751	2751	2765	2751	0
2765	2765	2751	2765	0
2785	2785	0	2785	2790
2790	2790	0	2790	2785
3241	3241	0	3241	3245
3244	3244	3266	3244	0
3245	3245	3265	3245	3241
3246	3246	3264	3246	0
3264	3264	3246	3264	0
3265	3265	3245	3265	0
3266	3266	3244	3266	0
3386	3386	0	3386	3437
3387	3387	0	3387	3436
3388	3388	0	3388	3435
3389	3389	0	3389	3434
3390	3390	0	3390	3433
3391	3391	0	3391	3432
3392	3392	0	3392	3431
3395	3395	0	3395	3428
3397	3397	0	3397	3425
3398	3398	0	3398	3424
3399	3399	0	3399	3423
3423	3423	0	3423	3399
3424	3424	0	3424	3398
3425	3425	0	3425	3397
3428	3428	0	3428	3395
3429	3429	3438	3429	0
3430	3430	3437	3430	0
3431	3431	0	3431	3392
3432	3432	0	3432	3391
3433	3433	0	3433	3390
3434	3434	0	3434	3389
3435	3435	0	3435	3388
3436	3436	0	3436	3387
3437	3437	3430	3437	3386
3438	3438	3429	3438	0
3440	3440	3469	3440	0
3441	3441	3468	3441	0
3442	3442	3467	3442	0
3467	3467	3442	3467	0
3468	3468	3441	3468	0
3469	3469	3440	3469	0
3511	3511	3613	3511	0
3525	3525	3573	3525	0
3526	3526	3572	3526	0
3527	3527	3571	3527	0
3571	3571	3527	3571	3587
3572	3572	3526	3572	0
3573	3573	3525	3573	0
3587	3587	0	3587	3571
3613	3613	3511	3613	0

## Sheet: V7 Rep 1 vs Rep 3 CT Compare
Reference File:						Reference File:						Reference File:
Number of nucleotides paired: 1244						Number of nucleotides paired: 544						Number of nucleotides paired: 98
Number of nucleotides unpaired: 2371						Number of nucleotides unpaired: 3071						Number of nucleotides unpaired: 3517
Percent of nucleotides paired: 34.41217150760719%						Percent of nucleotides paired: 15.048409405255878%						Percent of nucleotides paired: 2.710926694329184%
Target File:						Target File:						Target File:
Number of nucleotides paired: 1274						Number of nucleotides paired: 470						Number of nucleotides paired: 108
Number of nucleotides unpaired: 2341						Number of nucleotides unpaired: 3145						Number of nucleotides unpaired: 3507
Percent of nucleotides paired: 35.242047026279394%						Percent of nucleotides paired: 13.001383125864454%						Percent of nucleotides paired: 2.987551867219917%
Comparison of reference file to target file:						Comparison of reference file to target file:						Comparison of reference file to target file:
Reference File= SF_V7_1_Zavg_NoFilter.ct						Reference File= SF_V7_1_Zavg_-1_pairs.ct						Reference File= SF_V7_1_Zavg_-2_pairs.ct
Target File= SF_V7_3_Zavg_NoFilter.ct						Target File= SF_V7_3_Zavg_-1_pairs.ct						Target File= SF_V7_3_Zavg_-2_pairs.ct
Number of consistent nts/pairings: 3232						Number of consistent nts/pairings: 3498						Number of consistent nts/pairings: 3572
Number of conflicting nts/pairings: 383						Number of conflicting nts/pairings: 117						Number of conflicting nts/pairings: 43
Percent consistency between files: 89.40525587828492%						Percent consistency between files: 96.76348547717842%						Percent consistency between files: 98.81051175656985%
Conflicting BPs between the Reference and Target file						Conflicting BPs between the Reference and Target file						Conflicting BPs between the Reference and Target file
Position	reference(i)	reference(j)	target(i)	target(j)		Position	reference(i)	reference(j)	target(i)	target(j)		Position	reference(i)	reference(j)	target(i)	target(j)
9	9	0	9	64		130	130	142	130	0		450	450	479	450	0
10	10	0	10	63		142	142	130	142	0		451	451	478	451	0
11	11	0	11	62		312	312	349	312	0		454	454	475	454	0
12	12	0	12	61		313	313	348	313	0		455	455	474	455	0
14	14	59	14	73		314	314	347	314	0		456	456	473	456	0
24	24	65	24	48		315	315	346	315	0		458	458	0	458	479
25	25	64	25	47		316	316	345	316	0		459	459	0	459	478
26	26	63	26	46		317	317	344	317	0		462	462	0	462	475
27	27	62	27	45		319	319	341	319	0		463	463	0	463	474
28	28	61	28	44		320	320	340	320	0		464	464	0	464	473
29	29	0	29	43		321	321	339	321	0		473	473	456	473	464
30	30	0	30	42		322	322	338	322	0		474	474	455	474	463
31	31	52	31	0		326	326	337	326	0		475	475	454	475	462
32	32	51	32	0		328	328	335	328	0		478	478	451	478	459
33	33	50	33	0		329	329	334	329	0		479	479	450	479	458
37	37	46	37	0		334	334	329	334	0		481	481	576	481	0
38	38	45	38	0		335	335	328	335	0		487	487	570	487	0
39	39	44	39	0		337	337	326	337	0		570	570	487	570	0
42	42	0	42	30		338	338	322	338	0		576	576	481	576	0
43	43	0	43	29		339	339	321	339	0		578	578	0	578	600
44	44	39	44	28		340	340	320	340	0		582	582	598	582	595
45	45	38	45	27		341	341	319	341	0		583	583	597	583	594
46	46	37	46	26		344	344	317	344	0		585	585	595	585	592
47	47	0	47	25		345	345	316	345	0		586	586	594	586	591
48	48	0	48	24		346	346	315	346	0		591	591	0	591	586
50	50	33	50	0		347	347	314	347	0		592	592	0	592	585
51	51	32	51	0		348	348	313	348	0		594	594	586	594	583
52	52	31	52	0		349	349	312	349	0		595	595	585	595	582
59	59	14	59	0		450	450	479	450	0		597	597	583	597	0
61	61	28	61	12		451	451	478	451	0		598	598	582	598	0
62	62	27	62	11		454	454	475	454	0		600	600	0	600	578
63	63	26	63	10		455	455	474	455	0		1218	1218	0	1218	1321
64	64	25	64	9		456	456	473	456	0		1321	1321	0	1321	1218
65	65	24	65	0		458	458	0	458	479		3138	3138	0	3138	3190
73	73	0	73	14		459	459	0	459	478		3139	3139	0	3139	3189
130	130	142	130	0		462	462	0	462	475		3140	3140	0	3140	3188
142	142	130	142	0		463	463	0	463	474		3141	3141	0	3141	3187
312	312	349	312	354		464	464	0	464	473		3142	3142	0	3142	3186
313	313	348	313	353		473	473	456	473	464		3186	3186	0	3186	3142
314	314	347	314	0		474	474	455	474	463		3187	3187	0	3187	3141
315	315	346	315	0		475	475	454	475	462		3188	3188	0	3188	3140
316	316	345	316	350		478	478	451	478	459		3189	3189	0	3189	3139
317	317	344	317	349		479	479	450	479	458		3190	3190	0	3190	3138
319	319	341	319	347		481	481	576	481	0
320	320	340	320	346		487	487	570	487	0
321	321	339	321	345		570	570	487	570	0
322	322	338	322	344		576	576	481	576	0
326	326	337	326	0		578	578	0	578	600
328	328	335	328	0		582	582	598	582	595
329	329	334	329	338		583	583	597	583	594
330	330	0	330	337		585	585	595	585	592
334	334	329	334	0		586	586	594	586	591
335	335	328	335	0		591	591	0	591	586
337	337	326	337	330		592	592	0	592	585
338	338	322	338	329		594	594	586	594	583
339	339	321	339	0		595	595	585	595	582
340	340	320	340	0		597	597	583	597	0
341	341	319	341	0		598	598	582	598	0
344	344	317	344	322		600	600	0	600	578
345	345	316	345	321		1531	1531	1540	1531	0
346	346	315	346	320		1532	1532	1539	1532	0
347	347	314	347	319		1533	1533	1538	1533	0
348	348	313	348	0		1538	1538	1533	1538	0
349	349	312	349	317		1539	1539	1532	1539	0
350	350	0	350	316		1540	1540	1531	1540	0
353	353	0	353	313		2260	2260	0	2260	2286
354	354	0	354	312		2261	2261	0	2261	2285
450	450	479	450	0		2262	2262	0	2262	2284
451	451	478	451	0		2263	2263	0	2263	2283
454	454	475	454	0		2281	2281	2291	2281	0
455	455	474	455	0		2282	2282	2290	2282	0
456	456	473	456	0		2283	2283	2289	2283	2263
458	458	0	458	479		2284	2284	2288	2284	2262
459	459	0	459	478		2285	2285	0	2285	2261
462	462	0	462	475		2286	2286	0	2286	2260
463	463	0	463	474		2288	2288	2284	2288	0
464	464	0	464	473		2289	2289	2283	2289	0
473	473	456	473	464		2290	2290	2282	2290	0
474	474	455	474	463		2291	2291	2281	2291	0
475	475	454	475	462		2362	2362	2398	2362	0
478	478	451	478	459		2363	2363	2397	2363	0
479	479	450	479	458		2364	2364	2396	2364	0
481	481	576	481	0		2365	2365	2395	2365	0
487	487	570	487	0		2366	2366	2394	2366	0
570	570	487	570	0		2370	2370	2391	2370	0
576	576	481	576	0		2371	2371	2390	2371	0
578	578	0	578	600		2375	2375	2386	2375	0
582	582	598	582	595		2376	2376	2385	2376	0
583	583	597	583	594		2377	2377	2384	2377	0
585	585	595	585	592		2384	2384	2377	2384	0
586	586	594	586	591		2385	2385	2376	2385	0
591	591	0	591	586		2386	2386	2375	2386	0
592	592	0	592	585		2390	2390	2371	2390	0
594	594	586	594	583		2391	2391	2370	2391	0
595	595	585	595	582		2394	2394	2366	2394	0
597	597	583	597	0		2395	2395	2365	2395	0
598	598	582	598	0		2396	2396	2364	2396	0
600	600	0	600	578		2397	2397	2363	2397	0
608	608	0	608	627		2398	2398	2362	2398	0
621	621	718	621	0		2866	2866	2897	2866	0
625	625	713	625	0		2867	2867	2896	2867	0
627	627	710	627	608		2868	2868	2895	2868	0
628	628	709	628	0		2872	2872	2891	2872	0
629	629	708	629	0		2873	2873	2890	2873	0
632	632	705	632	694		2876	2876	2887	2876	0
637	637	699	637	690		2877	2877	2886	2877	0
639	639	696	639	0		2886	2886	2877	2886	0
640	640	695	640	0		2887	2887	2876	2887	0
645	645	691	645	0		2890	2890	2873	2890	0
646	646	690	646	680		2891	2891	2872	2891	0
651	651	685	651	0		2895	2895	2868	2895	0
675	675	0	675	714		2896	2896	2867	2896	0
680	680	0	680	646		2897	2897	2866	2897	0
685	685	651	685	0		3244	3244	3266	3244	0
690	690	646	690	637		3245	3245	3265	3245	0
691	691	645	691	0		3265	3265	3245	3265	0
694	694	0	694	632		3266	3266	3244	3266	0
695	695	640	695	0
696	696	639	696	0
699	699	637	699	0
705	705	632	705	0
708	708	629	708	0
709	709	628	709	0
710	710	627	710	0
713	713	625	713	0
714	714	0	714	675
718	718	621	718	0
941	941	1011	941	948
942	942	1010	942	947
944	944	951	944	0
945	945	950	945	0
947	947	0	947	942
948	948	0	948	941
949	949	0	949	984
950	950	945	950	983
951	951	944	951	0
983	983	0	983	950
984	984	0	984	949
986	986	1009	986	1010
987	987	1008	987	1009
988	988	1007	988	1008
989	989	1006	989	1007
990	990	0	990	1006
1006	1006	989	1006	990
1007	1007	988	1007	989
1008	1008	987	1008	988
1009	1009	986	1009	987
1010	1010	942	1010	986
1011	1011	941	1011	0
1036	1036	0	1036	1145
1037	1037	0	1037	1144
1071	1071	0	1071	1180
1072	1072	0	1072	1178
1074	1074	0	1074	1176
1075	1075	0	1075	1175
1076	1076	0	1076	1174
1078	1078	0	1078	1172
1079	1079	0	1079	1171
1080	1080	0	1080	1170
1081	1081	0	1081	1169
1083	1083	0	1083	1168
1084	1084	0	1084	1167
1085	1085	0	1085	1166
1088	1088	1185	1088	1104
1096	1096	0	1096	1105
1104	1104	0	1104	1088
1105	1105	0	1105	1096
1109	1109	0	1109	1116
1110	1110	0	1110	1163
1111	1111	0	1111	1162
1112	1112	0	1112	1161
1116	1116	0	1116	1109
1119	1119	1158	1119	0
1122	1122	1154	1122	0
1123	1123	1153	1123	0
1124	1124	1152	1124	0
1140	1140	0	1140	1151
1141	1141	0	1141	1150
1142	1142	0	1142	1149
1144	1144	0	1144	1037
1145	1145	0	1145	1036
1146	1146	0	1146	1158
1149	1149	0	1149	1142
1150	1150	0	1150	1141
1151	1151	0	1151	1140
1152	1152	1124	1152	0
1153	1153	1123	1153	0
1154	1154	1122	1154	0
1158	1158	1119	1158	1146
1161	1161	0	1161	1112
1162	1162	0	1162	1111
1163	1163	0	1163	1110
1166	1166	0	1166	1085
1167	1167	0	1167	1084
1168	1168	0	1168	1083
1169	1169	0	1169	1081
1170	1170	0	1170	1080
1171	1171	0	1171	1079
1172	1172	0	1172	1078
1174	1174	0	1174	1076
1175	1175	0	1175	1075
1176	1176	0	1176	1074
1178	1178	0	1178	1072
1180	1180	0	1180	1071
1185	1185	1088	1185	0
1325	1325	0	1325	1362
1331	1331	0	1331	1355
1355	1355	0	1355	1331
1362	1362	0	1362	1325
1447	1447	0	1447	1534
1448	1448	0	1448	1533
1449	1449	0	1449	1532
1450	1450	0	1450	1531
1516	1516	0	1516	1530
1530	1530	0	1530	1516
1531	1531	1540	1531	1450
1532	1532	1539	1532	1449
1533	1533	1538	1533	1448
1534	1534	0	1534	1447
1538	1538	1533	1538	0
1539	1539	1532	1539	0
1540	1540	1531	1540	0
1706	1706	0	1706	1719
1709	1709	0	1709	1716
1712	1712	1719	1712	0
1713	1713	1718	1713	0
1716	1716	0	1716	1709
1718	1718	1713	1718	0
1719	1719	1712	1719	1706
1749	1749	0	1749	1758
1758	1758	0	1758	1749
1789	1789	1907	1789	0
1790	1790	1906	1790	0
1791	1791	1905	1791	0
1792	1792	1904	1792	0
1793	1793	1903	1793	0
1798	1798	0	1798	1848
1799	1799	0	1799	1847
1802	1802	0	1802	1845
1803	1803	0	1803	1844
1804	1804	1828	1804	1843
1805	1805	1827	1805	1842
1806	1806	1826	1806	1841
1807	1807	1825	1807	1840
1810	1810	1918	1810	0
1811	1811	1823	1811	0
1812	1812	1822	1812	0
1813	1813	1821	1813	0
1821	1821	1813	1821	0
1822	1822	1812	1822	0
1823	1823	1811	1823	0
1825	1825	1807	1825	0
1826	1826	1806	1826	0
1827	1827	1805	1827	0
1828	1828	1804	1828	0
1829	1829	0	1829	1940
1830	1830	0	1830	1939
1840	1840	0	1840	1807
1841	1841	0	1841	1806
1842	1842	0	1842	1805
1843	1843	0	1843	1804
1844	1844	0	1844	1803
1845	1845	0	1845	1802
1846	1846	0	1846	1872
1847	1847	1875	1847	1799
1848	1848	0	1848	1798
1849	1849	0	1849	1869
1850	1850	0	1850	1868
1851	1851	1872	1851	1867
1852	1852	0	1852	1866
1854	1854	0	1854	1865
1856	1856	0	1856	1864
1858	1858	0	1858	1862
1862	1862	0	1862	1858
1864	1864	0	1864	1856
1865	1865	0	1865	1854
1866	1866	0	1866	1852
1867	1867	0	1867	1851
1868	1868	0	1868	1850
1869	1869	0	1869	1849
1872	1872	1851	1872	1846
1875	1875	1847	1875	0
1879	1879	1944	1879	0
1880	1880	1943	1880	0
1890	1890	1946	1890	0
1903	1903	1793	1903	1960
1904	1904	1792	1904	1959
1905	1905	1791	1905	1958
1906	1906	1790	1906	1957
1907	1907	1789	1907	1956
1908	1908	0	1908	1955
1918	1918	1810	1918	0
1939	1939	0	1939	1830
1940	1940	0	1940	1829
1943	1943	1880	1943	0
1944	1944	1879	1944	0
1946	1946	1890	1946	0
1955	1955	0	1955	1908
1956	1956	0	1956	1907
1957	1957	0	1957	1906
1958	1958	1974	1958	1905
1959	1959	1973	1959	1904
1960	1960	0	1960	1903
1973	1973	1959	1973	0
1974	1974	1958	1974	0
1994	1994	0	1994	2097
1995	1995	0	1995	2096
2012	2012	0	2012	2124
2040	2040	0	2040	2112
2049	2049	2085	2049	0
2085	2085	2049	2085	0
2087	2087	2096	2087	0
2088	2088	2095	2088	0
2095	2095	2088	2095	0
2096	2096	2087	2096	1995
2097	2097	0	2097	1994
2112	2112	0	2112	2040
2124	2124	0	2124	2012
2140	2140	2164	2140	0
2141	2141	2163	2141	0
2142	2142	2162	2142	0
2143	2143	2161	2143	0
2144	2144	2160	2144	0
2160	2160	2144	2160	0
2161	2161	2143	2161	0
2162	2162	2142	2162	2168
2163	2163	2141	2163	0
2164	2164	2140	2164	0
2168	2168	0	2168	2162
2199	2199	0	2199	2204
2204	2204	0	2204	2199
2206	2206	2223	2206	0
2207	2207	2222	2207	0
2222	2222	2207	2222	0
2223	2223	2206	2223	0
2228	2228	2235	2228	0
2235	2235	2228	2235	0
2260	2260	0	2260	2286
2261	2261	0	2261	2285
2262	2262	0	2262	2284
2263	2263	0	2263	2283
2281	2281	2291	2281	0
2282	2282	2290	2282	0
2283	2283	2289	2283	2263
2284	2284	2288	2284	2262
2285	2285	0	2285	2261
2286	2286	0	2286	2260
2288	2288	2284	2288	0
2289	2289	2283	2289	0
2290	2290	2282	2290	0
2291	2291	2281	2291	0
2368	2368	0	2368	2393
2369	2369	0	2369	2392
2392	2392	0	2392	2369
2393	2393	0	2393	2368
2402	2402	2437	2402	0
2411	2411	0	2411	2428
2413	2413	0	2413	2426
2414	2414	0	2414	2425
2425	2425	0	2425	2414
2426	2426	0	2426	2413
2428	2428	0	2428	2411
2437	2437	2402	2437	0
2474	2474	2484	2474	0
2475	2475	2483	2475	0
2476	2476	2482	2476	0
2482	2482	2476	2482	2534
2483	2483	2475	2483	2533
2484	2484	2474	2484	0
2487	2487	0	2487	2528
2488	2488	0	2488	2527
2527	2527	0	2527	2488
2528	2528	0	2528	2487
2533	2533	0	2533	2483
2534	2534	0	2534	2482
2550	2550	0	2550	2560
2560	2560	0	2560	2550
2707	2707	2723	2707	0
2723	2723	2707	2723	0
3244	3244	3266	3244	0
3245	3245	3265	3245	0
3265	3265	3245	3265	0
3266	3266	3244	3266	0

## Sheet: V7 Rep 2 vs Rep 3 CT Compare
Reference File:						Reference File:						Reference File:
Number of nucleotides paired: 1238						Number of nucleotides paired: 524						Number of nucleotides paired: 102
Number of nucleotides unpaired: 2377						Number of nucleotides unpaired: 3091						Number of nucleotides unpaired: 3513
Percent of nucleotides paired: 34.24619640387275%						Percent of nucleotides paired: 14.495159059474412%						Percent of nucleotides paired: 2.8215767634854774%
Target File:						Target File:						Target File:
Number of nucleotides paired: 1274						Number of nucleotides paired: 470						Number of nucleotides paired: 108
Number of nucleotides unpaired: 2341						Number of nucleotides unpaired: 3145						Number of nucleotides unpaired: 3507
Percent of nucleotides paired: 35.242047026279394%						Percent of nucleotides paired: 13.001383125864454%						Percent of nucleotides paired: 2.987551867219917%
Comparison of reference file to target file:						Comparison of reference file to target file:						Comparison of reference file to target file:
Reference File= SF_V7_2_Zavg_NoFilter.ct						Reference File= SF_V7_2_Zavg_-1_pairs.ct						Reference File= SF_V7_2_Zavg_-2_pairs.ct
Target File= SF_V7_3_Zavg_NoFilter.ct						Target File= SF_V7_3_Zavg_-1_pairs.ct						Target File= SF_V7_3_Zavg_-2_pairs.ct
Number of consistent nts/pairings: 3095						Number of consistent nts/pairings: 3497						Number of consistent nts/pairings: 3599
Number of conflicting nts/pairings: 520						Number of conflicting nts/pairings: 118						Number of conflicting nts/pairings: 16
Percent consistency between files: 85.61549100968188%						Percent consistency between files: 96.73582295988935%						Percent consistency between files: 99.55739972337483%
Conflicting BPs between the Reference and Target file						Conflicting BPs between the Reference and Target file						Conflicting BPs between the Reference and Target file
Position	reference(i)	reference(j)	target(i)	target(j)		Position	reference(i)	reference(j)	target(i)	target(j)		Position	reference(i)	reference(j)	target(i)	target(j)
9	9	0	9	64		306	306	357	306	0		450	450	479	450	0
10	10	0	10	63		312	312	349	312	0		451	451	478	451	0
22	22	64	22	0		313	313	348	313	0		458	458	0	458	479
23	23	0	23	49		314	314	347	314	0		459	459	0	459	478
24	24	0	24	48		315	315	346	315	0		478	478	451	478	459
25	25	0	25	47		316	316	345	316	0		479	479	450	479	458
26	26	0	26	46		317	317	344	317	0		482	482	0	482	575
27	27	0	27	45		319	319	341	319	0		487	487	564	487	0
28	28	0	28	44		320	320	340	320	0		564	564	487	564	0
29	29	0	29	43		321	321	339	321	0		575	575	0	575	482
30	30	0	30	42		322	322	338	322	0		577	577	0	577	601
35	35	86	35	0		326	326	337	326	0		578	578	0	578	600
36	36	85	36	0		328	328	335	328	0		600	600	0	600	578
37	37	84	37	0		329	329	334	329	0		601	601	0	601	577
38	38	45	38	0		334	334	329	334	0		1218	1218	0	1218	1321
39	39	82	39	0		335	335	328	335	0		1321	1321	0	1321	1218
42	42	0	42	30		337	337	326	337	0
43	43	0	43	29		338	338	322	338	0
44	44	0	44	28		339	339	321	339	0
45	45	38	45	27		340	340	320	340	0
46	46	0	46	26		341	341	319	341	0
47	47	0	47	25		344	344	317	344	0
48	48	0	48	24		345	345	316	345	0
49	49	0	49	23		346	346	315	346	0
63	63	0	63	10		347	347	314	347	0
64	64	22	64	9		348	348	313	348	0
82	82	39	82	0		349	349	312	349	0
84	84	37	84	0		357	357	306	357	0
85	85	36	85	0		450	450	479	450	0
86	86	35	86	0		451	451	478	451	0
306	306	357	306	0		458	458	0	458	479
312	312	349	312	354		459	459	0	459	478
313	313	348	313	353		478	478	451	478	459
314	314	347	314	0		479	479	450	479	458
315	315	346	315	0		482	482	0	482	575
316	316	345	316	350		487	487	564	487	0
317	317	344	317	349		564	564	487	564	0
319	319	341	319	347		575	575	0	575	482
320	320	340	320	346		577	577	0	577	601
321	321	339	321	345		578	578	0	578	600
322	322	338	322	344		600	600	0	600	578
326	326	337	326	0		601	601	0	601	577
328	328	335	328	0		1286	1286	1303	1286	0
329	329	334	329	338		1303	1303	1286	1303	0
330	330	0	330	337		1556	1556	1621	1556	0
334	334	329	334	0		1621	1621	1556	1621	1691
335	335	328	335	0		1691	1691	0	1691	1621
337	337	326	337	330		1709	1709	1722	1709	0
338	338	322	338	329		1710	1710	1721	1710	0
339	339	321	339	0		1712	1712	1719	1712	0
340	340	320	340	0		1713	1713	1718	1713	0
341	341	319	341	0		1718	1718	1713	1718	0
344	344	317	344	322		1719	1719	1712	1719	0
345	345	316	345	321		1721	1721	1710	1721	0
346	346	315	346	320		1722	1722	1709	1722	0
347	347	314	347	319		2260	2260	0	2260	2286
348	348	313	348	0		2261	2261	0	2261	2285
349	349	312	349	317		2262	2262	0	2262	2284
350	350	0	350	316		2263	2263	0	2263	2283
353	353	0	353	313		2283	2283	0	2283	2263
354	354	0	354	312		2284	2284	0	2284	2262
357	357	306	357	0		2285	2285	0	2285	2261
400	400	407	400	0		2286	2286	0	2286	2260
407	407	400	407	0		2326	2326	0	2326	2359
450	450	479	450	0		2359	2359	0	2359	2326
451	451	478	451	0		2362	2362	2398	2362	0
458	458	0	458	479		2363	2363	2397	2363	0
459	459	0	459	478		2364	2364	2396	2364	0
478	478	451	478	459		2365	2365	2395	2365	0
479	479	450	479	458		2366	2366	2394	2366	0
482	482	0	482	575		2371	2371	2390	2371	0
487	487	564	487	0		2375	2375	2386	2375	0
564	564	487	564	0		2376	2376	2385	2376	0
575	575	0	575	482		2377	2377	2384	2377	0
577	577	0	577	601		2384	2384	2377	2384	0
578	578	0	578	600		2385	2385	2376	2385	0
600	600	0	600	578		2386	2386	2375	2386	0
601	601	0	601	577		2390	2390	2371	2390	0
608	608	0	608	627		2394	2394	2366	2394	0
621	621	718	621	0		2395	2395	2365	2395	0
625	625	713	625	0		2396	2396	2364	2396	0
627	627	710	627	608		2397	2397	2363	2397	0
632	632	705	632	694		2398	2398	2362	2398	0
637	637	0	637	690		3241	3241	3245	3241	0
660	660	726	660	0		3245	3245	3241	3245	0
675	675	0	675	714		3246	3246	0	3246	3264
690	690	0	690	637		3264	3264	0	3264	3246
694	694	0	694	632		3386	3386	3437	3386	0
705	705	632	705	0		3387	3387	3436	3387	0
710	710	627	710	0		3388	3388	3435	3388	0
713	713	625	713	0		3389	3389	3434	3389	0
714	714	0	714	675		3390	3390	3433	3390	0
715	715	741	715	0		3391	3391	3432	3391	0
718	718	621	718	0		3392	3392	3431	3392	0
719	719	0	719	740		3395	3395	3428	3395	0
726	726	660	726	732		3397	3397	3425	3397	0
727	727	0	727	731		3398	3398	3424	3398	0
731	731	0	731	727		3399	3399	3423	3399	0
732	732	0	732	726		3423	3423	3399	3423	0
740	740	0	740	719		3424	3424	3398	3424	0
741	741	715	741	0		3425	3425	3397	3425	0
867	867	0	867	889		3428	3428	3395	3428	0
868	868	0	868	888		3429	3429	0	3429	3438
869	869	0	869	887		3430	3430	0	3430	3437
870	870	0	870	886		3431	3431	3392	3431	0
873	873	0	873	881		3432	3432	3391	3432	0
874	874	0	874	880		3433	3433	3390	3433	0
880	880	0	880	874		3434	3434	3389	3434	0
881	881	0	881	873		3435	3435	3388	3435	0
886	886	0	886	870		3436	3436	3387	3436	0
887	887	0	887	869		3437	3437	3386	3437	3430
888	888	0	888	868		3438	3438	0	3438	3429
889	889	0	889	867		3440	3440	0	3440	3469
907	907	0	907	924		3441	3441	0	3441	3468
908	908	0	908	923		3442	3442	0	3442	3467
913	913	0	913	918		3467	3467	0	3467	3442
918	918	0	918	913		3468	3468	0	3468	3441
923	923	0	923	908		3469	3469	0	3469	3440
924	924	0	924	907
941	941	1011	941	948
942	942	1010	942	947
944	944	951	944	0
945	945	950	945	0
947	947	0	947	942
948	948	0	948	941
949	949	0	949	984
950	950	945	950	983
951	951	944	951	0
983	983	0	983	950
984	984	0	984	949
986	986	1009	986	1010
987	987	1008	987	1009
988	988	1007	988	1008
989	989	1006	989	1007
990	990	0	990	1006
1006	1006	989	1006	990
1007	1007	988	1007	989
1008	1008	987	1008	988
1009	1009	986	1009	987
1010	1010	942	1010	986
1011	1011	941	1011	0
1020	1020	1056	1020	0
1036	1036	0	1036	1145
1037	1037	1145	1037	1144
1038	1038	1144	1038	0
1039	1039	1143	1039	0
1040	1040	1142	1040	0
1041	1041	1141	1041	0
1042	1042	1140	1042	0
1044	1044	1136	1044	0
1045	1045	1135	1045	0
1046	1046	1134	1046	0
1047	1047	1133	1047	0
1048	1048	1132	1048	0
1056	1056	1020	1056	0
1079	1079	0	1079	1171
1080	1080	0	1080	1170
1081	1081	0	1081	1169
1083	1083	0	1083	1168
1084	1084	0	1084	1167
1088	1088	1185	1088	1104
1096	1096	0	1096	1105
1104	1104	0	1104	1088
1105	1105	0	1105	1096
1106	1106	1158	1106	0
1107	1107	1157	1107	0
1108	1108	1156	1108	0
1109	1109	0	1109	1116
1110	1110	0	1110	1163
1111	1111	0	1111	1162
1112	1112	1152	1112	1161
1113	1113	1151	1113	1160
1114	1114	1150	1114	1159
1115	1115	1149	1115	0
1116	1116	1148	1116	1109
1117	1117	1147	1117	0
1122	1122	1154	1122	0
1123	1123	1153	1123	0
1132	1132	1048	1132	0
1133	1133	1047	1133	0
1134	1134	1046	1134	0
1135	1135	1045	1135	0
1136	1136	1044	1136	0
1140	1140	1042	1140	1151
1141	1141	1041	1141	1150
1142	1142	1040	1142	1149
1143	1143	1039	1143	0
1144	1144	1038	1144	1037
1145	1145	1037	1145	1036
1146	1146	0	1146	1158
1147	1147	1117	1147	0
1148	1148	1116	1148	0
1149	1149	1115	1149	1142
1150	1150	1114	1150	1141
1151	1151	1113	1151	1140
1152	1152	1112	1152	0
1153	1153	1123	1153	0
1154	1154	1122	1154	0
1156	1156	1108	1156	0
1157	1157	1107	1157	0
1158	1158	1106	1158	1146
1159	1159	0	1159	1114
1160	1160	0	1160	1113
1161	1161	0	1161	1112
1162	1162	0	1162	1111
1163	1163	0	1163	1110
1167	1167	0	1167	1084
1168	1168	0	1168	1083
1169	1169	0	1169	1081
1170	1170	0	1170	1080
1171	1171	0	1171	1079
1185	1185	1088	1185	0
1241	1241	0	1241	1254
1242	1242	0	1242	1253
1243	1243	0	1243	1252
1244	1244	0	1244	1251
1251	1251	0	1251	1244
1252	1252	0	1252	1243
1253	1253	0	1253	1242
1254	1254	0	1254	1241
1286	1286	1303	1286	0
1303	1303	1286	1303	0
1326	1326	1361	1326	0
1361	1361	1326	1361	0
1402	1402	1511	1402	0
1403	1403	1510	1403	0
1447	1447	0	1447	1534
1448	1448	0	1448	1533
1449	1449	0	1449	1532
1450	1450	0	1450	1531
1510	1510	1403	1510	0
1511	1511	1402	1511	0
1516	1516	0	1516	1530
1530	1530	0	1530	1516
1531	1531	1540	1531	1450
1532	1532	1539	1532	1449
1533	1533	1538	1533	1448
1534	1534	0	1534	1447
1538	1538	1533	1538	0
1539	1539	1532	1539	0
1540	1540	1531	1540	0
1556	1556	1621	1556	0
1621	1621	1556	1621	1691
1691	1691	0	1691	1621
1703	1703	0	1703	1722
1706	1706	0	1706	1719
1709	1709	1722	1709	1716
1710	1710	1721	1710	1715
1712	1712	1719	1712	0
1713	1713	1718	1713	0
1715	1715	0	1715	1710
1716	1716	0	1716	1709
1718	1718	1713	1718	0
1719	1719	1712	1719	1706
1721	1721	1710	1721	0
1722	1722	1709	1722	1703
1789	1789	1907	1789	0
1794	1794	0	1794	1902
1798	1798	0	1798	1848
1799	1799	0	1799	1847
1802	1802	0	1802	1845
1803	1803	0	1803	1844
1804	1804	1828	1804	1843
1805	1805	1827	1805	1842
1806	1806	1826	1806	1841
1807	1807	1825	1807	1840
1810	1810	1918	1810	0
1811	1811	1823	1811	0
1812	1812	1822	1812	0
1813	1813	1821	1813	0
1821	1821	1813	1821	0
1822	1822	1812	1822	0
1823	1823	1811	1823	0
1825	1825	1807	1825	0
1826	1826	1806	1826	0
1827	1827	1805	1827	0
1828	1828	1804	1828	0
1829	1829	0	1829	1940
1830	1830	0	1830	1939
1840	1840	0	1840	1807
1841	1841	0	1841	1806
1842	1842	0	1842	1805
1843	1843	0	1843	1804
1844	1844	0	1844	1803
1845	1845	0	1845	1802
1846	1846	0	1846	1872
1847	1847	1871	1847	1799
1848	1848	0	1848	1798
1856	1856	0	1856	1864
1857	1857	0	1857	1863
1858	1858	0	1858	1862
1860	1860	1875	1860	0
1862	1862	0	1862	1858
1863	1863	0	1863	1857
1864	1864	0	1864	1856
1871	1871	1847	1871	0
1872	1872	0	1872	1846
1875	1875	1860	1875	0
1890	1890	1946	1890	0
1902	1902	0	1902	1794
1903	1903	0	1903	1960
1904	1904	0	1904	1959
1905	1905	0	1905	1958
1906	1906	0	1906	1957
1907	1907	1789	1907	1956
1908	1908	0	1908	1955
1914	1914	0	1914	1954
1915	1915	0	1915	1953
1916	1916	0	1916	1952
1918	1918	1810	1918	0
1939	1939	0	1939	1830
1940	1940	0	1940	1829
1946	1946	1890	1946	0
1952	1952	0	1952	1916
1953	1953	0	1953	1915
1954	1954	0	1954	1914
1955	1955	0	1955	1908
1956	1956	0	1956	1907
1957	1957	0	1957	1906
1958	1958	0	1958	1905
1959	1959	0	1959	1904
1960	1960	0	1960	1903
1987	1987	2100	1987	0
1988	1988	2099	1988	0
1989	1989	2098	1989	0
1990	1990	2097	1990	0
1991	1991	2096	1991	0
1994	1994	0	1994	2097
1995	1995	0	1995	2096
1997	1997	0	1997	2077
1998	1998	0	1998	2076
1999	1999	0	1999	2075
2000	2000	0	2000	2074
2001	2001	0	2001	2073
2002	2002	0	2002	2072
2003	2003	0	2003	2071
2004	2004	0	2004	2070
2005	2005	0	2005	2068
2006	2006	0	2006	2067
2007	2007	0	2007	2066
2012	2012	0	2012	2124
2025	2025	0	2025	2065
2026	2026	0	2026	2064
2027	2027	0	2027	2063
2028	2028	0	2028	2062
2029	2029	2045	2029	2061
2030	2030	0	2030	2060
2031	2031	2042	2031	2059
2032	2032	2041	2032	2058
2033	2033	2040	2033	0
2034	2034	0	2034	2056
2035	2035	0	2035	2055
2036	2036	0	2036	2054
2037	2037	0	2037	2053
2040	2040	2033	2040	2112
2041	2041	2032	2041	0
2042	2042	2031	2042	0
2044	2044	2090	2044	0
2045	2045	2029	2045	0
2047	2047	2087	2047	0
2048	2048	2086	2048	0
2049	2049	2085	2049	0
2050	2050	2084	2050	0
2051	2051	2083	2051	0
2053	2053	0	2053	2037
2054	2054	0	2054	2036
2055	2055	0	2055	2035
2056	2056	2080	2056	2034
2057	2057	2079	2057	0
2058	2058	0	2058	2032
2059	2059	2077	2059	2031
2060	2060	2076	2060	2030
2061	2061	2075	2061	2029
2062	2062	2074	2062	2028
2063	2063	2073	2063	2027
2064	2064	2071	2064	2026
2065	2065	2070	2065	2025
2066	2066	0	2066	2007
2067	2067	0	2067	2006
2068	2068	0	2068	2005
2070	2070	2065	2070	2004
2071	2071	2064	2071	2003
2072	2072	0	2072	2002
2073	2073	2063	2073	2001
2074	2074	2062	2074	2000
2075	2075	2061	2075	1999
2076	2076	2060	2076	1998
2077	2077	2059	2077	1997
2079	2079	2057	2079	0
2080	2080	2056	2080	0
2083	2083	2051	2083	0
2084	2084	2050	2084	0
2085	2085	2049	2085	0
2086	2086	2048	2086	0
2087	2087	2047	2087	0
2089	2089	2115	2089	0
2090	2090	2044	2090	0
2096	2096	1991	2096	1995
2097	2097	1990	2097	1994
2098	2098	1989	2098	0
2099	2099	1988	2099	0
2100	2100	1987	2100	0
2112	2112	0	2112	2040
2115	2115	2089	2115	0
2124	2124	0	2124	2012
2140	2140	2164	2140	0
2141	2141	2163	2141	0
2142	2142	2162	2142	0
2143	2143	2161	2143	0
2144	2144	2160	2144	0
2146	2146	2156	2146	0
2147	2147	2155	2147	0
2148	2148	2154	2148	0
2149	2149	2153	2149	0
2153	2153	2149	2153	0
2154	2154	2148	2154	0
2155	2155	2147	2155	0
2156	2156	2146	2156	0
2160	2160	2144	2160	0
2161	2161	2143	2161	0
2162	2162	2142	2162	2168
2163	2163	2141	2163	0
2164	2164	2140	2164	0
2168	2168	0	2168	2162
2199	2199	0	2199	2204
2204	2204	0	2204	2199
2222	2222	2259	2222	0
2223	2223	2258	2223	0
2224	2224	2257	2224	0
2225	2225	2255	2225	0
2226	2226	2254	2226	0
2227	2227	2253	2227	0
2228	2228	2252	2228	0
2252	2252	2228	2252	0
2253	2253	2227	2253	0
2254	2254	2226	2254	0
2255	2255	2225	2255	0
2257	2257	2224	2257	0
2258	2258	2223	2258	0
2259	2259	2222	2259	0
2260	2260	0	2260	2286
2261	2261	0	2261	2285
2262	2262	0	2262	2284
2263	2263	0	2263	2283
2283	2283	0	2283	2263
2284	2284	0	2284	2262
2285	2285	0	2285	2261
2286	2286	0	2286	2260
2326	2326	0	2326	2359
2359	2359	0	2359	2326
2368	2368	0	2368	2393
2369	2369	0	2369	2392
2370	2370	0	2370	2391
2391	2391	0	2391	2370
2392	2392	0	2392	2369
2393	2393	0	2393	2368
2411	2411	0	2411	2428
2413	2413	0	2413	2426
2414	2414	0	2414	2425
2415	2415	0	2415	2424
2424	2424	0	2424	2415
2425	2425	0	2425	2414
2426	2426	0	2426	2413
2428	2428	0	2428	2411
2475	2475	2543	2475	0
2482	2482	0	2482	2534
2483	2483	0	2483	2533
2533	2533	0	2533	2483
2534	2534	0	2534	2482
2543	2543	2475	2543	0
2704	2704	2726	2704	0
2726	2726	2704	2726	0
2751	2751	0	2751	2765
2765	2765	0	2765	2751
2785	2785	2790	2785	0
2790	2790	2785	2790	0
3241	3241	3245	3241	0
3245	3245	3241	3245	0
3246	3246	0	3246	3264
3264	3264	0	3264	3246
3386	3386	3437	3386	0
3387	3387	3436	3387	0
3388	3388	3435	3388	0
3389	3389	3434	3389	0
3390	3390	3433	3390	0
3391	3391	3432	3391	0
3392	3392	3431	3392	0
3395	3395	3428	3395	0
3397	3397	3425	3397	0
3398	3398	3424	3398	0
3399	3399	3423	3399	0
3423	3423	3399	3423	0
3424	3424	3398	3424	0
3425	3425	3397	3425	0
3428	3428	3395	3428	0
3429	3429	0	3429	3438
3430	3430	0	3430	3437
3431	3431	3392	3431	0
3432	3432	3391	3432	0
3433	3433	3390	3433	0
3434	3434	3389	3434	0
3435	3435	3388	3435	0
3436	3436	3387	3436	0
3437	3437	3386	3437	3430
3438	3438	0	3438	3429
3440	3440	0	3440	3469
3441	3441	0	3441	3468
3442	3442	0	3442	3467
3467	3467	0	3467	3442
3468	3468	0	3468	3441
3469	3469	0	3469	3440
3511	3511	0	3511	3613
3525	3525	0	3525	3573
3526	3526	0	3526	3572
3527	3527	0	3527	3571
3571	3571	3587	3571	3527
3572	3572	0	3572	3526
3573	3573	0	3573	3525
3587	3587	3571	3587	0
3613	3613	0	3613	3511
